# Supplementary material for: UNNT: A novel Utility for comparing Neural Net and Tree-based models
Source: PLoS Comput Biol. 2024 Apr 29;20(4):e1011504. doi: 10.1371/journal.pcbi.1011504 (PMC11090265; doi:10.1371/journal.pcbi.1011504)
Supplement: S1 Data — (ZIP) [file pcbi.1011504.s003.zip]

Archive with 1,050 entries (868 files):
- UNNT/
- __MACOSX/._UNNT
- UNNT/LICENSE
- __MACOSX/UNNT/._LICENSE
- UNNT/environment.yml
- __MACOSX/UNNT/._environment.yml
- UNNT/UNNT/
- __MACOSX/UNNT/._UNNT
- UNNT/README.md
- __MACOSX/UNNT/._README.md
- UNNT/.gitignore
- __MACOSX/UNNT/._.gitignore
- UNNT/gpu_environment.yml
- __MACOSX/UNNT/._gpu_environment.yml
- UNNT/.git/
- __MACOSX/UNNT/._.git
- UNNT/data/
- __MACOSX/UNNT/._data
- UNNT/UNNT/cnn_config.txt
- __MACOSX/UNNT/UNNT/._cnn_config.txt
- UNNT/UNNT/__init__.py
- __MACOSX/UNNT/UNNT/.___init__.py
- UNNT/UNNT/xgb/
- __MACOSX/UNNT/UNNT/._xgb
- UNNT/UNNT/unnt.py
- __MACOSX/UNNT/UNNT/._unnt.py
- UNNT/UNNT/cnn/
- __MACOSX/UNNT/UNNT/._cnn
- UNNT/UNNT/tree_config.txt
- __MACOSX/UNNT/UNNT/._tree_config.txt
- UNNT/.git/ORIG_HEAD
- __MACOSX/UNNT/.git/._ORIG_HEAD
- UNNT/.git/config
- __MACOSX/UNNT/.git/._config
- UNNT/.git/objects/
- __MACOSX/UNNT/.git/._objects
- UNNT/.git/HEAD
- __MACOSX/UNNT/.git/._HEAD
- UNNT/.git/info/
- __MACOSX/UNNT/.git/._info
- UNNT/.git/logs/
- __MACOSX/UNNT/.git/._logs
- UNNT/.git/description
- __MACOSX/UNNT/.git/._description
- UNNT/.git/hooks/
- __MACOSX/UNNT/.git/._hooks
- UNNT/.git/refs/
- __MACOSX/UNNT/.git/._refs
- UNNT/.git/index
- __MACOSX/UNNT/.git/._index
- UNNT/.git/packed-refs
- __MACOSX/UNNT/.git/._packed-refs
- UNNT/.git/COMMIT_EDITMSG
- __MACOSX/UNNT/.git/._COMMIT_EDITMSG
- UNNT/.git/FETCH_HEAD
- __MACOSX/UNNT/.git/._FETCH_HEAD
- UNNT/data/cell_exp_nci.tsv
- __MACOSX/UNNT/data/._cell_exp_nci.tsv
- UNNT/data/lincs1000.tsv
- __MACOSX/UNNT/data/._lincs1000.tsv
- UNNT/data/val_nci60_cell.csv
- __MACOSX/UNNT/data/._val_nci60_cell.csv
- UNNT/data/val_data_nci60.csv
- __MACOSX/UNNT/data/._val_data_nci60.csv
- UNNT/data/nci_fda_drugs.csv
- __MACOSX/UNNT/data/._nci_fda_drugs.csv
- UNNT/data/nci_fda_drug_response.tsv
- __MACOSX/UNNT/data/._nci_fda_drug_response.tsv
- UNNT/data/fda_drug_desc.tsv
- __MACOSX/UNNT/data/._fda_drug_desc.tsv
- UNNT/data/val_nci60_fda_drugs.csv
- __MACOSX/UNNT/data/._val_nci60_fda_drugs.csv
- UNNT/UNNT/xgb/create_tree.py
- __MACOSX/UNNT/UNNT/xgb/._create_tree.py
- UNNT/UNNT/xgb/xgboost_preprocess.py
- __MACOSX/UNNT/UNNT/xgb/._xgboost_preprocess.py
- UNNT/UNNT/xgb/__pycache__/
- __MACOSX/UNNT/UNNT/xgb/.___pycache__
- UNNT/UNNT/cnn/Pilot1/
- __MACOSX/UNNT/UNNT/cnn/._Pilot1
- UNNT/UNNT/cnn/common/
- __MACOSX/UNNT/UNNT/cnn/._common
- UNNT/.git/objects/59/
- __MACOSX/UNNT/.git/objects/._59
- UNNT/.git/objects/50/
- __MACOSX/UNNT/.git/objects/._50
- UNNT/.git/objects/68/
- __MACOSX/UNNT/.git/objects/._68
- UNNT/.git/objects/6f/
- __MACOSX/UNNT/.git/objects/._6f
- UNNT/.git/objects/03/
- __MACOSX/UNNT/.git/objects/._03
- UNNT/.git/objects/9b/
- __MACOSX/UNNT/.git/objects/._9b
- UNNT/.git/objects/9e/
- __MACOSX/UNNT/.git/objects/._9e
- UNNT/.git/objects/04/
- __MACOSX/UNNT/.git/objects/._04
- UNNT/.git/objects/6a/
- __MACOSX/UNNT/.git/objects/._6a
- UNNT/.git/objects/35/
- __MACOSX/UNNT/.git/objects/._35
- UNNT/.git/objects/69/
- __MACOSX/UNNT/.git/objects/._69
- UNNT/.git/objects/56/
- __MACOSX/UNNT/.git/objects/._56
- UNNT/.git/objects/51/
- __MACOSX/UNNT/.git/objects/._51
- UNNT/.git/objects/3d/
- __MACOSX/UNNT/.git/objects/._3d
- UNNT/.git/objects/67/
- __MACOSX/UNNT/.git/objects/._67
- UNNT/.git/objects/0b/
- __MACOSX/UNNT/.git/objects/._0b
- UNNT/.git/objects/93/
- __MACOSX/UNNT/.git/objects/._93
- UNNT/.git/objects/94/
- __MACOSX/UNNT/.git/objects/._94
- UNNT/.git/objects/0e/
- __MACOSX/UNNT/.git/objects/._0e
- UNNT/.git/objects/60/
- __MACOSX/UNNT/.git/objects/._60
- UNNT/.git/objects/34/
- __MACOSX/UNNT/.git/objects/._34
- UNNT/.git/objects/33/
- __MACOSX/UNNT/.git/objects/._33
- UNNT/.git/objects/9d/
- __MACOSX/UNNT/.git/objects/._9d
- UNNT/.git/objects/9c/
- __MACOSX/UNNT/.git/objects/._9c
- UNNT/.git/objects/02/
- __MACOSX/UNNT/.git/objects/._02
- UNNT/.git/objects/a4/
- __MACOSX/UNNT/.git/objects/._a4
- UNNT/.git/objects/b5/
- __MACOSX/UNNT/.git/objects/._b5
- UNNT/.git/objects/b2/
- __MACOSX/UNNT/.git/objects/._b2
- UNNT/.git/objects/d9/
- __MACOSX/UNNT/.git/objects/._d9
- UNNT/.git/objects/d0/
- __MACOSX/UNNT/.git/objects/._d0
- UNNT/.git/objects/be/
- __MACOSX/UNNT/.git/objects/._be
- UNNT/.git/objects/df/
- __MACOSX/UNNT/.git/objects/._df
- UNNT/.git/objects/da/
- __MACOSX/UNNT/.git/objects/._da
- UNNT/.git/objects/a2/
- __MACOSX/UNNT/.git/objects/._a2
- UNNT/.git/objects/a5/
- __MACOSX/UNNT/.git/objects/._a5
- UNNT/.git/objects/d1/
- __MACOSX/UNNT/.git/objects/._d1
- UNNT/.git/objects/e5/
- __MACOSX/UNNT/.git/objects/._e5
- UNNT/.git/objects/eb/
- __MACOSX/UNNT/.git/objects/._eb
- UNNT/.git/objects/c0/
- __MACOSX/UNNT/.git/objects/._c0
- UNNT/.git/objects/ee/
- __MACOSX/UNNT/.git/objects/._ee
- UNNT/.git/objects/c9/
- __MACOSX/UNNT/.git/objects/._c9
- UNNT/.git/objects/fc/
- __MACOSX/UNNT/.git/objects/._fc
- UNNT/.git/objects/fd/
- __MACOSX/UNNT/.git/objects/._fd
- UNNT/.git/objects/f2/
- __MACOSX/UNNT/.git/objects/._f2
- UNNT/.git/objects/cf/
- __MACOSX/UNNT/.git/objects/._cf
- UNNT/.git/objects/ca/
- __MACOSX/UNNT/.git/objects/._ca
- UNNT/.git/objects/e4/
- __MACOSX/UNNT/.git/objects/._e4
- UNNT/.git/objects/ed/
- __MACOSX/UNNT/.git/objects/._ed
- UNNT/.git/objects/c1/
- __MACOSX/UNNT/.git/objects/._c1
- UNNT/.git/objects/ec/
- __MACOSX/UNNT/.git/objects/._ec
- UNNT/.git/objects/4e/
- __MACOSX/UNNT/.git/objects/._4e
- UNNT/.git/objects/18/
- __MACOSX/UNNT/.git/objects/._18
- UNNT/.git/objects/4b/
- __MACOSX/UNNT/.git/objects/._4b
- UNNT/.git/objects/pack/
- __MACOSX/UNNT/.git/objects/._pack
- UNNT/.git/objects/11/
- __MACOSX/UNNT/.git/objects/._11
- UNNT/.git/objects/7d/
- __MACOSX/UNNT/.git/objects/._7d
- UNNT/.git/objects/42/
- __MACOSX/UNNT/.git/objects/._42
- UNNT/.git/objects/1f/
- __MACOSX/UNNT/.git/objects/._1f
- UNNT/.git/objects/73/
- __MACOSX/UNNT/.git/objects/._73
- UNNT/.git/objects/80/
- __MACOSX/UNNT/.git/objects/._80
- UNNT/.git/objects/28/
- __MACOSX/UNNT/.git/objects/._28
- UNNT/.git/objects/7b/
- __MACOSX/UNNT/.git/objects/._7b
- UNNT/.git/objects/8f/
- __MACOSX/UNNT/.git/objects/._8f
- UNNT/.git/objects/7e/
- __MACOSX/UNNT/.git/objects/._7e
- UNNT/.git/objects/10/
- __MACOSX/UNNT/.git/objects/._10
- UNNT/.git/objects/19/
- __MACOSX/UNNT/.git/objects/._19
- UNNT/.git/objects/21/
- __MACOSX/UNNT/.git/objects/._21
- UNNT/.git/objects/4d/
- __MACOSX/UNNT/.git/objects/._4d
- UNNT/.git/objects/75/
- __MACOSX/UNNT/.git/objects/._75
- UNNT/.git/objects/81/
- __MACOSX/UNNT/.git/objects/._81
- UNNT/.git/objects/86/
- __MACOSX/UNNT/.git/objects/._86
- UNNT/.git/objects/2a/
- __MACOSX/UNNT/.git/objects/._2a
- UNNT/.git/objects/43/
- __MACOSX/UNNT/.git/objects/._43
- UNNT/.git/objects/07/
- __MACOSX/UNNT/.git/objects/._07
- UNNT/.git/objects/38/
- __MACOSX/UNNT/.git/objects/._38
- UNNT/.git/objects/6e/
- __MACOSX/UNNT/.git/objects/._6e
- UNNT/.git/objects/9a/
- __MACOSX/UNNT/.git/objects/._9a
- UNNT/.git/objects/36/
- __MACOSX/UNNT/.git/objects/._36
- UNNT/.git/objects/5d/
- __MACOSX/UNNT/.git/objects/._5d
- UNNT/.git/objects/info/
- __MACOSX/UNNT/.git/objects/._info
- UNNT/.git/objects/91/
- __MACOSX/UNNT/.git/objects/._91
- UNNT/.git/objects/65/
- __MACOSX/UNNT/.git/objects/._65
- UNNT/.git/objects/62/
- __MACOSX/UNNT/.git/objects/._62
- UNNT/.git/objects/3a/
- __MACOSX/UNNT/.git/objects/._3a
- UNNT/.git/objects/98/
- __MACOSX/UNNT/.git/objects/._98
- UNNT/.git/objects/3f/
- __MACOSX/UNNT/.git/objects/._3f
- UNNT/.git/objects/30/
- __MACOSX/UNNT/.git/objects/._30
- UNNT/.git/objects/5b/
- __MACOSX/UNNT/.git/objects/._5b
- UNNT/.git/objects/08/
- __MACOSX/UNNT/.git/objects/._08
- UNNT/.git/objects/6d/
- __MACOSX/UNNT/.git/objects/._6d
- UNNT/.git/objects/01/
- __MACOSX/UNNT/.git/objects/._01
- UNNT/.git/objects/06/
- __MACOSX/UNNT/.git/objects/._06
- UNNT/.git/objects/39/
- __MACOSX/UNNT/.git/objects/._39
- UNNT/.git/objects/97/
- __MACOSX/UNNT/.git/objects/._97
- UNNT/.git/objects/63/
- __MACOSX/UNNT/.git/objects/._63
- UNNT/.git/objects/90/
- __MACOSX/UNNT/.git/objects/._90
- UNNT/.git/objects/bf/
- __MACOSX/UNNT/.git/objects/._bf
- UNNT/.git/objects/d3/
- __MACOSX/UNNT/.git/objects/._d3
- UNNT/.git/objects/d4/
- __MACOSX/UNNT/.git/objects/._d4
- UNNT/.git/objects/ba/
- __MACOSX/UNNT/.git/objects/._ba
- UNNT/.git/objects/b1/
- __MACOSX/UNNT/.git/objects/._b1
- UNNT/.git/objects/dd/
- __MACOSX/UNNT/.git/objects/._dd
- UNNT/.git/objects/a9/
- __MACOSX/UNNT/.git/objects/._a9
- UNNT/.git/objects/d2/
- __MACOSX/UNNT/.git/objects/._d2
- UNNT/.git/objects/db/
- __MACOSX/UNNT/.git/objects/._db
- UNNT/.git/objects/a8/
- __MACOSX/UNNT/.git/objects/._a8
- UNNT/.git/objects/b0/
- __MACOSX/UNNT/.git/objects/._b0
- UNNT/.git/objects/a6/
- __MACOSX/UNNT/.git/objects/._a6
- UNNT/.git/objects/c3/
- __MACOSX/UNNT/.git/objects/._c3
[truncated: 750 more entries]
