# Supplementary material for: UNNT: A novel Utility for comparing Neural Net and Tree-based models
Source: PLoS Comput Biol. 2024 Apr 29;20(4):e1011504. doi: 10.1371/journal.pcbi.1011504 (PMC11090265; doi:10.1371/journal.pcbi.1011504)
Supplement: S1 Data — (ZIP) [file pcbi.1011504.s003.zip › UNNT/gpu_environment.yml]

name: unnt_gpu
channels:
  - defaults
  - conda-forge
dependencies:
  - astropy=4.0.1
  - cudatoolkit=10.0.130=0
  - cudnn=7.6.5=cuda10.0_0
  - keras-gpu=2.3.1
  - matplotlib=3.3.4
  - numba=0.53.1
  - numpy=1.19.2
  - patsy=0.5.1
  - pandas=1.1.3
  - python=3.7
  - py-xgboost-gpu
  - requests=2.25.1
  - scikit-learn=0.24.1
  - statsmodels=0.11.0
  - tensorflow-gpu=1.15
  - tqdm=4.59.0
