# Supplementary material for: UNNT: A novel Utility for comparing Neural Net and Tree-based models
Source: PLoS Comput Biol. 2024 Apr 29;20(4):e1011504. doi: 10.1371/journal.pcbi.1011504 (PMC11090265; doi:10.1371/journal.pcbi.1011504)
Supplement: S1 Data — (ZIP) [file pcbi.1011504.s003.zip › UNNT/UNNT/cnn_config.txt]

[Global_Params]
dense=[1000, 500, 100, 50]
batch_size=100
epochs=1
activation='tanh'
loss='mse'
optimizer='sgd'
learning_rate=0.01
scaling='std'
dropout=0.1
feature_subsample=0
val_split=0.1
test_split=0.1
rng_seed=2017
initialization='normal'
min_logconc=-5.
max_logconc=-4.
category_cutoffs=[0.]
test_cell_split=0.15
cell_features=['expression']
drug_features=['descriptors']
subsample='naive_balancing'
batch_normalization=False
cell_noise_sigma=0.
output_dir='save'
