# Supplementary material for: UNNT: A novel Utility for comparing Neural Net and Tree-based models
Source: PLoS Comput Biol. 2024 Apr 29;20(4):e1011504. doi: 10.1371/journal.pcbi.1011504 (PMC11090265; doi:10.1371/journal.pcbi.1011504)
Supplement: S1 Data — (ZIP) [file pcbi.1011504.s003.zip › UNNT/UNNT/tree_config.txt]

[config]
data_file =''
target_variable='AUC'
n_estimators=500
max_depth=10
eta=0.1
subsample=0.5
colsample_bytree=0.8
