# Supplementary material for: UNNT: A novel Utility for comparing Neural Net and Tree-based models
Source: PLoS Comput Biol. 2024 Apr 29;20(4):e1011504. doi: 10.1371/journal.pcbi.1011504 (PMC11090265; doi:10.1371/journal.pcbi.1011504)
Supplement: S1 Data — (ZIP) [file pcbi.1011504.s003.zip › UNNT/data/cell_exp_nci.tsv]

CELLNAME	5-HT3C2	A1BG-AS1	A1CF	A2M	A2M-AS1	A2ML1	A2MP1	A4GALT	A4GNT	AAAS	AACS	AACSP1	AADAC	AADACL3	AADACL4	AADAT	AAED1	AAGAB	AAK1	AAMDC	AAMP	AANAT	AAR2	AARD	AARS	AARS2	AARSD1	AASDH	AASDHPPT	AASS	AATF	AATK	AATK-AS1	ABAT	ABCA1	ABCA10	ABCA11P	ABCA12	ABCA13	ABCA17P	ABCA2	ABCA3	ABCA4	ABCA5	ABCA6	ABCA7	ABCA8	ABCA9	ABCB1
BR:MCF7	-0.14512013	0.9770767	-0.13277021	-0.1988191	-0.16788252	-0.11751228	0.41206706	1.2789769	0.30981675	0.29861113	0.10357254	0.02794907	-0.15344612	0.15592644	0.5899456	-0.005667946	-0.81441903	0.20505498	-0.27430555	0.3861276	0.31379125	-0.4092311	0.033471324	0.8056652	-0.044344734	-0.021895237	-0.22959228	0.12316801	-0.12335652	-0.41820464	-0.41600066	-0.09440595	0.012450446	0.94261533	-0.22307354	-0.0039685015	0.51014274	0.30249164	-0.14945687	-0.15609515	0.10108821	0.22311921	-0.12839903	-0.09452359	-0.1928207	-0.11614265	-0.15246783	-0.17182507	-0.20942833
BR:MDA_MB_231	1.19711	-0.07445442	-0.13277021	-0.1988191	-0.2655305	-0.1264409	0.5519062	0.34332418	0.19020395	-0.3107971	-0.01999974	-0.24882437	-0.25060055	0.44369513	0.16485377	-0.066324905	0.545272	-0.31098744	-0.045492463	0.32874933	0.0047472203	-0.21957794	0.22303489	-0.38771525	-0.12986144	-0.07556403	0.046494495	-0.026839806	-0.13605048	0.32929978	0.16239856	-0.10787183	0.39769253	-0.29054546	-0.07407066	-0.2921573	0.6970355	-0.18651621	-0.14743188	-0.23310974	-0.09418649	-0.15476017	-0.131609	-0.10146047	-0.15147777	-0.113358885	-0.17067392	-0.21786311	-0.23889682
BR:HS578T	0.5419739	0.57436264	-0.07462772	-0.16759212	-0.11905852	-0.12867306	1.0063835	-0.3494187	0.7683324	-0.45142978	-0.2969721	-0.062303137	-0.19081321	0.776901	-0.5657729	-0.21190162	-0.103671454	-0.24843684	-0.0365194	0.089673154	-0.12034203	0.100461766	-0.026390852	-0.40941307	0.05017374	-0.21762846	-0.2546911	-0.4125742	-0.09796862	-0.18820329	-0.3571804	-0.112360455	0.50776166	-0.36308435	-0.16473751	-0.2921573	-0.76512545	-0.18791738	-0.13123201	-0.3801376	-0.06362176	-0.24493593	-0.11555912	-0.13753228	-0.115302704	-0.2441962	-0.14235334	-0.16159439	-0.21863723
BR:BT_549	-0.5445934	1.1672472	-0.13583034	-0.2003061	-0.30214852	-0.1264409	0.16734852	0.19038095	0.5689778	-0.2036484	-0.54837775	-0.1766226	-0.26554736	0.9435039	-0.060976293	-0.63043463	1.0551561	-0.2679839	-0.13372758	0.20442972	-0.5618335	0.3849415	0.37269032	4.092886	0.009665824	-0.16395968	-0.6646381	-0.40828824	-0.16143838	-0.35079044	-0.13170274	-0.1348036	0.26560953	-0.36308435	-0.21815364	0.4513698	0.00443294	-0.19071972	-0.15451932	-0.023069944	-0.23682192	0.07067924	-0.073829435	-0.0043440824	-0.07912765	-0.16068302	-0.15651363	-0.110441	-0.22784613
BR:T47D	0.30228993	1.0218227	-0.12664995	-0.19733211	-0.30214852	-0.13536954	-0.2871288	-0.0075455867	-0.18856989	0.38566944	0.16322812	-0.15857217	-0.22070688	-0.1621337	0.24455848	-0.5879748	-0.7680659	0.040859662	-0.21897167	0.4530689	0.07832913	-0.0062181363	0.7717715	0.10048583	0.07267814	-0.15133172	0.4648078	0.12745395	3.1580293	-0.19811714	-0.26895002	-0.0854287	-0.17466713	1.2529205	-0.2047996	-0.19993688	0.9938652	0.30249164	-0.14338191	-0.20510444	0.19787654	0.2574719	-0.1444489	0.046988867	-0.104966976	-0.085521154	-0.15044492	-0.19228642	-0.23337148
CNS:SF_268	0.510016	0.27232713	-0.18785258	-0.2136891	-0.2899425	-0.14653032	-0.58428705	-0.47537196	-0.6072147	0.1177977	0.018350277	-0.26687482	-0.23565371	-0.35902807	0.28441083	0.155073	0.58389956	-0.0138721075	-0.024555316	0.88340604	0.1077619	0.005635186	0.27292004	-0.5829957	-0.021840334	-0.09134896	0.33094755	-0.022553869	-0.1804793	0.4621454	-0.004258844	-0.22906475	-0.31775704	-0.28651553	-0.19495979	0.07672436	0.62007964	-0.18791738	-0.15046936	-0.1420925	-0.19267286	0.051355857	-0.1444489	0.046988867	-0.13597417	-0.25811508	-0.09784956	-0.10532566	-0.23705503
CNS:SF_295	-0.640467	0.37300563	-0.14807087	-0.17800112	-0.2777365	-0.09965502	-0.61924684	-0.16948548	0.15033302	0.057526555	-0.06261087	0.0821004	1.0796677	0.125635	0.13828552	-0.3544455	0.2362513	0.013493777	-0.06343859	-0.48410964	0.041538175	0.56274134	-0.04634491	-0.29007503	-0.008337695	-0.113447875	0.22218609	-0.031125743	-0.047192827	0.1468849	0.1035783	-0.14826947	-0.0866118	-0.39532384	-0.069853604	-0.21146443	-0.67717594	-0.14167883	-0.09275732	0.032940667	-0.09418649	-0.16549538	-0.118769094	-0.13753228	-0.058456186	-0.12727775	-0.13021594	-0.0848643	0.07236417
CNS:SF_539	0.0	0.0	-0.36228007	0.0	-1.0841105e-15	-0.5282292	1.5525267e-15	-2.5895872	0.0	0.0	-0.59525	-1.7109102	-0.833527	0.0	0.0	0.0	0.98562646	-0.6550157	-0.024555316	0.0	-0.62069905	0.0	-1.1737492	0.0	0.0	-0.583839	0.0	3.8066772e-16	-0.6374615	-0.74536175	8.707147e-16	-1.319801	0.0	-1.2134011	-0.3137404	0.0	0.12536354	1.2444877e-16	-0.29120573	0.0	-1.0247129	-0.8783133	0.0	1.2322384e-16	0.0	0.0	-0.27788755	0.0	-0.37150505
CNS:SNB_19	0.41414246	-0.14157343	-0.15725127	-0.15867013	-0.2777365	-0.13313738	-0.16476952	0.35232085	0.8082034	-0.18355802	-0.066871986	-0.2127235	-0.22070688	0.11048927	0.3109791	0.061054714	0.22852577	-0.1428827	-0.057456546	-0.17809214	0.09304552	-0.21957794	-0.26583955	-0.5721468	0.009665824	-0.10397691	-0.020435633	0.38889614	-0.12970349	0.15481599	-0.16601455	-0.12582634	0.46373403	-0.03262949	-0.07055645	-0.25181088	0.13635723	-0.08703324	-0.057320107	-0.324127	-0.1689003	-0.060290325	-0.15086885	-0.15695556	-0.21349216	-0.12449397	-0.16460522	-0.19228642	-0.21679544
CNS:SNB_75	-0.177078	-0.5219145	-0.1603114	0.6874324	3.7624493	-0.14429817	-0.2172092	0.95509714	-0.3081827	-0.44473296	-0.331061	-0.27890843	-0.3178613	-0.1621337	-0.3266587	-0.17854029	0.8233906	-0.33835334	-0.049978994	0.4243798	-0.4956098	0.02934183	0.21305786	-0.5070533	-0.057847373	-0.17027365	-0.40528387	-0.06969918	-0.11700955	0.04774639	-0.33757365	0.9783758	0.056478113	-0.19382697	-0.03752279	-0.18264556	-0.51227057	-0.18931855	-0.14844437	-0.28912035	0.23523344	-0.19555397	-0.1572888	-0.19302736	-0.063624054	-0.17460188	-0.12617014	-0.18717107	-0.2315297
CNS:U251	0.35022673	-0.040894914	-0.09604864	-0.18543611	0.064031474	-0.108583644	0.42954695	0.31633422	0.090526626	-0.2103452	0.060961407	0.08811721	-0.13849929	-0.3741738	0.28441083	-0.026897883	0.12809406	0.025222015	-0.1367186	-0.3693531	0.12247828	0.3375282	-0.05632194	-0.21413265	0.06817726	-0.17027365	-0.16266216	-0.356857	-0.14239745	0.014039293	-0.21993312	-0.10787183	0.39769253	-0.3469646	-0.12678395	-0.15959045	-0.62220746	-0.14588232	-0.0330203	-0.09308321	-0.22493564	-0.2127303	-0.13481897	-0.13198277	-0.1308063	-0.09387247	-0.14437623	-0.15647905	-0.15601668
CO:COLO205	1.0053629	-0.7903905	1.0974026	-0.17948812	-0.2655305	-0.10635149	1.0063835	-0.5113586	-0.3480536	0.17806885	0.7470006	-0.10442083	-0.10860562	-0.63165104	0.6962186	-0.13608041	0.3289575	0.26369616	-0.24589086	0.46263197	0.40208954	0.56274134	0.6221161	-0.3226218	0.05017374	-0.13870378	0.62376684	0.10173832	-0.047192827	-0.30320397	0.17710362	-0.14826947	-0.30675012	0.128568	-0.15138347	-0.061606262	-0.09451029	0.40337577	-0.14338191	-0.05807658	-0.18418266	-0.2642593	-0.10913917	-0.09729835	-0.048120454	-0.14676416	-0.10391826	-0.100210324	-0.20942833
CO:HCC_2998	0.39816353	-0.577847	0.26198673	-0.1898971	-0.18008852	-0.13760169	-0.04241024	1.0810504	0.050655693	-0.15677084	-0.05834976	-0.20670667	-0.15344612	-0.6770882	0.16485377	0.44925928	0.22080027	0.03695025	-0.22944024	-0.2928487	0.06361275	0.2782616	-0.21595441	-0.27922612	-0.098355286	-0.07556403	0.17198849	0.24317427	-0.19317324	-0.051392127	-0.12680104	0.39485434	-0.22970171	0.14065781	-0.22447923	-0.101952694	0.68604183	-0.16830102	-0.11908211	-0.023069944	-0.08230021	-0.19555397	-0.16049878	-0.12227113	-0.18248495	0.2262614	-0.15044492	-0.120671675	-0.19653586
CO:HCT_116	0.9414472	-0.7456445	-0.12052969	-0.19287111	0.039619472	-0.14653032	-0.2172092	0.4512841	0.13039756	0.26512715	-0.2714054	0.75598353	1.087141	-0.5104853	0.35083145	0.36433953	0.112643026	0.021312602	-0.1516737	-0.40760526	0.26228392	0.12416841	-0.116184115	-0.36601743	0.113186054	-0.1576457	0.33094755	0.2474602	-0.14874442	-0.10492693	-0.03857066	-0.13031496	-0.13063946	0.16483743	-0.18793136	-0.015496053	0.609086	-0.13046947	-0.16059428	-0.3521323	0.041656777	-0.18052468	-0.14123893	-0.07232556	-0.08429551	0.145532	-0.13628463	-0.1769404	-0.08787078
CO:HCT_15	0.15847956	-0.7903905	-0.16643165	-0.2122021	-0.10685252	-0.14429817	-1.266003	-0.2594521	-0.068957105	0.030739382	0.12061699	-0.35111022	-0.25807396	0.18621787	0.191422	0.18540148	0.089466475	0.07995378	-0.19653901	-0.20678128	0.21813476	0.14787506	-0.83453023	-0.48535547	-0.17937112	0.03493054	0.2891162	0.18745707	-0.25029603	0.23809235	-0.13660443	-0.1348036	-0.31775704	0.18901706	-0.23221052	-0.24028331	0.71902287	-0.1921209	-0.16059428	-0.21210577	0.014488123	0.13938458	-0.1829686	-0.07371294	-0.22382788	0.06480258	-0.14639914	-0.1769404	0.6230567
CO:HT29	0.17445849	-0.712085	-0.16643165	-0.1988191	-0.2655305	-0.13313738	-0.2172092	0.6851973	-0.14869897	-0.029531762	0.20583925	-0.1766226	0.040862713	-0.13184226	0.13828552	-0.5758434	-0.6367321	0.16987027	-0.1083039	-0.28328565	0.34322402	0.11231509	0.23301192	-0.39856416	-0.29189312	-0.11029089	0.0046631647	0.13173988	-0.2058672	-0.39837694	0.06436479	0.32752493	-0.042584136	-0.4678627	-0.11905266	-0.28639352	0.43318692	-0.151487	-0.14743188	-0.19110179	0.033166572	-0.28143564	-0.14123893	-0.27626997	-0.104966976	0.10099163	-0.17269681	-0.15647905	-0.20574476
CO:KM12	1.5486466	-0.7232715	-0.068507455	-0.17800112	0.015207474	0.8780298	0.11490883	0.51426077	0.48923594	0.06422335	0.34219486	-0.08035358	-0.07871196	0.32252938	0.8423439	-0.081489146	-0.70626175	0.10341026	-0.21448514	-0.06333559	0.12983647	0.6931279	0.023494296	0.11133475	0.15369397	-0.081878	-0.97418994	-0.031125743	-0.066233754	-0.1267374	-0.34247532	-0.10787183	0.21057494	0.043939315	-0.16825174	-0.10771647	0.68604183	-0.10945194	-0.14338191	-0.12108852	-0.022868777	0.11147303	-0.12197907	-0.18747786	-0.09463125	-0.13562906	-0.13830754	-0.049056936	-0.20390297
CO:SW_620	-0.49665663	-0.644966	0.20384423	-0.20476711	-0.4486205	-0.14429817	0.34214747	-0.43038866	0.15033302	0.4526374	0.0907892	-0.31500933	-0.35522836	-0.20757087	-0.08754453	0.2885183	-0.48994732	-0.060785055	-0.21149412	0.33831236	0.14455286	0.43235478	0.5323228	-0.5070533	0.4822582	-0.07240704	0.19708729	0.16602738	-0.12335652	-0.29725567	-0.18071961	-0.103383206	-0.042584136	-0.14546773	-0.21393658	-0.27486596	0.059401397	-0.1921209	-0.15249434	-0.35913363	-0.15022184	-0.18911284	-0.17975864	-0.07371294	-0.1773171	-0.1328453	-0.16055943	-0.16159439	-0.06392762
LE:CCRF_CEM	-1.1677717	0.35063264	-0.12664995	-0.18394911	0.0030014752	-0.12197659	0.079949036	-0.56533855	-0.16863443	0.29191434	-0.21174982	-0.056286324	-0.22818029	0.8677753	0.045296673	-0.15124466	-2.0350506	-0.07251329	-0.049978994	-0.33110088	-0.1424166	0.14787506	0.57223094	-0.29007503	-0.2513852	-0.053465113	0.28074995	0.06745082	-0.09162165	-0.041478276	-0.092489235	-0.16173536	0.3866856	0.32200497	-0.2111252	-0.24028331	0.47716168	-0.18231271	-0.14743188	-0.19110179	-0.23342584	-0.26211226	-0.105929196	-0.26239622	-0.16698137	-0.046548333	-0.13628463	-0.1513637	-0.20758654
LE:HL_60	0.989384	-0.13038692	-0.11134929	-0.17651412	-0.009204524	-0.11528012	0.35962737	-0.5563419	0.9078807	0.432547	-0.5015055	-0.23077393	-0.22070688	0.9132125	0.9220486	-0.46362802	-0.31998593	-0.1389733	-0.2653325	-0.33110088	-0.032043736	-0.0062181363	0.0035402363	-0.18158591	-0.09385441	0.015988614	0.59866804	0.054593008	-0.16143838	-0.39639416	-0.116997674	-0.089917324	0.3756787	-0.10516836	-0.11132138	-0.19417311	0.23530047	-0.17951037	-0.13426949	-0.1420925	-0.00928445	-0.21702439	-0.17654866	-0.17082933	-0.1308063	-0.15233171	-0.16055943	-0.14113303	-0.21311188
LE:K_562	0.4301214	0.22758111	-0.114409424	-0.17354012	0.0030014752	-0.095190704	0.6917454	-0.45737863	1.1271708	0.30530792	-0.37793323	0.19641986	-0.25807396	0.24680077	0.4969568	-0.6122376	0.19762371	-0.021690933	-0.25635943	-0.87619454	-0.090909265	0.5034747	0.10331053	-0.5612979	0.18520012	0.057029452	0.44807526	0.0031617573	-0.034498878	-0.4142391	0.07906985	-0.036053807	0.6178309	-0.33084485	-0.21042235	-0.2172282	-0.3253778	-0.18651621	-0.13528198	0.24998179	-0.21644543	0.055649944	-0.15407883	-0.26655835	-0.1308063	0.29307196	0.04577624	-0.120671675	-0.08050365
LE:MOLT_4	0.09456384	0.50724363	-0.13583034	-0.2003061	-0.10685252	-0.1264409	0.51694643	-0.394402	0.34968767	0.04413297	-0.22027205	-0.2127235	-0.22818029	0.3376751	0.33754733	-0.33928123	-2.1509335	-0.056875642	-0.13821411	-0.35022697	-0.009969162	0.3849415	0.57223094	-0.08394569	-0.12986144	0.009674639	0.64886564	0.14031176	-0.047192827	0.07947072	0.020249598	-0.17520122	0.26560953	0.3461846	-0.023465913	-0.15959045	0.9388967	-0.18791738	-0.14844437	-0.20510444	-0.33870438	-0.27499452	-0.09950924	-0.11533424	-0.16698137	-0.0604672	-0.14437623	-0.18717107	-0.22784613
LE:RPMI_8226	-1.5832239	-0.24225193	-0.12664995	-0.17056613	-0.07023452	-0.10411933	-0.16476952	-0.3224287	-0.44773096	0.21155281	0.056700293	0.4310756	-0.20576005	-0.11669654	0.5633774	-0.61830324	-1.7183045	0.06822555	-0.2937472	-0.5223618	-0.30429682	0.45606142	0.0035402363	-0.11649243	0.19870277	-0.17658763	0.91658616	-0.425432	-0.1043156	-0.28535903	0.025151286	-0.0854287	0.43071327	-0.16158748	-0.17176595	-0.22299199	-0.8640687	-0.18651621	-0.14743188	-0.2751177	-0.06362176	-0.19984806	-0.12518905	-0.21245064	-0.15664563	0.11491049	-0.15044492	-0.13090235	-0.21863723
LE:SR	-0.27295157	0.33944613	-0.17561205	-0.19584511	-0.3753845	-0.15545894	-0.252169	-0.6283152	-0.48760188	-0.06301573	0.009828051	-0.260858	-0.33280814	-0.5104853	0.2578426	0.19753288	1.1092347	-0.029509757	0.005354892	0.19486667	0.32850763	0.36123484	0.35273626	-0.170737	-0.21087728	-0.009267286	0.43134272	0.27317584	-0.0789277	0.19050585	0.21141544	-0.25150788	-0.0866118	-0.11322823	-0.0030834437	-0.23451954	-0.0725229	-0.1963244	0.33552673	0.09595261	0.031468533	0.30255976	-0.18938856	-0.21938752	-0.06879192	-0.11892643	-0.14639914	-0.1360177	-0.24258038
ME:LOXIMVI	-0.22501479	-0.5890335	-0.13277021	-0.13487814	0.17388546	-0.13536954	-0.32208857	-0.4393853	-0.18856989	0.39236626	-0.15209424	-0.032219067	-0.16091955	0.125635	0.48367265	0.05195617	1.1015092	0.03695025	-0.12625003	0.7303973	0.4388805	0.44420812	0.61213905	-0.11649243	-0.08035177	0.07912837	0.5317379	-0.08255699	-0.11700955	0.06360855	0.46630323	-0.13929221	-0.17466713	-0.3469646	-0.043848384	-0.15382667	0.77399135	-0.13887648	-0.13528198	-0.28912035	-0.15022184	-0.27928862	-0.1444489	-0.2748826	-0.08429551	-0.13006152	-0.08166638	-0.100210324	-0.20574476
ME:MALME_3M	-0.41676196	1.0777552	-0.16337153	0.47033054	2.8592052	-0.13313738	-0.112329826	0.64921063	-0.3081827	-0.04292535	0.21010037	-0.3932279	-0.22818029	-1.116314	0.36411557	-0.08755484	0.40621266	0.10731967	-0.046987973	-0.58930314	0.31379125	0.31382155	0.1631727	0.6320826	-0.15236585	0.170681	-0.012069368	0.36318052	-0.2058672	0.22817849	-0.03857066	0.83473974	-0.24070863	-0.05277918	-0.0986702	0.28998408	0.22430678	-0.18931855	-0.06339505	0.025939342	-0.07550804	-0.22561255	-0.18617858	0.041439362	-0.048120454	-0.029845696	-0.14235334	0.34993947	-0.2315297
ME:M14	-0.4327409	0.8763982	-0.17255192	0.09709374	0.12506147	-0.15545894	-0.2871288	-0.7632651	-0.009150705	0.2316432	0.12061699	0.19641986	-0.26554736	-0.040967934	-0.021123929	0.109580286	0.6997823	-0.08815094	-0.0649341	0.16617753	0.07097094	0.041195154	0.22303489	-0.52875113	-0.21087728	0.091756314	-0.13756336	-0.12113044	-0.19317324	0.16274707	0.034954663	-0.22457612	0.18856111	-0.2703958	-0.1035901	1.5580148	-0.6002201	-0.19772556	-0.12718205	-0.28211904	-0.0041903267	-0.27928862	-0.17975864	0.28423035	1.0371313	-0.1217102	-0.16055943	0.33459345	-0.045509815
ME:SK_MEL_2	0.07858491	0.8875847	-0.16949178	0.14616472	0.40579945	-0.16661973	0.010029449	1.0180738	-0.26831177	0.09770732	0.16322812	1.1891942	-0.08618537	-0.22271658	-0.3930793	0.1611387	-0.29680938	-0.06860388	-0.06792512	-0.65624446	0.54925334	0.0649018	0.31282815	1.2504706	0.018667582	-0.002953311	-0.095732026	0.14888364	-0.17413232	0.22619572	0.24572726	0.008832458	0.15554036	0.35424447	-0.22799346	-0.2172282	-0.9520182	-0.1963244	-0.08060742	-0.324127	-0.29115924	-0.30290607	-0.17654866	-0.16944195	-0.104966976	-0.21079093	-0.16055943	-0.15647905	-0.19653586
ME:SK_MEL_28	0.7017632	0.45131114	-0.1603114	0.3766496	1.0893354	-0.11304796	0.6742655	-0.124502175	-0.5474083	-0.3174939	-0.25862208	-0.18865623	-0.30291447	0.09534355	-0.18053338	-0.22403301	-0.0804949	-0.18979566	-0.027546337	-0.40760526	0.63755167	0.51532805	0.24298894	-0.01885221	-0.3188984	0.11701222	-0.12919709	-0.12970231	-0.12970349	0.13102275	0.054561414	-0.103383206	0.22158186	0.24543618	-0.22096501	0.05366926	-0.78711283	-0.08703324	-0.14945687	-0.1700978	-0.09079041	-0.26211226	-0.131609	0.080285914	-0.13597417	-0.08830493	-0.13426174	-0.16159439	-0.22047901
ME:SK_MEL_5	0.6058896	0.38419214	-0.16337153	0.3305526	1.1869835	-0.14653032	-0.2346891	-0.3224287	0.110462084	0.017345794	-0.2969721	0.015915444	-0.2730208	-0.11669654	0.20470612	0.34614244	0.019936819	-0.11551683	-0.09185328	-0.560614	-0.002610971	0.15972838	-0.05632194	0.93585217	-0.12986144	-0.07556403	-0.22959228	0.03744926	-0.059886776	0.05171193	-0.23953988	0.076161854	0.00144353	-0.25830597	-0.02276307	0.3994958	-0.6332012	-0.18791738	-0.133257	0.45302027	-0.061923716	-0.1204075	-0.19259854	0.0997092	-0.09979911	-0.21914226	0.45237887	0.022557804	0.28785256
ME:UACC_257	-0.9920035	-0.39886296	-0.17867218	0.23241067	0.5888894	-0.14653032	0.27222788	-0.79025507	-0.3679891	0.13788809	-0.34810543	0.0038818154	-0.35522836	0.18621787	0.28441083	0.0034305986	-0.48222178	-0.045147404	-0.052970015	-0.10158777	0.26228392	-0.1958713	0.262943	-0.47450656	-0.057847373	0.32221642	0.13852341	-0.151132	-0.09796862	0.21231633	0.11338168	0.23326379	-0.11963255	-0.43159327	-0.22026217	0.24387386	-0.12749135	-0.19071972	-0.06947001	-0.303123	-0.07381	-0.29646495	-0.07703941	0.10664608	-0.09979911	-0.08273738	-0.07762058	0.0020964502	-0.2315297
ME:UACC_62	-0.36882517	0.7421602	-0.14501074	0.25768965	0.5034475	-0.13760169	0.5693861	-0.5563419	0.19020395	0.16467525	0.056700293	0.6356473	-0.23565371	0.26194647	0.13828552	-0.09665339	0.15127061	-0.17806742	-0.07839369	-0.1685291	0.41680592	0.088608444	0.37269032	-0.30092394	0.18520012	0.23066378	0.2640174	-0.23685075	-0.14239745	0.09731565	0.2996458	-0.00014479441	0.18856111	0.06811894	-0.21674795	0.15741722	-0.1934535	-0.18511504	-0.0836449	-0.086081885	-0.15701401	-0.2578182	-0.118769094	0.015079197	0.15859418	-0.21079093	0.32898206	0.3294781	-0.19469407
ME:MDA_MB_435	-0.40078303	0.70860064	-0.16643165	-0.1988191	-0.14347051	-0.14653032	0.761665	-0.65530515	-0.068957105	0.19815923	0.001305825	0.8763198	-0.33280814	-0.3135909	0.21799025	0.32187966	0.336683	-0.076422706	-0.027546337	0.07054707	0.66698444	0.39679483	0.7318634	-0.29007503	-0.29189312	0.30958846	-0.38855135	-0.10827262	-0.15509139	0.21231633	0.030052973	-0.19764437	0.24359569	-0.23009641	-0.05298535	-0.21146443	-0.27040935	-0.20192906	-0.12819454	-0.2751177	0.011092042	-0.2835827	-0.1701287	-0.04319064	-0.04295259	-0.21635848	-0.13830754	1.2144316	-0.23337148
ME:MDA_N	-0.5605723	0.7421602	-0.13277021	-0.1913841	-0.11905852	-0.13090523	0.06246914	-0.7002885	-0.42779547	0.08431373	-0.105222	0.8342021	-0.31038788	0.01961495	-0.047692172	0.23392706	0.20534922	0.009584365	-0.042501442	0.099236205	0.5713279	0.6101546	0.5323228	-0.40941307	-0.29189312	0.2780186	-0.22122602	-0.19827731	0.016276918	0.12903997	0.09377492	-0.12133771	0.08949886	-0.109198295	-0.05298535	-0.19993688	-0.7761192	-0.19071972	-0.13426949	-0.11408719	-0.0041903267	-0.24708298	-0.12197907	-0.08897408	-0.09463125	-0.15511547	-0.15044492	0.06348051	-0.2223208
LC:A549	0.07858491	0.20520811	0.26504686	-0.17800112	0.12506147	-0.101887174	0.254748	0.4332908	0.5091714	0.39236626	-0.10096089	-0.014168627	1.6551207	0.504278	0.21799025	-0.06935775	-0.04186732	0.013493777	-0.114285946	-0.44585744	0.026821794	0.07675512	0.043448355	-0.5070533	0.1491931	-0.25551233	0.3644126	-0.26685232	-0.059886776	-0.4082908	0.12318505	-0.040542435	0.40869942	-0.25427604	-0.15700623	-0.25181088	-0.7321444	-0.15849285	-0.15249434	-0.12108852	-0.08569629	-0.03452582	-0.15086885	-0.14308178	-0.1773171	-0.07995361	-0.13021594	-0.16670972	-0.18548517
LC:EKVX	0.52599496	-0.29818445	-0.151131	-0.09770316	0.039619472	-0.13760169	0.42954695	0.34332418	-0.10882803	-0.06301573	0.009828051	-0.27890843	0.80315125	0.11048927	-0.1273969	0.07318611	-0.057318352	0.15423262	-0.09035777	0.98859954	-0.4073115	0.5983013	-0.12616114	1.8471608	-0.23338167	-0.24288437	0.15525596	-0.14256012	-0.11700955	-0.21001376	-0.11209598	-0.004633421	0.045471195	-0.13740785	-0.090236075	-0.13653535	-0.43531471	-0.1781092	-0.14844437	-0.21910709	-0.044943307	0.098590784	-0.16691872	-0.16111769	-0.1618135	0.098207854	-0.13830754	-0.16670972	0.20681418
LC:HOP_62	-0.24099371	-0.052081417	-0.13583034	-0.18841012	-0.13126452	-0.1108158	0.6043459	0.19038095	0.30981675	-0.19025481	-0.066871986	-0.2127235	0.15296397	0.15592644	0.43053618	-0.21796732	-0.0341418	-0.25625566	-0.06792512	-0.33110088	0.041538175	0.25455496	-0.12616114	-0.073096775	0.20770453	-0.10081992	0.57356924	0.020305507	-0.072580725	0.16472983	0.2310222	-0.09440595	0.11151269	-0.25830597	-0.12397257	-0.13077158	-0.56723905	-0.1921209	-0.12313208	-0.40114158	-0.22663368	-0.23420073	-0.131609	-0.10839736	-0.14114204	-0.18573698	-0.16460522	-0.17182507	-0.05840228
LC:HOP_92	0.25435314	0.2611406	-0.13277021	-0.1898971	-0.045822524	-0.11528012	0.91898406	0.5502474	-0.049021635	-0.06301573	-0.16487758	-0.14052172	-0.12355246	0.2013636	-0.1273969	-0.4181353	0.17444716	-0.32271567	-0.06942063	0.20442972	-0.024685545	0.0649018	-0.33567876	-0.23583047	-0.21537817	-0.20184353	-0.0037031013	-0.37400076	-0.11066257	-0.26354855	-0.16601455	-0.11684909	0.41970634	-0.2180066	-0.015031788	-0.25181088	-0.028548134	-0.18651621	-0.058332596	-0.1700978	-0.11626103	-0.2127303	-0.12197907	-0.18747786	-0.19798855	-0.08830493	-0.13628463	-0.15647905	-0.20758654
LC:NCI_H226	0.23837422	-0.14157343	-0.12971008	-0.19435811	-0.22891252	-0.10411933	-0.024930345	-0.26844874	-0.18856989	0.09770732	-0.109483115	-0.20068985	-0.14597271	-0.20757087	0.1250014	-0.4120696	0.6070761	0.22069262	-0.08886226	0.27137104	-0.29693863	0.37308818	0.18312676	-0.15988807	-0.14786497	-0.1576457	-0.12083083	-0.425432	-0.085274674	-0.051392127	0.015347909	-0.089917324	-0.009563386	0.6685796	-0.05228251	0.32456672	-0.10550398	-0.15849285	-0.12616955	-0.31712565	-0.21644543	-0.08176074	-0.05777956	0.038664605	0.024229664	-0.049332105	-0.15449072	0.017442467	-0.21495366
LC:NCI_H23	-0.32088837	0.059783597	-0.14501074	-0.04268419	0.7475674	-0.1532268	-0.252169	0.019444397	-0.5274728	0.15128167	-0.054088645	-0.29094207	0.5714753	-0.4499024	0.191422	-0.20583592	-0.18865214	0.06822555	-0.08886226	-0.10158777	0.21077657	0.14787506	0.57223094	1.1853771	0.26171508	-0.12607583	0.05486076	0.118882075	-0.18682627	-0.38648033	-0.21012975	-0.07645144	0.11151269	0.05199919	-0.060716633	0.30727538	0.65306073	-0.19071972	-0.14844437	-0.07908056	-0.1026767	-0.043113988	-0.16691872	0.010917066	0.070740454	-0.032629468	-0.14437623	-0.17182507	-0.21679544
LC:NCI_H322M	0.86155254	-0.28699794	-0.13277021	-0.19733211	-0.16788252	0.37133014	0.34214747	1.1890103	-0.10882803	-0.029531762	-0.31401655	-0.14653853	-0.12355246	-0.07125937	-0.007839809	0.0034305986	-0.78351694	0.17377968	-0.054465525	-0.3980422	0.188702	0.2782616	0.7019323	-0.5070533	0.13118957	-0.16395968	0.21381982	-0.022553869	-0.15509139	-0.32501444	-0.15130949	-0.11684909	0.21057494	0.4348432	-0.08391048	-0.18264556	1.9723037	-0.04920169	-0.12313208	-0.26111504	-0.14342968	-0.21702439	-0.064199515	-0.18054096	-0.1463099	0.036964852	-0.14639914	-0.120671675	-0.22416256
LC:NCI_H460	-0.24099371	0.070970096	-0.12664995	-0.18543611	0.0030014752	-0.12420875	0.37710726	0.41529748	0.46930048	0.3521855	0.11209476	-0.2969589	2.125946	0.4891323	0.48367265	0.17023724	0.30578095	-0.18197684	-0.20102555	-0.9526989	-0.17184937	0.2782616	-0.22593144	-0.38771525	-0.183872	-0.22078545	0.10505836	-0.13398825	-0.085274674	-0.10889247	-0.19542469	-0.12582634	0.4527271	-0.35099453	-0.17528017	0.03637793	-0.22643459	-0.19071972	-0.15148185	-0.12808985	-0.03135898	-0.06458441	0.76718414	-0.07926244	-0.120470576	0.067586355	0.46653917	-0.16670972	-0.10076325
LC:NCI_H522	0.5579528	0.27232713	-0.12971008	-0.2017931	-0.18008852	-0.12197659	0.8315846	0.0014510744	0.3895586	-0.103196494	-0.18618315	-0.2187403	-0.17586638	0.15592644	0.07186492	0.03375908	0.004485784	-0.26016507	-0.13522309	0.8451538	-0.039401926	-0.4210844	-0.39554095	-0.0947946	-0.21537817	-0.07872102	0.13852341	-0.30542576	-0.13605048	-0.4162219	-0.1071943	0.053718723	0.55178934	-0.2180066	-0.11624129	-0.33250374	-0.17146613	-0.1739057	-0.14641939	-0.21910709	-0.11286494	0.15226683	-0.1444489	-0.30817965	-0.13597417	-0.04376456	-0.16460522	-0.20251709	-0.21311188
OV:IGROV1	-0.52861446	-0.0073354105	-0.12358982	-0.18543611	-0.2411185	-0.10411933	0.7441851	0.78416055	0.7683324	-0.04292535	-0.066871986	-0.11043765	-0.19081321	0.62544376	0.35083145	-0.40903676	-0.36633903	-0.16242978	-0.19953004	-0.8666315	-0.06883469	0.43235478	-0.08625303	-0.170737	-0.183872	-0.08503499	0.28074995	-0.51972264	-0.11066257	-0.25165194	0.059463102	0.017809711	0.6068239	0.17692724	-0.19706832	0.07096058	0.23530047	-0.16129518	-0.14034444	-0.26811638	-0.00079424493	-0.019496527	0.1829686	-0.15140605	-0.058456186	-0.14119661	-0.15246783	-0.0848643	-0.17443448
OV:OVCAR_3	0.86155254	0.5519897	-0.13583034	-0.19287111	-0.13126452	-0.11304796	-0.024930345	-0.45737863	0.050655693	-0.089802906	0.17601146	-0.11043765	-0.24312712	0.18621787	0.16485377	-0.15124466	-1.0384591	-0.080332115	-0.14569166	2.5091238	0.56396973	0.19528835	0.3327822	3.3551598	-0.38641158	-0.15448871	-0.020435633	-0.17256169	-0.040845852	-0.32699722	-0.17091624	-0.103383206	0.13352653	-0.24218622	-0.13029817	-0.27486596	-0.2044472	-0.17110336	-0.14641939	-0.023069944	-0.2232376	-0.2277596	0.22148831	-0.21383801	-0.15147777	-0.21357471	-0.14437623	-0.19228642	-0.21495366
OV:OVCAR_4	1.1172154	0.52961665	-0.17561205	-0.17651412	-0.16788252	-0.11304796	-0.14728962	0.4962674	0.30981675	0.050829764	0.04817807	-0.11645447	-0.23565371	0.70117235	-0.060976293	-0.23009871	-0.0804949	-0.16633919	-0.07689818	0.15661448	0.33586583	0.1715817	-0.036367882	0.62123364	-0.026341215	-0.09766294	-0.6395393	-0.42971793	-0.1043156	-0.40630803	-0.21993312	-0.112360455	0.41970634	-0.14546773	-0.16965742	-0.29792106	-0.8420813	-0.18231271	-0.14236942	0.060945973	-0.13833556	-0.15476017	0.10271922	-0.18054096	-0.23933148	-0.09665625	-0.16865101	-0.16159439	-0.20942833
OV:OVCAR_5	-0.09718333	-0.913442	-0.15419114	-0.18394911	-0.19229451	-0.16215542	-0.46192774	-0.10650886	0.110462084	-0.109893285	-0.2373165	-0.11645447	-0.22070688	0.2770922	0.09843316	-0.17550744	-0.40496662	-0.09206035	-0.012591233	0.15661448	-0.19392394	0.21899499	-0.026390852	-0.5179022	-0.32339928	-0.19552955	0.40624395	-0.24542262	-0.11066257	-0.19018605	0.28494075	-0.1707126	0.27661645	-0.12128811	-0.09093892	0.07096058	0.092382476	-0.17670803	-0.120094605	-0.16309647	-0.01098249	0.122208245	-0.12197907	-0.12643327	-0.1618135	0.039748624	-0.15449072	-0.17182507	-0.21679544
OV:OVCAR_8	-0.36882517	0.52961665	-0.1603114	-0.2003061	0.07623747	-0.13090523	-0.04241024	-0.11550552	-0.32811815	-0.0027445876	0.07800586	-0.1706058	-0.18333979	0.21650931	0.09843316	0.042857625	0.089466475	-0.1389733	-0.08288022	0.58695155	-0.09826746	-0.041778103	0.18312676	0.81651413	-0.030842094	-0.14186077	0.565203	0.1103102	-0.21856114	-0.035529964	-0.14150612	-0.089917324	0.18856111	-0.00038999392	-0.17036027	-0.22875576	0.65306073	-0.2005279	-0.14641939	2.3503797	-0.07381	0.18232542	-0.12197907	-0.10978474	-0.17214923	-0.1634668	-0.17269681	-0.16159439	-0.10076325
OV:SK_OV_3	-0.44871983	0.22758111	-0.16949178	-0.2151761	-0.3143545	-0.1264409	-0.18224941	0.5502474	0.8281388	0.030739382	-0.22027205	0.92445433	-0.22818029	0.32252938	0.018728433	0.18540148	0.84656715	-0.009962696	-0.046987973	0.4243798	-0.2307149	-0.4684977	0.10331053	-0.6589381	-0.10285617	-0.06925005	0.18872102	-0.14684606	-0.17413232	-0.43803236	0.24082556	-0.1707126	0.11151269	-0.41950345	-0.055093884	-0.10771647	1.3016886	-0.18791738	-0.15451932	-0.19810311	-0.09079041	0.01915023	-0.118769094	-0.12782064	-0.23416361	-0.18016943	-0.17674261	-0.17182507	-0.20390297
OV:NCI_ADR_RES	-0.62448806	0.29470012	-0.105229035	-0.08729417	-0.033616524	-0.101887174	0.51694643	-0.13349883	0.42942953	0.13788809	-0.20748872	-0.19467305	-0.21323346	0.7617553	0.191422	-0.029930731	-0.92257625	-0.056875642	-0.14718717	0.4530689	-0.039401926	0.005635186	0.1631727	1.3047152	0.0006640642	-0.09450595	0.3393138	-0.14684606	-0.072580725	0.00015990084	-0.16111286	0.017809711	0.40869942	-0.06486899	-0.15419486	-0.032787383	-0.061529208	-0.1921209	-0.13831946	1.3141835	-0.060225677	0.1501198	-0.09629927	-0.10423523	-0.15147777	-0.1328453	-0.06750609	-0.10532566	0.79986763
PR:PC_3	0.15847956	-0.7903905	-0.1603114	-0.2211241	-0.21670651	-0.16438758	-0.2172092	-0.22346544	-0.088892564	0.09770732	-0.03278308	0.052016325	0.5266348	0.2770922	-0.007839809	0.0064634467	0.31350645	-0.12724507	-0.06942063	0.673019	-0.076192886	0.2901149	0.40262142	-0.45280874	-0.10735705	-0.11029089	-0.472214	0.15316957	-0.19952022	-0.25958303	-0.14150612	-0.14826947	0.023457363	0.027819566	-0.15700623	0.11130702	-0.3033904	-0.1921209	0.08341627	-0.05807658	-0.09079041	0.0685322	-0.131609	-0.033479	-0.120470576	-0.049332105	-0.12819305	-0.1513637	-0.23337148
PR:DU_145	1.2450469	0.23876762	-0.18173231	-0.19287111	0.08844347	-0.119744435	1.2161423	-0.11550552	0.449365	0.07761694	0.009828051	-0.19467305	-0.24312712	0.36796653	0.4969568	-0.30288705	0.15127061	-0.12724507	-0.10680839	-0.42673135	-0.26750585	-0.24328458	-0.116184115	-0.01885221	0.28421947	-0.053465113	0.24728487	-0.19399138	-0.015457954	-0.33096275	0.13298842	-0.09889458	0.26560953	-0.3147251	-0.12186404	-0.07889759	0.68604183	-0.19071972	-0.10288224	-0.19110179	0.022978328	-0.049555115	-0.15407883	-0.13891965	-0.09979911	-0.032629468	-0.15853652	-0.16670972	-0.22047901
RE:786_0	0.6857843	-0.6561525	-0.13889048	-0.2077411	-0.19229451	-0.13313738	-0.09484993	0.64921063	0.60884875	-0.25722274	-0.18618315	-0.14052172	-0.34775496	0.53456944	0.15156963	-0.19067168	0.8233906	-0.11551683	-0.07241165	0.14705144	-0.14977479	-0.018071458	0.043448355	-0.52875113	0.023168463	-0.07872102	0.13015716	0.028877383	-0.19317324	-0.06130598	0.25062895	-0.13929221	0.17755419	-0.22203654	0.05525259	-0.27486596	0.5761049	0.06849647	-0.12616955	-0.28912035	-0.0653198	-0.20628917	-0.13802895	-0.31234178	-0.22382788	-0.23027734	-0.16662812	-0.23832446	-0.0031488515
RE:A498	1.1651522	-0.43242246	-0.114409424	-0.19733211	-0.2899425	-0.13536954	-0.059890136	0.28934422	0.7882679	-0.27731314	0.10783365	-0.16458897	-0.19081321	0.5194237	-0.28680634	-0.0026350976	0.80021405	-0.18588625	-0.049978994	-0.5032357	-0.076192886	0.26640826	0.033471324	0.16557932	-0.07135001	-0.18921559	-0.0789995	-0.4597195	-0.11700955	-0.30320397	0.1035783	-0.103383206	0.3096372	-0.15755755	0.02573315	-0.21146443	-0.05053552	0.12594439	-0.133257	1.6642498	-0.019472694	0.023444314	-0.1701287	-0.10839736	-0.20832428	-0.0910887	-0.14842203	-0.17182507	0.17918746
RE:ACHN	0.5419739	-0.37648994	-0.12664995	-0.19584511	-0.058028523	-0.119744435	-0.63672674	0.109411	-0.02908617	0.07761694	0.18879479	-0.1766226	-0.18333979	0.89806676	0.40396795	-0.117883325	0.3753106	-0.18588625	-0.07091614	-0.44585744	-0.09826746	0.21899499	-0.23590846	-0.45280874	0.302223	-0.26814026	0.10505836	-0.24542262	-0.19317324	0.05171193	-0.009160532	-0.089917324	0.27661645	-0.29457542	-0.072664976	-0.29792106	-0.3253778	-0.054806367	-0.13123201	-0.26111504	-0.11965711	0.100737825	-0.1572888	-0.28459424	-0.1928207	-0.2636826	-0.14842203	-0.17182507	0.01895252
RE:CAKI_1	0.20641635	0.16046211	-0.12052969	-0.19584511	-0.3753845	-0.12197659	0.27222788	1.1710169	0.7284615	0.16467525	-0.011477514	-0.14052172	-0.20576005	0.8526296	0.32426322	-0.2361644	0.89292026	-0.18197684	-0.16363779	0.99816257	-0.38523692	0.34938154	0.15319568	-0.01885221	0.31572565	-0.062936075	-0.037168164	0.16602738	-0.11700955	-0.1663928	0.108479984	-0.06298557	0.2546026	-0.36711428	-0.026980132	-0.24028331	-0.24842197	0.07129881	-0.14338191	-0.07908056	-0.060225677	-0.15690722	-0.13802895	-0.16805457	-0.1463099	-0.22749357	-0.13628463	-0.23832446	0.41677722
RE:RXF_393	-0.9920035	-0.018521912	-0.151131	-0.1988191	-0.2777365	-0.13313738	0.95394385	0.8921205	0.3895586	-0.25722274	-0.11374423	-0.026202254	-0.2730208	0.5951523	-0.14068101	-0.20583592	0.45256576	-0.32662508	-0.057456546	0.15661448	-0.67956454	0.43235478	-0.06629897	-0.52875113	-0.25588608	-0.21447147	-0.6228068	-0.4811492	-0.09796862	-0.4201874	-0.3228686	-0.13031496	0.3756787	-0.3711442	0.025030307	-0.3152124	-0.29239672	0.24924722	-0.1454069	-0.12808985	-0.106072776	0.010562061	-0.112349145	-0.23048654	-0.22899576	-0.14676416	-0.15246783	-0.17182507	-0.14496599
RE:SN12C	0.30228993	-0.21987894	-0.151131	-0.20625411	-0.4120025	-0.13536954	0.18482842	0.14539765	0.34968767	0.037436176	-0.041305304	-0.14052172	-0.14597271	0.17107216	0.018728433	-0.12091617	0.15899612	-0.3696286	-0.100826345	0.47219503	0.39473134	-0.29069787	0.08335647	-0.36601743	0.45075202	-0.10081992	0.09669209	-0.12970231	-0.18682627	0.14886768	-0.23463818	-0.16173536	0.40869942	0.3139451	-0.16754888	-0.3901415	-0.41332734	-0.17250453	-0.10186975	-0.4081429	-0.16380617	-0.21058327	-0.118769094	-0.19857687	-0.23933148	-0.21635848	-0.15853652	-0.23320912	-0.19469407
RE:TK_10	0.97340506	-0.577847	-0.12664995	-0.19287111	-0.2655305	-0.12197659	0.32466757	-0.23246211	0.46930048	-0.029531762	-0.04982753	-0.29094207	-0.2804942	0.3376751	-0.23366986	-0.0784563	1.1015092	-0.119426236	-0.13223207	0.98859954	0.17398562	0.13602173	0.07337944	-0.5612979	0.117686935	-0.14501776	0.013029431	-0.18113355	-0.16778535	-0.1544962	0.265334	-0.054008313	0.12251961	-0.060839053	0.027138839	-0.3152124	0.29026893	-0.03939351	-0.15553182	-0.05107525	-0.121355146	0.081414446	-0.16049878	-0.24713506	-0.1928207	-0.15511547	-0.15449072	-0.16159439	-0.07497831
RE:UO_31	0.35022673	-0.28699794	-0.15725127	-0.2032801	-0.22891252	-0.13313738	0.20230831	0.51426077	0.15033302	-0.3041003	0.052439183	-0.14052172	-0.16091955	0.47398657	-0.11411277	-0.117883325	0.15127061	-0.1702486	-0.14120513	-0.13983996	-0.28222224	0.005635186	-0.20597738	-0.47450656	0.027669342	-0.26498327	-0.15429589	-0.07398512	-0.14874442	0.021970375	-0.22483481	-0.13929221	0.27661645	0.17289731	-0.0143289445	-0.34979504	-0.13848504	-0.008567802	-0.12515706	-0.31012434	-0.1739944	0.14797275	-0.14123893	-0.19441473	-0.18248495	-0.24141243	-0.16460522	-0.18205574	0.37257448
Number good probes	-3.3409064	3.0242064	7.5971212	7.643615	1.8339014	7.66602	-2.786754	2.6194794	-1.0657303	4.4104424	6.9298754	6.5381417	6.4231606	-3.2215693	-2.890494	7.3975143	2.7161422	7.359279	7.729666	2.767326	3.8751557	-4.6645737	0.6620242	1.8905565	6.2343826	7.381241	2.1798923	7.1821074	6.794846	7.4970145	6.284607	7.0245557	-3.4217074	6.9754314	7.7752886	7.2526255	3.4124773	7.7188773	7.779367	6.5091677	7.609825	7.5466795	7.642952	7.73722	7.6364956	7.547584	7.720654	7.470491	7.5941978
Low correlation	-4.9387994	-5.9249945	-1.2772593	-0.83228076	-5.4896984	-1.0393932	-6.2827334	-5.477515	-7.04637	-6.3044276	-3.2967956	-3.0887606	-2.5449395	-6.2507133	-6.87573	-1.70103	-5.0093746	-2.4142513	-1.0938452	-5.8394156	-6.426312	-5.849906	-7.319599	-3.5339	-4.567729	-2.4054208	-7.0230002	-2.6755493	-2.0909188	-1.227175	-4.499107	-2.8504226	-6.7237825	-2.2934244	-0.5182679	-1.969416	-5.382476	-0.68813455	-0.5230664	-2.5925567	-1.3897917	-1.470897	-1.3449798	-0.7257801	-1.1488758	-1.9172437	-0.7755206	-1.7371187	-0.87799484
[truncated: 5,000 more columns]
