# Supplementary material for: UNNT: A novel Utility for comparing Neural Net and Tree-based models
Source: PLoS Comput Biol. 2024 Apr 29;20(4):e1011504. doi: 10.1371/journal.pcbi.1011504 (PMC11090265; doi:10.1371/journal.pcbi.1011504)
Supplement: S1 Data — (ZIP) [file pcbi.1011504.s003.zip › UNNT/data/lincs1000.tsv]

gdc	ensembl	symbol	entrez	name
ENSG00000000003.13	ENSG00000000003	TSPAN6	7105	tetraspanin 6
ENSG00000000457.12	ENSG00000000457	SCYL3	57147	SCY1 like pseudokinase 3
ENSG00000002330.12	ENSG00000002330	BAD	572	BCL2 associated agonist of cell death
ENSG00000002549.11	ENSG00000002549	LAP3	51056	leucine aminopeptidase 3
ENSG00000002919.13	ENSG00000002919	SNX11	29916	sorting nexin 11
ENSG00000003400.13	ENSG00000003400	CASP10	843	caspase 10
ENSG00000003402.18	ENSG00000003402	CFLAR	8837	CASP8 and FADD like apoptosis regulator
ENSG00000004478.7	ENSG00000004478	FKBP4	2288	FK506 binding protein 4
ENSG00000004534.13	ENSG00000004534	RBM6	10180	RNA binding motif protein 6
ENSG00000004864.12	ENSG00000004864	SLC25A13	10165	solute carrier family 25 member 13
ENSG00000004866.17	ENSG00000004866	ST7	7982	suppression of tumorigenicity 7
ENSG00000005194.13	ENSG00000005194	CIAPIN1	57019	cytokine induced apoptosis inhibitor 1
ENSG00000005810.16	ENSG00000005810	MYCBP2	23077	MYC binding protein 2, E3 ubiquitin protein ligase
ENSG00000006451.6	ENSG00000006451	RALA	5898	RAS like proto-oncogene A
ENSG00000006468.12	ENSG00000006468	ETV1	2115	ETS variant 1
ENSG00000006638.10	ENSG00000006638	TBXA2R	6915	thromboxane A2 receptor
ENSG00000006712.13	ENSG00000006712	PAF1	54623	PAF1 homolog, Paf1/RNA polymerase II complex component
ENSG00000006744.17	ENSG00000006744	ELAC2	60528	elaC ribonuclease Z 2
ENSG00000007168.11	ENSG00000007168	PAFAH1B1	5048	platelet activating factor acetylhydrolase 1b regulatory subunit 1
ENSG00000007202.13	ENSG00000007202	KIAA0100	9703	KIAA0100
ENSG00000007255.9	ENSG00000007255	TRAPPC6A	79090	trafficking protein particle complex 6A
ENSG00000007968.6	ENSG00000007968	E2F2	1870	E2F transcription factor 2
ENSG00000008282.6	ENSG00000008282	SYPL1	6856	synaptophysin like 1
ENSG00000008283.14	ENSG00000008283	CYB561	1534	cytochrome b561
ENSG00000009335.16	ENSG00000009335	UBE3C	9690	ubiquitin protein ligase E3C
ENSG00000010292.11	ENSG00000010292	NCAPD2	9918	non-SMC condensin I complex subunit D2
ENSG00000010322.14	ENSG00000010322	NISCH	11188	nischarin
ENSG00000010671.14	ENSG00000010671	BTK	695	Bruton tyrosine kinase
ENSG00000010810.16	ENSG00000010810	FYN	2534	FYN proto-oncogene, Src family tyrosine kinase
ENSG00000011243.16	ENSG00000011243	AKAP8L	26993	A-kinase anchoring protein 8 like
ENSG00000012048.18	ENSG00000012048	BRCA1	672	BRCA1, DNA repair associated
ENSG00000012963.12	ENSG00000012963	UBR7	55148	ubiquitin protein ligase E3 component n-recognin 7 (putative)
ENSG00000013364.17	ENSG00000013364	MVP	9961	major vault protein
ENSG00000013583.7	ENSG00000013583	HEBP1	50865	heme binding protein 1
ENSG00000013619.12	ENSG00000013619	MAMLD1	10046	mastermind like domain containing 1
ENSG00000014216.14	ENSG00000014216	CAPN1	823	calpain 1
ENSG00000015475.17	ENSG00000015475	BID	637	BH3 interacting domain death agonist
ENSG00000015676.16	ENSG00000015676	NUDCD3	23386	NudC domain containing 3
ENSG00000017260.18	ENSG00000017260	ATP2C1	27032	ATPase secretory pathway Ca2+ transporting 1
ENSG00000020426.9	ENSG00000020426	MNAT1	4331	MNAT1, CDK activating kinase assembly factor
ENSG00000023041.10	ENSG00000023041	ZDHHC6	64429	zinc finger DHHC-type containing 6
ENSG00000023191.15	ENSG00000023191	RNH1	6050	ribonuclease/angiogenin inhibitor 1
ENSG00000023330.13	ENSG00000023330	ALAS1	211	5'-aminolevulinate synthase 1
ENSG00000023697.11	ENSG00000023697	DERA	51071	deoxyribose-phosphate aldolase
ENSG00000025772.7	ENSG00000025772	TOMM34	10953	translocase of outer mitochondrial membrane 34
ENSG00000026103.18	ENSG00000026103	FAS	355	Fas cell surface death receptor
ENSG00000026508.15	ENSG00000026508	CD44	960	CD44 molecule (Indian blood group)
ENSG00000027075.12	ENSG00000027075	PRKCH	5583	protein kinase C eta
ENSG00000028839.8	ENSG00000028839	TBPL1	9519	TATA-box binding protein like 1
ENSG00000030582.15	ENSG00000030582	GRN	2896	granulin precursor
ENSG00000035862.11	ENSG00000035862	TIMP2	7077	TIMP metallopeptidase inhibitor 2
ENSG00000039560.12	ENSG00000039560	RAI14	26064	retinoic acid induced 14
ENSG00000039650.8	ENSG00000039650	PNKP	11284	polynucleotide kinase 3'-phosphatase
ENSG00000043143.19	ENSG00000043143	JADE2	23338	jade family PHD finger 2
ENSG00000044524.9	ENSG00000044524	EPHA3	2042	EPH receptor A3
ENSG00000046604.11	ENSG00000046604	DSG2	1829	desmoglein 2
ENSG00000049541.9	ENSG00000049541	RFC2	5982	replication factor C subunit 2
ENSG00000050393.10	ENSG00000050393	MCUR1	63933	mitochondrial calcium uniporter regulator 1
ENSG00000050748.16	ENSG00000050748	MAPK9	5601	mitogen-activated protein kinase 9
ENSG00000051108.13	ENSG00000051108	HERPUD1	9709	homocysteine inducible ER protein with ubiquitin like domain 1
ENSG00000052749.12	ENSG00000052749	RRP12	23223	ribosomal RNA processing 12 homolog
ENSG00000053371.11	ENSG00000053371	AKR7A2	8574	aldo-keto reductase family 7 member A2
ENSG00000053747.14	ENSG00000053747	LAMA3	3909	laminin subunit alpha 3
ENSG00000054116.10	ENSG00000054116	TRAPPC3	27095	trafficking protein particle complex 3
ENSG00000054267.19	ENSG00000054267	ARID4B	51742	AT-rich interaction domain 4B
ENSG00000054654.14	ENSG00000054654	SYNE2	23224	spectrin repeat containing nuclear envelope protein 2
ENSG00000058063.14	ENSG00000058063	ATP11B	23200	ATPase phospholipid transporting 11B (putative)
ENSG00000059588.8	ENSG00000059588	TARBP1	6894	TAR (HIV-1) RNA binding protein 1
ENSG00000060558.3	ENSG00000060558	GNA15	2769	G protein subunit alpha 15
ENSG00000060971.16	ENSG00000060971	ACAA1	30	acetyl-CoA acyltransferase 1
ENSG00000061656.8	ENSG00000061656	SPAG4	6676	sperm associated antigen 4
ENSG00000062038.12	ENSG00000062038	CDH3	1001	cadherin 3
ENSG00000062725.8	ENSG00000062725	APPBP2	10513	amyloid beta precursor protein binding protein 2
ENSG00000063660.7	ENSG00000063660	GPC1	2817	glypican 1
ENSG00000064547.12	ENSG00000064547	LPAR2	9170	lysophosphatidic acid receptor 2
ENSG00000064961.17	ENSG00000064961	HMG20B	10362	high mobility group 20B
ENSG00000065308.4	ENSG00000065308	TRAM2	9697	translocation associated membrane protein 2
ENSG00000065361.13	ENSG00000065361	ERBB3	2065	erb-b2 receptor tyrosine kinase 3
ENSG00000065457.9	ENSG00000065457	ADAT1	23536	adenosine deaminase, tRNA specific 1
ENSG00000065485.16	ENSG00000065485	PDIA5	10954	protein disulfide isomerase family A member 5
ENSG00000065526.9	ENSG00000065526	SPEN	23013	spen family transcriptional repressor
ENSG00000065534.17	ENSG00000065534	MYLK	4638	myosin light chain kinase
ENSG00000065675.13	ENSG00000065675	PRKCQ	5588	protein kinase C theta
ENSG00000065911.10	ENSG00000065911	MTHFD2	10797	methylenetetrahydrofolate dehydrogenase (NADP+ dependent) 2, methenyltetrahydrofolate cyclohydrolase
ENSG00000066027.10	ENSG00000066027	PPP2R5A	5525	protein phosphatase 2 regulatory subunit B'alpha
ENSG00000066044.12	ENSG00000066044	ELAVL1	1994	ELAV like RNA binding protein 1
ENSG00000066468.19	ENSG00000066468	FGFR2	2263	fibroblast growth factor receptor 2
ENSG00000066583.10	ENSG00000066583	ISOC1	51015	isochorismatase domain containing 1
ENSG00000066855.14	ENSG00000066855	MTFR1	9650	mitochondrial fission regulator 1
ENSG00000067177.13	ENSG00000067177	PHKA1	5255	phosphorylase kinase regulatory subunit alpha 1
ENSG00000067248.8	ENSG00000067248	DHX29	54505	DExH-box helicase 29
ENSG00000067334.12	ENSG00000067334	DNTTIP2	30836	deoxynucleotidyltransferase terminal interacting protein 2
ENSG00000067369.12	ENSG00000067369	TP53BP1	7158	tumor protein p53 binding protein 1
ENSG00000067560.9	ENSG00000067560	RHOA	387	ras homolog family member A
ENSG00000067704.9	ENSG00000067704	IARS2	55699	isoleucyl-tRNA synthetase 2, mitochondrial
ENSG00000068120.13	ENSG00000068120	COASY	80347	Coenzyme A synthase
ENSG00000069248.11	ENSG00000069248	NUP133	55746	nucleoporin 133
ENSG00000069943.8	ENSG00000069943	PIGB	9488	phosphatidylinositol glycan anchor biosynthesis class B
ENSG00000069966.17	ENSG00000069966	GNB5	10681	G protein subunit beta 5
ENSG00000069974.14	ENSG00000069974	RAB27A	5873	RAB27A, member RAS oncogene family
ENSG00000070061.13	ENSG00000070061	ELP1	8518	elongator complex protein 1
ENSG00000070081.14	ENSG00000070081	NUCB2	4925	nucleobindin 2
ENSG00000070495.13	ENSG00000070495	JMJD6	23210	arginine demethylase and lysine hydroxylase
ENSG00000070501.10	ENSG00000070501	POLB	5423	DNA polymerase beta
ENSG00000070731.8	ENSG00000070731	ST6GALNAC2	10610	ST6 N-acetylgalactosaminide alpha-2,6-sialyltransferase 2
ENSG00000070770.7	ENSG00000070770	CSNK2A2	1459	casein kinase 2 alpha 2
ENSG00000070831.14	ENSG00000070831	CDC42	998	cell division cycle 42
ENSG00000071051.12	ENSG00000071051	NCK2	8440	NCK adaptor protein 2
ENSG00000071054.14	ENSG00000071054	MAP4K4	9448	mitogen-activated protein kinase kinase kinase kinase 4
ENSG00000071189.20	ENSG00000071189	SNX13	23161	sorting nexin 13
ENSG00000072062.12	ENSG00000072062	PRKACA	5566	protein kinase cAMP-activated catalytic subunit alpha
ENSG00000072134.14	ENSG00000072134	EPN2	22905	epsin 2
ENSG00000072501.16	ENSG00000072501	SMC1A	8243	structural maintenance of chromosomes 1A
ENSG00000072506.11	ENSG00000072506	HSD17B10	3028	hydroxysteroid 17-beta dehydrogenase 10
ENSG00000072682.17	ENSG00000072682	P4HA2	8974	prolyl 4-hydroxylase subunit alpha 2
ENSG00000072736.17	ENSG00000072736	NFATC3	4775	nuclear factor of activated T-cells 3
ENSG00000072786.11	ENSG00000072786	STK10	6793	serine/threonine kinase 10
ENSG00000073060.14	ENSG00000073060	SCARB1	949	scavenger receptor class B member 1
ENSG00000073614.10	ENSG00000073614	KDM5A	5927	lysine demethylase 5A
ENSG00000073756.10	ENSG00000073756	PTGS2	5743	prostaglandin-endoperoxide synthase 2
ENSG00000073792.14	ENSG00000073792	IGF2BP2	10644	insulin like growth factor 2 mRNA binding protein 2
ENSG00000074047.19	ENSG00000074047	GLI2	2736	GLI family zinc finger 2
ENSG00000074266.16	ENSG00000074266	EED	8726	embryonic ectoderm development
ENSG00000074696.11	ENSG00000074696	HACD3	51495	3-hydroxyacyl-CoA dehydratase 3
ENSG00000076662.8	ENSG00000076662	ICAM3	3385	intercellular adhesion molecule 3
ENSG00000076864.18	ENSG00000076864	RAP1GAP	5909	RAP1 GTPase activating protein
ENSG00000076944.13	ENSG00000076944	STXBP2	6813	syntaxin binding protein 2
ENSG00000077147.13	ENSG00000077147	TM9SF3	56889	transmembrane 9 superfamily member 3
ENSG00000077150.16	ENSG00000077150	NFKB2	4791	nuclear factor kappa B subunit 2
ENSG00000077238.12	ENSG00000077238	IL4R	3566	interleukin 4 receptor
ENSG00000077721.14	ENSG00000077721	UBE2A	7319	ubiquitin conjugating enzyme E2 A
ENSG00000078142.10	ENSG00000078142	PIK3C3	5289	phosphatidylinositol 3-kinase catalytic subunit type 3
ENSG00000078401.6	ENSG00000078401	EDN1	1906	endothelin 1
ENSG00000078674.16	ENSG00000078674	PCM1	5108	pericentriolar material 1
ENSG00000079277.18	ENSG00000079277	MKNK1	8569	MAP kinase interacting serine/threonine kinase 1
ENSG00000079459.11	ENSG00000079459	FDFT1	2222	farnesyl-diphosphate farnesyltransferase 1
ENSG00000079462.6	ENSG00000079462	PAFAH1B3	5050	platelet activating factor acetylhydrolase 1b catalytic subunit 3
ENSG00000079691.16	ENSG00000079691	CARMIL1	55604	capping protein regulator and myosin 1 linker 1
ENSG00000079739.14	ENSG00000079739	PGM1	5236	phosphoglucomutase 1
ENSG00000079819.15	ENSG00000079819	EPB41L2	2037	erythrocyte membrane protein band 4.1 like 2
ENSG00000079999.12	ENSG00000079999	KEAP1	9817	kelch like ECH associated protein 1
ENSG00000080371.5	ENSG00000080371	RAB21	23011	RAB21, member RAS oncogene family
ENSG00000080546.12	ENSG00000080546	SESN1	27244	sestrin 1
ENSG00000080802.17	ENSG00000080802	CNOT4	4850	CCR4-NOT transcription complex subunit 4
ENSG00000080823.20	ENSG00000080823	MOK	5891	MOK protein kinase
ENSG00000081041.8	ENSG00000081041	CXCL2	2920	C-X-C motif chemokine ligand 2
ENSG00000081189.12	ENSG00000081189	MEF2C	4208	myocyte enhancer factor 2C
ENSG00000081237.17	ENSG00000081237	PTPRC	5788	protein tyrosine phosphatase, receptor type C
ENSG00000082212.10	ENSG00000082212	ME2	4200	malic enzyme 2
ENSG00000082781.10	ENSG00000082781	ITGB5	3693	integrin subunit beta 5
ENSG00000083168.8	ENSG00000083168	KAT6A	7994	lysine acetyltransferase 6A
ENSG00000083457.10	ENSG00000083457	ITGAE	3682	integrin subunit alpha E
ENSG00000083720.11	ENSG00000083720	OXCT1	5019	3-oxoacid CoA-transferase 1
ENSG00000083828.14	ENSG00000083828	ZNF586	54807	zinc finger protein 586
ENSG00000083845.7	ENSG00000083845	RPS5	6193	ribosomal protein S5
ENSG00000083857.12	ENSG00000083857	FAT1	2195	FAT atypical cadherin 1
ENSG00000084072.15	ENSG00000084072	PPIE	10450	peptidylprolyl isomerase E
ENSG00000084652.14	ENSG00000084652	TXLNA	200081	taxilin alpha
ENSG00000085511.18	ENSG00000085511	MAP3K4	4216	mitogen-activated protein kinase kinase kinase 4
ENSG00000085719.10	ENSG00000085719	CPNE3	8895	copine 3
ENSG00000085733.14	ENSG00000085733	CTTN	2017	cortactin
ENSG00000085840.11	ENSG00000085840	ORC1	4998	origin recognition complex subunit 1
ENSG00000085872.13	ENSG00000085872	CHERP	10523	calcium homeostasis endoplasmic reticulum protein
ENSG00000086015.19	ENSG00000086015	MAST2	23139	microtubule associated serine/threonine kinase 2
ENSG00000086827.7	ENSG00000086827	ZW10	9183	zw10 kinetochore protein
ENSG00000087088.18	ENSG00000087088	BAX	581	BCL2 associated X, apoptosis regulator
ENSG00000087245.11	ENSG00000087245	MMP2	4313	matrix metallopeptidase 2
ENSG00000087460.22	ENSG00000087460	GNAS	2778	GNAS complex locus
ENSG00000087470.16	ENSG00000087470	DNM1L	10059	dynamin 1 like
ENSG00000087586.16	ENSG00000087586	AURKA	6790	aurora kinase A
ENSG00000088256.7	ENSG00000088256	GNA11	2767	G protein subunit alpha 11
ENSG00000088448.13	ENSG00000088448	ANKRD10	55608	ankyrin repeat domain 10
ENSG00000088808.15	ENSG00000088808	PPP1R13B	23368	protein phosphatase 1 regulatory subunit 13B
ENSG00000089022.12	ENSG00000089022	MAPKAPK5	8550	mitogen-activated protein kinase-activated protein kinase 5
ENSG00000089159.14	ENSG00000089159	PXN	5829	paxillin
ENSG00000089685.13	ENSG00000089685	BIRC5	332	baculoviral IAP repeat containing 5
ENSG00000090339.7	ENSG00000090339	ICAM1	3383	intercellular adhesion molecule 1
ENSG00000090674.14	ENSG00000090674	MCOLN1	57192	mucolipin 1
ENSG00000090861.14	ENSG00000090861	AARS	16	alanyl-tRNA synthetase
ENSG00000091140.11	ENSG00000091140	DLD	1738	dihydrolipoamide dehydrogenase
ENSG00000091157.12	ENSG00000091157	WDR7	23335	WD repeat domain 7
ENSG00000091640.6	ENSG00000091640	SPAG7	9552	sperm associated antigen 7
ENSG00000092010.13	ENSG00000092010	PSME1	5720	proteasome activator subunit 1
ENSG00000092020.9	ENSG00000092020	PPP2R3C	55012	protein phosphatase 2 regulatory subunit B''gamma
ENSG00000092621.10	ENSG00000092621	PHGDH	26227	phosphoglycerate dehydrogenase
ENSG00000093009.8	ENSG00000093009	CDC45	8318	cell division cycle 45
ENSG00000094631.17	ENSG00000094631	HDAC6	10013	histone deacetylase 6
ENSG00000095066.10	ENSG00000095066	HOOK2	29911	hook microtubule tethering protein 2
ENSG00000095739.10	ENSG00000095739	BAMBI	25805	BMP and activin membrane bound inhibitor
ENSG00000097007.16	ENSG00000097007	ABL1	25	ABL proto-oncogene 1, non-receptor tyrosine kinase
ENSG00000099622.12	ENSG00000099622	CIRBP	1153	cold inducible RNA binding protein
ENSG00000099860.7	ENSG00000099860	GADD45B	4616	growth arrest and DNA damage inducible beta
ENSG00000099942.11	ENSG00000099942	CRKL	1399	CRK like proto-oncogene, adaptor protein
ENSG00000100139.12	ENSG00000100139	MICALL1	85377	MICAL like 1
ENSG00000100219.15	ENSG00000100219	XBP1	7494	X-box binding protein 1
ENSG00000100225.16	ENSG00000100225	FBXO7	25793	F-box protein 7
ENSG00000100292.15	ENSG00000100292	HMOX1	3162	heme oxygenase 1
ENSG00000100422.12	ENSG00000100422	CERK	64781	ceramide kinase
ENSG00000100439.9	ENSG00000100439	ABHD4	63874	abhydrolase domain containing 4
ENSG00000100479.11	ENSG00000100479	POLE2	5427	DNA polymerase epsilon 2, accessory subunit
ENSG00000100504.15	ENSG00000100504	PYGL	5836	glycogen phosphorylase L
ENSG00000100532.10	ENSG00000100532	CGRRF1	10668	cell growth regulator with ring finger domain 1
ENSG00000100554.10	ENSG00000100554	ATP6V1D	51382	ATPase H+ transporting V1 subunit D
ENSG00000100575.12	ENSG00000100575	TIMM9	26520	translocase of inner mitochondrial membrane 9
ENSG00000100577.17	ENSG00000100577	GSTZ1	2954	glutathione S-transferase zeta 1
ENSG00000100596.5	ENSG00000100596	SPTLC2	9517	serine palmitoyltransferase long chain base subunit 2
ENSG00000100600.13	ENSG00000100600	LGMN	5641	legumain
ENSG00000100612.12	ENSG00000100612	DHRS7	51635	dehydrogenase/reductase 7
ENSG00000100644.15	ENSG00000100644	HIF1A	3091	hypoxia inducible factor 1 alpha subunit
ENSG00000100664.9	ENSG00000100664	EIF5	1983	eukaryotic translation initiation factor 5
ENSG00000100889.10	ENSG00000100889	PCK2	5106	phosphoenolpyruvate carboxykinase 2, mitochondrial
ENSG00000100906.9	ENSG00000100906	NFKBIA	4792	NFKB inhibitor alpha
ENSG00000100911.12	ENSG00000100911	PSME2	5721	proteasome activator subunit 2
ENSG00000100968.12	ENSG00000100968	NFATC4	4776	nuclear factor of activated T-cells 4
ENSG00000101017.12	ENSG00000101017	CD40	958	CD40 molecule
ENSG00000101057.14	ENSG00000101057	MYBL2	4605	MYB proto-oncogene like 2
ENSG00000101146.11	ENSG00000101146	RAE1	8480	ribonucleic acid export 1
ENSG00000101150.16	ENSG00000101150	TPD52L2	7165	tumor protein D52 like 2
ENSG00000101190.11	ENSG00000101190	TCFL5	10732	transcription factor like 5
ENSG00000101224.16	ENSG00000101224	CDC25B	994	cell division cycle 25B
ENSG00000101255.9	ENSG00000101255	TRIB3	57761	tribbles pseudokinase 3
ENSG00000101335.8	ENSG00000101335	MYL9	10398	myosin light chain 9
ENSG00000101557.13	ENSG00000101557	USP14	9097	ubiquitin specific peptidase 14
ENSG00000101654.16	ENSG00000101654	RNMT	8731	RNA guanine-7 methyltransferase
ENSG00000101843.17	ENSG00000101843	PSMD10	5716	proteasome 26S subunit, non-ATPase 10
ENSG00000101856.9	ENSG00000101856	PGRMC1	10857	progesterone receptor membrane component 1
ENSG00000101945.15	ENSG00000101945	SUV39H1	6839	suppressor of variegation 3-9 homolog 1
ENSG00000102007.9	ENSG00000102007	PLP2	5355	proteolipid protein 2
ENSG00000102078.14	ENSG00000102078	SLC25A14	9016	solute carrier family 25 member 14
ENSG00000102241.10	ENSG00000102241	HTATSF1	27336	HIV-1 Tat specific factor 1
ENSG00000102879.14	ENSG00000102879	CORO1A	11151	coronin 1A
ENSG00000102893.14	ENSG00000102893	PHKB	5257	phosphorylase kinase regulatory subunit beta
ENSG00000102897.8	ENSG00000102897	LYRM1	57149	LYR motif containing 1
ENSG00000102900.11	ENSG00000102900	NUP93	9688	nucleoporin 93
ENSG00000102977.12	ENSG00000102977	ACD	65057	ACD, shelterin complex subunit and telomerase recruitment factor
ENSG00000103051.17	ENSG00000103051	COG4	25839	component of oligomeric golgi complex 4
ENSG00000103066.11	ENSG00000103066	PLA2G15	23659	phospholipase A2 group XV
ENSG00000103126.13	ENSG00000103126	AXIN1	8312	axin 1
ENSG00000103245.12	ENSG00000103245	NARFL	64428	nuclear prelamin A recognition factor like
ENSG00000103260.7	ENSG00000103260	METRN	79006	meteorin, glial cell differentiation regulator
ENSG00000103266.9	ENSG00000103266	STUB1	10273	STIP1 homology and U-box containing protein 1
ENSG00000103423.12	ENSG00000103423	DNAJA3	9093	DnaJ heat shock protein family (Hsp40) member A3
ENSG00000103496.13	ENSG00000103496	STX4	6810	syntaxin 4
ENSG00000103540.15	ENSG00000103540	CCP110	9738	centriolar coiled-coil protein 110
ENSG00000103653.15	ENSG00000103653	CSK	1445	C-terminal Src kinase
ENSG00000103876.10	ENSG00000103876	FAH	2184	fumarylacetoacetate hydrolase
ENSG00000103942.11	ENSG00000103942	HOMER2	9455	homer scaffolding protein 2
ENSG00000104064.15	ENSG00000104064	GABPB1	2553	GA binding protein transcription factor beta subunit 1
ENSG00000104067.15	ENSG00000104067	TJP1	7082	tight junction protein 1
ENSG00000104325.5	ENSG00000104325	DECR1	1666	2,4-dienoyl-CoA reductase 1
ENSG00000104365.12	ENSG00000104365	IKBKB	3551	inhibitor of nuclear factor kappa B kinase subunit beta
ENSG00000104522.14	ENSG00000104522	TSTA3	7264	tissue specific transplantation antigen P35B
ENSG00000104763.16	ENSG00000104763	ASAH1	427	N-acylsphingosine amidohydrolase 1
ENSG00000104765.13	ENSG00000104765	BNIP3L	665	BCL2 interacting protein 3 like
ENSG00000104774.11	ENSG00000104774	MAN2B1	4125	mannosidase alpha class 2B member 1
ENSG00000104823.7	ENSG00000104823	ECH1	1891	enoyl-CoA hydratase 1
ENSG00000104825.15	ENSG00000104825	NFKBIB	4793	NFKB inhibitor beta
ENSG00000104856.12	ENSG00000104856	RELB	5971	RELB proto-oncogene, NF-kB subunit
ENSG00000104872.9	ENSG00000104872	PIH1D1	55011	PIH1 domain containing 1
ENSG00000104886.8	ENSG00000104886	PLEKHJ1	55111	pleckstrin homology domain containing J1
ENSG00000105127.7	ENSG00000105127	AKAP8	10270	A-kinase anchoring protein 8
ENSG00000105255.9	ENSG00000105255	FSD1	79187	fibronectin type III and SPRY domain containing 1
ENSG00000105258.7	ENSG00000105258	POLR2I	5438	RNA polymerase II subunit I
ENSG00000105379.8	ENSG00000105379	ETFB	2109	electron transfer flavoprotein beta subunit
ENSG00000105447.11	ENSG00000105447	GRWD1	83743	glutamate rich WD repeat containing 1
ENSG00000105486.12	ENSG00000105486	LIG1	3978	DNA ligase 1
ENSG00000105699.15	ENSG00000105699	LSR	51599	lipolysis stimulated lipoprotein receptor
ENSG00000105810.8	ENSG00000105810	CDK6	1021	cyclin dependent kinase 6
ENSG00000105968.17	ENSG00000105968	H2AFV	94239	H2A histone family member V
ENSG00000105993.13	ENSG00000105993	DNAJB6	10049	DnaJ heat shock protein family (Hsp40) member B6
ENSG00000106004.4	ENSG00000106004	HOXA5	3202	homeobox A5
ENSG00000106070.16	ENSG00000106070	GRB10	2887	growth factor receptor bound protein 10
ENSG00000106080.9	ENSG00000106080	FKBP14	55033	FK506 binding protein 14
ENSG00000106089.10	ENSG00000106089	STX1A	6804	syntaxin 1A
ENSG00000106144.18	ENSG00000106144	CASP2	835	caspase 2
ENSG00000106211.8	ENSG00000106211	HSPB1	3315	heat shock protein family B (small) member 1
ENSG00000106355.8	ENSG00000106355	LSM5	23658	LSM5 homolog, U6 small nuclear RNA and mRNA degradation associated
ENSG00000106366.8	ENSG00000106366	SERPINE1	5054	serpin family E member 1
ENSG00000106397.10	ENSG00000106397	PLOD3	8985	procollagen-lysine,2-oxoglutarate 5-dioxygenase 3
ENSG00000106399.10	ENSG00000106399	RPA3	6119	replication protein A3
ENSG00000106462.9	ENSG00000106462	EZH2	2146	enhancer of zeste 2 polycomb repressive complex 2 subunit
ENSG00000106484.13	ENSG00000106484	MEST	4232	mesoderm specific transcript
ENSG00000106605.9	ENSG00000106605	BLVRA	644	biliverdin reductase A
ENSG00000106615.8	ENSG00000106615	RHEB	6009	Ras homolog enriched in brain
ENSG00000106617.12	ENSG00000106617	PRKAG2	51422	protein kinase AMP-activated non-catalytic subunit gamma 2
ENSG00000106635.6	ENSG00000106635	BCL7B	9275	BCL tumor suppressor 7B
ENSG00000106636.6	ENSG00000106636	YKT6	10652	YKT6 v-SNARE homolog
ENSG00000106804.7	ENSG00000106804	C5	727	complement C5
ENSG00000106976.17	ENSG00000106976	DNM1	1759	dynamin 1
ENSG00000107140.14	ENSG00000107140	TESK1	7016	testis-specific kinase 1
ENSG00000107281.8	ENSG00000107281	NPDC1	56654	neural proliferation, differentiation and control 1
ENSG00000107338.9	ENSG00000107338	SHB	6461	SH2 domain containing adaptor protein B
ENSG00000107438.7	ENSG00000107438	PDLIM1	9124	PDZ and LIM domain 1
ENSG00000107485.14	ENSG00000107485	GATA3	2625	GATA binding protein 3
ENSG00000107560.9	ENSG00000107560	RAB11FIP2	22841	RAB11 family interacting protein 2
ENSG00000107798.16	ENSG00000107798	LIPA	3988	lipase A, lysosomal acid type
ENSG00000108039.16	ENSG00000108039	XPNPEP1	7511	X-prolyl aminopeptidase 1
ENSG00000108055.9	ENSG00000108055	SMC3	9126	structural maintenance of chromosomes 3
ENSG00000108175.15	ENSG00000108175	ZMIZ1	57178	zinc finger MIZ-type containing 1
ENSG00000108349.13	ENSG00000108349	CASC3	22794	cancer susceptibility 3
ENSG00000108384.13	ENSG00000108384	RAD51C	5889	RAD51 paralog C
ENSG00000108523.14	ENSG00000108523	RNF167	26001	ring finger protein 167
ENSG00000108559.10	ENSG00000108559	NUP88	4927	nucleoporin 88
ENSG00000108578.13	ENSG00000108578	BLMH	642	bleomycin hydrolase
ENSG00000108604.14	ENSG00000108604	SMARCD2	6603	SWI/SNF related, matrix associated, actin dependent regulator of chromatin, subfamily d, member 2
ENSG00000108669.15	ENSG00000108669	CYTH1	9267	cytohesin 1
ENSG00000108691.8	ENSG00000108691	CCL2	6347	C-C motif chemokine ligand 2
ENSG00000108821.12	ENSG00000108821	COL1A1	1277	collagen type I alpha 1 chain
ENSG00000108828.14	ENSG00000108828	VAT1	10493	vesicle amine transport 1
ENSG00000108861.7	ENSG00000108861	DUSP3	1845	dual specificity phosphatase 3
ENSG00000109084.12	ENSG00000109084	TMEM97	27346	transmembrane protein 97
ENSG00000109107.12	ENSG00000109107	ALDOC	230	aldolase, fructose-bisphosphate C
ENSG00000109184.13	ENSG00000109184	DCUN1D4	23142	defective in cullin neddylation 1 domain containing 4
ENSG00000109220.9	ENSG00000109220	CHIC2	26511	cysteine rich hydrophobic domain 2
ENSG00000109452.11	ENSG00000109452	INPP4B	8821	inositol polyphosphate-4-phosphatase type II B
ENSG00000109501.12	ENSG00000109501	WFS1	7466	wolframin ER transmembrane glycoprotein
ENSG00000109654.13	ENSG00000109654	TRIM2	23321	tripartite motif containing 2
ENSG00000109736.13	ENSG00000109736	MFSD10	10227	major facilitator superfamily domain containing 10
ENSG00000109814.10	ENSG00000109814	UGDH	7358	UDP-glucose 6-dehydrogenase
ENSG00000109971.12	ENSG00000109971	HSPA8	3312	heat shock protein family A (Hsp70) member 8
ENSG00000110092.3	ENSG00000110092	CCND1	595	cyclin D1
ENSG00000110104.10	ENSG00000110104	CCDC86	79080	coiled-coil domain containing 86
ENSG00000110108.8	ENSG00000110108	TMEM109	79073	transmembrane protein 109
ENSG00000110330.7	ENSG00000110330	BIRC2	329	baculoviral IAP repeat containing 2
ENSG00000110435.10	ENSG00000110435	PDHX	8050	pyruvate dehydrogenase complex component X
ENSG00000110660.13	ENSG00000110660	SLC35F2	54733	solute carrier family 35 member F2
ENSG00000110801.12	ENSG00000110801	PSMD9	5715	proteasome 26S subunit, non-ATPase 9
ENSG00000110911.13	ENSG00000110911	SLC11A2	4891	solute carrier family 11 member 2
ENSG00000110917.6	ENSG00000110917	MLEC	9761	malectin
ENSG00000111276.9	ENSG00000111276	CDKN1B	1027	cyclin dependent kinase inhibitor 1B
ENSG00000111445.12	ENSG00000111445	RFC5	5985	replication factor C subunit 5
ENSG00000111602.10	ENSG00000111602	TIMELESS	8914	timeless circadian clock
ENSG00000111640.13	ENSG00000111640	GAPDH	2597	glyceraldehyde-3-phosphate dehydrogenase
ENSG00000111652.8	ENSG00000111652	COPS7A	50813	COP9 signalosome subunit 7A
ENSG00000111679.15	ENSG00000111679	PTPN6	5777	protein tyrosine phosphatase, non-receptor type 6
ENSG00000111711.8	ENSG00000111711	GOLT1B	51026	golgi transport 1B
ENSG00000111731.11	ENSG00000111731	C2CD5	9847	C2 calcium dependent domain containing 5
ENSG00000112033.12	ENSG00000112033	PPARD	5467	peroxisome proliferator activated receptor delta
ENSG00000112118.16	ENSG00000112118	MCM3	4172	minichromosome maintenance complex component 3
ENSG00000112200.15	ENSG00000112200	ZNF451	26036	zinc finger protein 451
ENSG00000112249.12	ENSG00000112249	ASCC3	10973	activating signal cointegrator 1 complex subunit 3
ENSG00000112312.8	ENSG00000112312	GMNN	51053	geminin, DNA replication inhibitor
ENSG00000112576.11	ENSG00000112576	CCND3	896	cyclin D3
ENSG00000112592.11	ENSG00000112592	TBP	6908	TATA-box binding protein
ENSG00000112679.13	ENSG00000112679	DUSP22	56940	dual specificity phosphatase 22
ENSG00000112701.16	ENSG00000112701	SENP6	26054	SUMO1/sentrin specific peptidase 6
ENSG00000112941.11	ENSG00000112941	PAPD7	11044	poly(A) RNA polymerase D7, non-canonical
ENSG00000112964.12	ENSG00000112964	GHR	2690	growth hormone receptor
ENSG00000112972.13	ENSG00000112972	HMGCS1	3157	3-hydroxy-3-methylglutaryl-CoA synthase 1
ENSG00000112984.10	ENSG00000112984	KIF20A	10112	kinesin family member 20A
ENSG00000112992.15	ENSG00000112992	NNT	23530	nicotinamide nucleotide transhydrogenase
ENSG00000113161.14	ENSG00000113161	HMGCR	3156	3-hydroxy-3-methylglutaryl-CoA reductase
ENSG00000113552.14	ENSG00000113552	GNPDA1	10007	glucosamine-6-phosphate deaminase 1
ENSG00000113558.17	ENSG00000113558	SKP1	6500	S-phase kinase associated protein 1
ENSG00000113580.13	ENSG00000113580	NR3C1	2908	nuclear receptor subfamily 3 group C member 1
ENSG00000113649.10	ENSG00000113649	TCERG1	10915	transcription elongation regulator 1
ENSG00000113712.15	ENSG00000113712	CSNK1A1	1452	casein kinase 1 alpha 1
ENSG00000113810.14	ENSG00000113810	SMC4	10051	structural maintenance of chromosomes 4
ENSG00000114054.12	ENSG00000114054	PCCB	5096	propionyl-CoA carboxylase beta subunit
ENSG00000114315.3	ENSG00000114315	HES1	3280	hes family bHLH transcription factor 1
ENSG00000114353.15	ENSG00000114353	GNAI2	2771	G protein subunit alpha i2
ENSG00000114388.11	ENSG00000114388	NPRL2	10641	NPR2 like, GATOR1 complex subunit
ENSG00000114423.17	ENSG00000114423	CBLB	868	Cbl proto-oncogene B
ENSG00000114738.9	ENSG00000114738	MAPKAPK3	7867	mitogen-activated protein kinase-activated protein kinase 3
ENSG00000114770.15	ENSG00000114770	ABCC5	10057	ATP binding cassette subfamily C member 5
ENSG00000114867.18	ENSG00000114867	EIF4G1	1981	eukaryotic translation initiation factor 4 gamma 1
ENSG00000115364.12	ENSG00000115364	MRPL19	9801	mitochondrial ribosomal protein L19
ENSG00000115415.17	ENSG00000115415	STAT1	6772	signal transducer and activator of transcription 1
ENSG00000115425.12	ENSG00000115425	PECR	55825	peroxisomal trans-2-enoyl-CoA reductase
ENSG00000115514.10	ENSG00000115514	TXNDC9	10190	thioredoxin domain containing 9
ENSG00000115525.15	ENSG00000115525	ST3GAL5	8869	ST3 beta-galactoside alpha-2,3-sialyltransferase 5
ENSG00000115548.15	ENSG00000115548	KDM3A	55818	lysine demethylase 3A
ENSG00000115641.17	ENSG00000115641	FHL2	2274	four and a half LIM domains 2
ENSG00000115657.11	ENSG00000115657	ABCB6	10058	ATP binding cassette subfamily B member 6 (Langereis blood group)
ENSG00000115694.13	ENSG00000115694	STK25	10494	serine/threonine kinase 25
ENSG00000115738.8	ENSG00000115738	ID2	3398	inhibitor of DNA binding 2, HLH protein
ENSG00000115816.12	ENSG00000115816	CEBPZ	10153	CCAAT/enhancer binding protein zeta
ENSG00000115902.9	ENSG00000115902	SLC1A4	6509	solute carrier family 1 member 4
ENSG00000115993.10	ENSG00000115993	TRAK2	66008	trafficking kinesin protein 2
ENSG00000116044.14	ENSG00000116044	NFE2L2	4780	nuclear factor, erythroid 2 like 2
ENSG00000116062.13	ENSG00000116062	MSH6	2956	mutS homolog 6
ENSG00000116096.5	ENSG00000116096	SPR	6697	sepiapterin reductase (7,8-dihydrobiopterin:NADP+ oxidoreductase)
ENSG00000116171.15	ENSG00000116171	SCP2	6342	sterol carrier protein 2
ENSG00000116199.10	ENSG00000116199	FAM20B	9917	FAM20B, glycosaminoglycan xylosylkinase
ENSG00000116237.14	ENSG00000116237	ICMT	23463	isoprenylcysteine carboxyl methyltransferase
ENSG00000116584.16	ENSG00000116584	ARHGEF2	9181	Rho/Rac guanine nucleotide exchange factor 2
ENSG00000116711.9	ENSG00000116711	PLA2G4A	5321	phospholipase A2 group IVA
ENSG00000116717.10	ENSG00000116717	GADD45A	1647	growth arrest and DNA damage inducible alpha
ENSG00000116741.7	ENSG00000116741	RGS2	5997	regulator of G protein signaling 2
ENSG00000116791.12	ENSG00000116791	CRYZ	1429	crystallin zeta
ENSG00000116815.14	ENSG00000116815	CD58	965	CD58 molecule
ENSG00000116977.17	ENSG00000116977	LGALS8	3964	galectin 8
ENSG00000117118.8	ENSG00000117118	SDHB	6390	succinate dehydrogenase complex iron sulfur subunit B
ENSG00000117139.15	ENSG00000117139	KDM5B	10765	lysine demethylase 5B
ENSG00000117308.13	ENSG00000117308	GALE	2582	UDP-galactose-4-epimerase
ENSG00000117395.9	ENSG00000117395	EBNA1BP2	10969	EBNA1 binding protein 2
ENSG00000117399.12	ENSG00000117399	CDC20	991	cell division cycle 20
ENSG00000117408.9	ENSG00000117408	IPO13	9670	importin 13
ENSG00000117410.12	ENSG00000117410	ATP6V0B	533	ATPase H+ transporting V0 subunit b
ENSG00000117461.13	ENSG00000117461	PIK3R3	8503	phosphoinositide-3-kinase regulatory subunit 3
ENSG00000117620.11	ENSG00000117620	SLC35A3	23443	solute carrier family 35 member A3
ENSG00000117632.19	ENSG00000117632	STMN1	3925	stathmin 1
ENSG00000117676.12	ENSG00000117676	RPS6KA1	6195	ribosomal protein S6 kinase A1
ENSG00000117682.15	ENSG00000117682	DHDDS	79947	dehydrodolichyl diphosphate synthase subunit
ENSG00000117691.8	ENSG00000117691	NENF	29937	neudesin neurotrophic factor
ENSG00000117748.8	ENSG00000117748	RPA2	6118	replication protein A2
ENSG00000117984.11	ENSG00000117984	CTSD	1509	cathepsin D
ENSG00000118193.10	ENSG00000118193	KIF14	9928	kinesin family member 14
ENSG00000118200.13	ENSG00000118200	CAMSAP2	23271	calmodulin regulated spectrin associated protein family member 2
ENSG00000118217.5	ENSG00000118217	ATF6	22926	activating transcription factor 6
ENSG00000118260.13	ENSG00000118260	CREB1	1385	cAMP responsive element binding protein 1
ENSG00000118600.10	ENSG00000118600	TMEM5	10329	transmembrane protein 5
ENSG00000118689.13	ENSG00000118689	FOXO3	2309	forkhead box O3
ENSG00000118785.12	ENSG00000118785	SPP1	6696	secreted phosphoprotein 1
ENSG00000119185.11	ENSG00000119185	ITGB1BP1	9270	integrin subunit beta 1 binding protein 1
ENSG00000119242.7	ENSG00000119242	CCDC92	80212	coiled-coil domain containing 92
ENSG00000119285.9	ENSG00000119285	HEATR1	55127	HEAT repeat containing 1
ENSG00000119326.13	ENSG00000119326	CTNNAL1	8727	catenin alpha like 1
ENSG00000119699.6	ENSG00000119699	TGFB3	7043	transforming growth factor beta 3
ENSG00000119772.15	ENSG00000119772	DNMT3A	1788	DNA methyltransferase 3 alpha
ENSG00000119912.14	ENSG00000119912	IDE	3416	insulin degrading enzyme
ENSG00000119953.11	ENSG00000119953	SMNDC1	10285	survival motor neuron domain containing 1
ENSG00000120265.15	ENSG00000120265	PCMT1	5110	protein-L-isoaspartate (D-aspartate) O-methyltransferase
ENSG00000120437.8	ENSG00000120437	ACAT2	39	acetyl-CoA acetyltransferase 2
ENSG00000120675.5	ENSG00000120675	DNAJC15	29103	DnaJ heat shock protein family (Hsp40) member C15
ENSG00000120686.10	ENSG00000120686	UFM1	51569	ubiquitin fold modifier 1
ENSG00000120738.7	ENSG00000120738	EGR1	1958	early growth response 1
ENSG00000120756.11	ENSG00000120756	PLS1	5357	plastin 1
ENSG00000120833.12	ENSG00000120833	SOCS2	8835	suppressor of cytokine signaling 2
ENSG00000120875.7	ENSG00000120875	DUSP4	1846	dual specificity phosphatase 4
ENSG00000120896.12	ENSG00000120896	SORBS3	10174	sorbin and SH3 domain containing 3
ENSG00000120899.16	ENSG00000120899	PTK2B	2185	protein tyrosine kinase 2 beta
ENSG00000120992.16	ENSG00000120992	LYPLA1	10434	lysophospholipase I
ENSG00000121068.12	ENSG00000121068	TBX2	6909	T-box 2
ENSG00000121073.12	ENSG00000121073	SLC35B1	10237	solute carrier family 35 member B1
ENSG00000121691.4	ENSG00000121691	CAT	847	catalase
ENSG00000121741.15	ENSG00000121741	ZMYM2	7750	zinc finger MYM-type containing 2
ENSG00000121879.3	ENSG00000121879	PIK3CA	5290	phosphatidylinositol-4,5-bisphosphate 3-kinase catalytic subunit alpha
ENSG00000121892.13	ENSG00000121892	PDS5A	23244	PDS5 cohesin associated factor A
ENSG00000121966.6	ENSG00000121966	CXCR4	7852	C-X-C motif chemokine receptor 4
ENSG00000122140.9	ENSG00000122140	MRPS2	51116	mitochondrial ribosomal protein S2
ENSG00000122873.10	ENSG00000122873	CISD1	55847	CDGSH iron sulfur domain 1
ENSG00000122882.9	ENSG00000122882	ECD	11319	ecdysoneless cell cycle regulator
ENSG00000123130.15	ENSG00000123130	ACOT9	23597	acyl-CoA thioesterase 9
ENSG00000123146.18	ENSG00000123146	ADGRE5	976	adhesion G protein-coupled receptor E5
ENSG00000123268.7	ENSG00000123268	ATF1	466	activating transcription factor 1
ENSG00000123374.9	ENSG00000123374	CDK2	1017	cyclin dependent kinase 2
ENSG00000123684.11	ENSG00000123684	LPGAT1	9926	lysophosphatidylglycerol acyltransferase 1
ENSG00000124151.17	ENSG00000124151	NCOA3	8202	nuclear receptor coactivator 3
ENSG00000124164.14	ENSG00000124164	VAPB	9217	VAMP associated protein B and C
ENSG00000124356.14	ENSG00000124356	STAMBP	10617	STAM binding protein
ENSG00000124422.10	ENSG00000124422	USP22	23326	ubiquitin specific peptidase 22
ENSG00000124664.9	ENSG00000124664	SPDEF	25803	SAM pointed domain containing ETS transcription factor
ENSG00000124762.12	ENSG00000124762	CDKN1A	1026	cyclin dependent kinase inhibitor 1A
ENSG00000124766.5	ENSG00000124766	SOX4	6659	SRY-box 4
ENSG00000125304.8	ENSG00000125304	TM9SF2	9375	transmembrane 9 superfamily member 2
ENSG00000125375.13	ENSG00000125375	ATP5S	27109	ATP synthase, H+ transporting, mitochondrial Fo complex subunit s (factor B)
ENSG00000125378.14	ENSG00000125378	BMP4	652	bone morphogenetic protein 4
ENSG00000125450.9	ENSG00000125450	NUP85	79902	nucleoporin 85
ENSG00000125505.15	ENSG00000125505	MBOAT7	79143	membrane bound O-acyltransferase domain containing 7
ENSG00000125538.10	ENSG00000125538	IL1B	3553	interleukin 1 beta
ENSG00000125618.15	ENSG00000125618	PAX8	7849	paired box 8
ENSG00000125744.10	ENSG00000125744	RTN2	6253	reticulon 2
ENSG00000125818.16	ENSG00000125818	PSMF1	9491	proteasome inhibitor subunit 1
ENSG00000126581.11	ENSG00000126581	BECN1	8678	beclin 1
ENSG00000126602.9	ENSG00000126602	TRAP1	10131	TNF receptor associated protein 1
ENSG00000126768.11	ENSG00000126768	TIMM17B	10245	translocase of inner mitochondrial membrane 17B
ENSG00000126777.16	ENSG00000126777	KTN1	3895	kinectin 1
ENSG00000127445.12	ENSG00000127445	PIN1	5300	peptidylprolyl cis/trans isomerase, NIMA-interacting 1
ENSG00000127452.7	ENSG00000127452	FBXL12	54850	F-box and leucine rich repeat protein 12
ENSG00000127561.13	ENSG00000127561	SYNGR3	9143	synaptogyrin 3
ENSG00000127603.22	ENSG00000127603	MACF1	23499	microtubule-actin crosslinking factor 1
ENSG00000127616.16	ENSG00000127616	SMARCA4	6597	SWI/SNF related, matrix associated, actin dependent regulator of chromatin, subfamily a, member 4
ENSG00000127666.9	ENSG00000127666	TICAM1	148022	toll like receptor adaptor molecule 1
ENSG00000127947.14	ENSG00000127947	PTPN12	5782	protein tyrosine phosphatase, non-receptor type 12
ENSG00000127955.14	ENSG00000127955	GNAI1	2770	G protein subunit alpha i1
ENSG00000128016.5	ENSG00000128016	ZFP36	7538	ZFP36 ring finger protein
ENSG00000128050.7	ENSG00000128050	PAICS	10606	phosphoribosylaminoimidazole carboxylase and phosphoribosylaminoimidazolesuccinocarboxamide synthase
ENSG00000128340.13	ENSG00000128340	RAC2	5880	ras-related C3 botulinum toxin substrate 2 (rho family, small GTP binding protein Rac2)
ENSG00000128595.15	ENSG00000128595	CALU	813	calumenin
ENSG00000128656.12	ENSG00000128656	CHN1	1123	chimerin 1
ENSG00000128708.11	ENSG00000128708	HAT1	8520	histone acetyltransferase 1
ENSG00000128965.10	ENSG00000128965	CHAC1	79094	ChaC glutathione specific gamma-glutamylcyclotransferase 1
ENSG00000128989.9	ENSG00000128989	ARPP19	10776	cAMP regulated phosphoprotein 19
ENSG00000129038.14	ENSG00000129038	LOXL1	4016	lysyl oxidase like 1
ENSG00000129187.13	ENSG00000129187	DCTD	1635	dCMP deaminase
ENSG00000129484.12	ENSG00000129484	PARP2	10038	poly(ADP-ribose) polymerase 2
ENSG00000129515.17	ENSG00000129515	SNX6	58533	sorting nexin 6
ENSG00000129518.7	ENSG00000129518	EAPP	55837	E2F associated phosphoprotein
ENSG00000129625.11	ENSG00000129625	REEP5	7905	receptor accessory protein 5
ENSG00000129636.11	ENSG00000129636	ITFG1	81533	integrin alpha FG-GAP repeat containing 1
ENSG00000130203.8	ENSG00000130203	APOE	348	apolipoprotein E
ENSG00000130227.15	ENSG00000130227	XPO7	23039	exportin 7
ENSG00000130475.13	ENSG00000130475	FCHO1	23149	FCH domain only 1
ENSG00000130669.16	ENSG00000130669	PAK4	10298	p21 (RAC1) activated kinase 4
ENSG00000130816.13	ENSG00000130816	DNMT1	1786	DNA methyltransferase 1
ENSG00000131188.10	ENSG00000131188	PRR7	80758	proline rich 7, synaptic
ENSG00000131370.14	ENSG00000131370	SH3BP5	9467	SH3 domain binding protein 5
ENSG00000131408.12	ENSG00000131408	NR1H2	7376	nuclear receptor subfamily 1 group H member 2
ENSG00000131473.15	ENSG00000131473	ACLY	47	ATP citrate lyase
ENSG00000131724.9	ENSG00000131724	IL13RA1	3597	interleukin 13 receptor subunit alpha 1
ENSG00000131747.13	ENSG00000131747	TOP2A	7153	topoisomerase (DNA) II alpha
ENSG00000132002.6	ENSG00000132002	DNAJB1	3337	DnaJ heat shock protein family (Hsp40) member B1
ENSG00000132128.15	ENSG00000132128	LRRC41	10489	leucine rich repeat containing 41
ENSG00000132170.18	ENSG00000132170	PPARG	5468	peroxisome proliferator activated receptor gamma
ENSG00000132199.17	ENSG00000132199	ENOSF1	55556	enolase superfamily member 1
ENSG00000132254.11	ENSG00000132254	ARFIP2	23647	ADP ribosylation factor interacting protein 2
ENSG00000132275.9	ENSG00000132275	RRP8	23378	ribosomal RNA processing 8
ENSG00000132383.10	ENSG00000132383	RPA1	6117	replication protein A1
ENSG00000132639.11	ENSG00000132639	SNAP25	6616	synaptosome associated protein 25
ENSG00000132646.9	ENSG00000132646	PCNA	5111	proliferating cell nuclear antigen
ENSG00000132680.9	ENSG00000132680	KIAA0907	22889	KIAA0907
ENSG00000132740.7	ENSG00000132740	IGHMBP2	3508	immunoglobulin mu binding protein 2
ENSG00000132768.12	ENSG00000132768	DPH2	1802	DPH2 homolog
ENSG00000132970.11	ENSG00000132970	WASF3	10810	WAS protein family member 3
ENSG00000133056.12	ENSG00000133056	PIK3C2B	5287	phosphatidylinositol-4-phosphate 3-kinase catalytic subunit type 2 beta
ENSG00000133101.8	ENSG00000133101	CCNA1	8900	cyclin A1
ENSG00000133142.16	ENSG00000133142	TCEAL4	79921	transcription elongation factor A like 4
ENSG00000133216.15	ENSG00000133216	EPHB2	2048	EPH receptor B2
ENSG00000133313.13	ENSG00000133313	CNDP2	55748	carnosine dipeptidase 2
ENSG00000134057.13	ENSG00000134057	CCNB1	891	cyclin B1
ENSG00000134058.9	ENSG00000134058	CDK7	1022	cyclin dependent kinase 7
ENSG00000134107.4	ENSG00000134107	BHLHE40	8553	basic helix-loop-helix family member e40
ENSG00000134109.9	ENSG00000134109	EDEM1	9695	ER degradation enhancing alpha-mannosidase like protein 1
ENSG00000134215.14	ENSG00000134215	VAV3	10451	vav guanine nucleotide exchange factor 3
ENSG00000134222.15	ENSG00000134222	PSRC1	84722	proline and serine rich coiled-coil 1
ENSG00000134480.12	ENSG00000134480	CCNH	902	cyclin H
ENSG00000134574.10	ENSG00000134574	DDB2	1643	damage specific DNA binding protein 2
ENSG00000134954.13	ENSG00000134954	ETS1	2113	ETS proto-oncogene 1, transcription factor
ENSG00000135047.13	ENSG00000135047	CTSL	1514	cathepsin L
ENSG00000135048.12	ENSG00000135048	TMEM2	23670	transmembrane protein 2
ENSG00000135108.13	ENSG00000135108	FBXO21	23014	F-box protein 21
ENSG00000135164.17	ENSG00000135164	DMTF1	9988	cyclin D binding myb like transcription factor 1
ENSG00000135269.16	ENSG00000135269	TES	26136	testin LIM domain protein
ENSG00000135446.15	ENSG00000135446	CDK4	1019	cyclin dependent kinase 4
ENSG00000135473.13	ENSG00000135473	PAN2	9924	PAN2 poly(A) specific ribonuclease subunit
ENSG00000135525.17	ENSG00000135525	MAP7	9053	microtubule associated protein 7
ENSG00000135750.13	ENSG00000135750	KCNK1	3775	potassium two pore domain channel subfamily K member 1
ENSG00000135775.12	ENSG00000135775	COG2	22796	component of oligomeric golgi complex 2
ENSG00000135924.14	ENSG00000135924	DNAJB2	3300	DnaJ heat shock protein family (Hsp40) member B2
ENSG00000135932.9	ENSG00000135932	CAB39	51719	calcium binding protein 39
ENSG00000136045.10	ENSG00000136045	PWP1	11137	PWP1 homolog, endonuclein
ENSG00000136051.12	ENSG00000136051	WASHC4	23325	WASH complex subunit 4
ENSG00000136193.15	ENSG00000136193	SCRN1	9805	secernin 1
ENSG00000136240.8	ENSG00000136240	KDELR2	11014	KDEL endoplasmic reticulum protein retention receptor 2
ENSG00000136261.13	ENSG00000136261	BZW2	28969	basic leucine zipper and W2 domains 2
ENSG00000136448.10	ENSG00000136448	NMT1	4836	N-myristoyltransferase 1
ENSG00000136628.16	ENSG00000136628	EPRS	2058	glutamyl-prolyl-tRNA synthetase
ENSG00000136758.17	ENSG00000136758	YME1L1	10730	YME1 like 1 ATPase
ENSG00000136827.11	ENSG00000136827	TOR1A	1861	torsin family 1 member A
ENSG00000136854.16	ENSG00000136854	STXBP1	6812	syntaxin binding protein 1
ENSG00000136869.13	ENSG00000136869	TLR4	7099	toll like receptor 4
ENSG00000136875.11	ENSG00000136875	PRPF4	9128	pre-mRNA processing factor 4
ENSG00000136877.13	ENSG00000136877	FPGS	2356	folylpolyglutamate synthase
ENSG00000136891.12	ENSG00000136891	TEX10	54881	testis expressed 10
ENSG00000136997.13	ENSG00000136997	MYC	4609	MYC proto-oncogene, bHLH transcription factor
ENSG00000137154.11	ENSG00000137154	RPS6	6194	ribosomal protein S6
ENSG00000137161.15	ENSG00000137161	CNPY3	10695	canopy FGF signaling regulator 3
ENSG00000137203.9	ENSG00000137203	TFAP2A	7020	transcription factor AP-2 alpha
ENSG00000137274.11	ENSG00000137274	BPHL	670	biphenyl hydrolase like
ENSG00000137331.11	ENSG00000137331	IER3	8870	immediate early response 3
ENSG00000137509.9	ENSG00000137509	PRCP	5547	prolylcarboxypeptidase
ENSG00000137700.15	ENSG00000137700	SLC37A4	2542	solute carrier family 37 member 4
ENSG00000137764.18	ENSG00000137764	MAP2K5	5607	mitogen-activated protein kinase kinase 5
ENSG00000137767.12	ENSG00000137767	SQOR	58472	sulfide quinone oxidoreductase
ENSG00000137804.11	ENSG00000137804	NUSAP1	51203	nucleolar and spindle associated protein 1
ENSG00000137843.10	ENSG00000137843	PAK6	56924	p21 (RAC1) activated kinase 6
ENSG00000137845.13	ENSG00000137845	ADAM10	102	ADAM metallopeptidase domain 10
ENSG00000138074.13	ENSG00000138074	SLC5A6	8884	solute carrier family 5 member 6
ENSG00000138081.18	ENSG00000138081	FBXO11	80204	F-box protein 11
ENSG00000138279.14	ENSG00000138279	ANXA7	310	annexin A7
ENSG00000138642.13	ENSG00000138642	HERC6	55008	HECT and RLD domain containing E3 ubiquitin protein ligase family member 6
ENSG00000138778.10	ENSG00000138778	CENPE	1062	centromere protein E
ENSG00000138796.14	ENSG00000138796	HADH	3033	hydroxyacyl-CoA dehydrogenase
ENSG00000138798.10	ENSG00000138798	EGF	1950	epidermal growth factor
ENSG00000139318.7	ENSG00000139318	DUSP6	1848	dual specificity phosphatase 6
ENSG00000139687.12	ENSG00000139687	RB1	5925	RB transcriptional corepressor 1
ENSG00000139793.17	ENSG00000139793	MBNL2	10150	muscleblind like splicing regulator 2
ENSG00000140307.9	ENSG00000140307	GTF2A2	2958	general transcription factor IIA subunit 2
ENSG00000140391.13	ENSG00000140391	TSPAN3	10099	tetraspanin 3
ENSG00000140395.7	ENSG00000140395	WDR61	80349	WD repeat domain 61
ENSG00000140416.18	ENSG00000140416	TPM1	7168	tropomyosin 1
ENSG00000140443.12	ENSG00000140443	IGF1R	3480	insulin like growth factor 1 receptor
ENSG00000140575.11	ENSG00000140575	IQGAP1	8826	IQ motif containing GTPase activating protein 1
ENSG00000140650.10	ENSG00000140650	PMM2	5373	phosphomannomutase 2
ENSG00000140830.7	ENSG00000140830	TXNL4B	54957	thioredoxin like 4B
ENSG00000140939.13	ENSG00000140939	NOL3	8996	nucleolar protein 3
ENSG00000140943.15	ENSG00000140943	MBTPS1	8720	membrane bound transcription factor peptidase, site 1
ENSG00000141367.10	ENSG00000141367	CLTC	1213	clathrin heavy chain
ENSG00000141458.11	ENSG00000141458	NPC1	4864	NPC intracellular cholesterol transporter 1
ENSG00000141510.14	ENSG00000141510	TP53	7157	tumor protein p53
ENSG00000141682.11	ENSG00000141682	PMAIP1	5366	phorbol-12-myristate-13-acetate-induced protein 1
ENSG00000141736.12	ENSG00000141736	ERBB2	2064	erb-b2 receptor tyrosine kinase 2
ENSG00000141738.12	ENSG00000141738	GRB7	2886	growth factor receptor bound protein 7
ENSG00000141959.15	ENSG00000141959	PFKL	5211	phosphofructokinase, liver type
ENSG00000142082.13	ENSG00000142082	SIRT3	23410	sirtuin 3
ENSG00000142166.11	ENSG00000142166	IFNAR1	3454	interferon alpha and beta receptor subunit 1
ENSG00000142192.19	ENSG00000142192	APP	351	amyloid beta precursor protein
ENSG00000142208.14	ENSG00000142208	AKT1	207	AKT serine/threonine kinase 1
ENSG00000142546.12	ENSG00000142546	NOSIP	51070	nitric oxide synthase interacting protein
ENSG00000142784.14	ENSG00000142784	WDTC1	23038	WD and tetratricopeptide repeats 1
ENSG00000142945.11	ENSG00000142945	KIF2C	11004	kinesin family member 2C
ENSG00000142949.15	ENSG00000142949	PTPRF	5792	protein tyrosine phosphatase, receptor type F
ENSG00000143033.16	ENSG00000143033	MTF2	22823	metal response element binding transcription factor 2
ENSG00000143153.11	ENSG00000143153	ATP1B1	481	ATPase Na+/K+ transporting subunit beta 1
ENSG00000143158.9	ENSG00000143158	MPC2	25874	mitochondrial pyruvate carrier 2
ENSG00000143162.7	ENSG00000143162	CREG1	8804	cellular repressor of E1A stimulated genes 1
ENSG00000143183.15	ENSG00000143183	TMCO1	54499	transmembrane and coiled-coil domains 1
ENSG00000143224.16	ENSG00000143224	PPOX	5498	protoporphyrinogen oxidase
ENSG00000143363.14	ENSG00000143363	PRUNE1	58497	prune exopolyphosphatase 1
ENSG00000143390.16	ENSG00000143390	RFX5	5993	regulatory factor X5
ENSG00000143409.14	ENSG00000143409	MINDY1	55793	MINDY lysine 48 deubiquitinase 1
ENSG00000143479.14	ENSG00000143479	DYRK3	8444	dual specificity tyrosine phosphorylation regulated kinase 3
ENSG00000143514.15	ENSG00000143514	TP53BP2	7159	tumor protein p53 binding protein 2
ENSG00000143554.12	ENSG00000143554	SLC27A3	11000	solute carrier family 27 member 3
ENSG00000143624.12	ENSG00000143624	INTS3	65123	integrator complex subunit 3
ENSG00000143653.9	ENSG00000143653	SCCPDH	51097	saccharopine dehydrogenase (putative)
ENSG00000143748.16	ENSG00000143748	NVL	4931	nuclear VCP-like
ENSG00000143799.11	ENSG00000143799	PARP1	142	poly(ADP-ribose) polymerase 1
ENSG00000143815.13	ENSG00000143815	LBR	3930	lamin B receptor
ENSG00000144048.9	ENSG00000144048	DUSP11	8446	dual specificity phosphatase 11
ENSG00000144118.12	ENSG00000144118	RALB	5899	RAS like proto-oncogene B
ENSG00000144381.15	ENSG00000144381	HSPD1	3329	heat shock protein family D (Hsp60) member 1
ENSG00000144560.12	ENSG00000144560	VGLL4	9686	vestigial like family member 4
ENSG00000144848.9	ENSG00000144848	ATG3	64422	autophagy related 3
ENSG00000145022.4	ENSG00000145022	TCTA	6988	T-cell leukemia translocation altered
ENSG00000145293.13	ENSG00000145293	ENOPH1	58478	enolase-phosphatase 1
ENSG00000145335.14	ENSG00000145335	SNCA	6622	synuclein alpha
ENSG00000145386.8	ENSG00000145386	CCNA2	890	cyclin A2
ENSG00000145687.14	ENSG00000145687	SSBP2	23635	single stranded DNA binding protein 2
ENSG00000145715.13	ENSG00000145715	RASA1	5921	RAS p21 protein activator 1
ENSG00000145901.13	ENSG00000145901	TNIP1	10318	TNFAIP3 interacting protein 1
ENSG00000145907.13	ENSG00000145907	G3BP1	10146	G3BP stress granule assembly factor 1
ENSG00000145990.9	ENSG00000145990	GFOD1	54438	glucose-fructose oxidoreductase domain containing 1
ENSG00000146072.6	ENSG00000146072	TNFRSF21	27242	TNF receptor superfamily member 21
ENSG00000146232.13	ENSG00000146232	NFKBIE	4794	NFKB inhibitor epsilon
ENSG00000146648.14	ENSG00000146648	EGFR	1956	epidermal growth factor receptor
ENSG00000146674.13	ENSG00000146674	IGFBP3	3486	insulin like growth factor binding protein 3
ENSG00000146872.16	ENSG00000146872	TLK2	11011	tousled like kinase 2
ENSG00000147044.19	ENSG00000147044	CASK	8573	calcium/calmodulin dependent serine protein kinase
ENSG00000147155.9	ENSG00000147155	EBP	10682	emopamil binding protein (sterol isomerase)
ENSG00000147383.9	ENSG00000147383	NSDHL	50814	NAD(P) dependent steroid dehydrogenase-like
ENSG00000147669.9	ENSG00000147669	POLR2K	5440	RNA polymerase II subunit K
ENSG00000147889.15	ENSG00000147889	CDKN2A	1029	cyclin dependent kinase inhibitor 2A
ENSG00000148400.9	ENSG00000148400	NOTCH1	4851	notch 1
ENSG00000148429.13	ENSG00000148429	USP6NL	9712	USP6 N-terminal like
ENSG00000148484.16	ENSG00000148484	RSU1	6251	Ras suppressor protein 1
ENSG00000149269.8	ENSG00000149269	PAK1	5058	p21 (RAC1) activated kinase 1
ENSG00000149428.17	ENSG00000149428	HYOU1	10525	hypoxia up-regulated 1
ENSG00000149499.10	ENSG00000149499	EML3	256364	echinoderm microtubule associated protein like 3
ENSG00000149554.11	ENSG00000149554	CHEK1	1111	checkpoint kinase 1
ENSG00000149658.16	ENSG00000149658	YTHDF1	54915	YTH N6-methyladenosine RNA binding protein 1
ENSG00000149782.10	ENSG00000149782	PLCB3	5331	phospholipase C beta 3
ENSG00000149925.15	ENSG00000149925	ALDOA	226	aldolase, fructose-bisphosphate A
ENSG00000149948.12	ENSG00000149948	HMGA2	8091	high mobility group AT-hook 2
ENSG00000150347.13	ENSG00000150347	ARID5B	84159	AT-rich interaction domain 5B
ENSG00000150687.10	ENSG00000150687	PRSS23	11098	protease, serine 23
ENSG00000151148.12	ENSG00000151148	UBE3B	89910	ubiquitin protein ligase E3B
ENSG00000151689.11	ENSG00000151689	INPP1	3628	inositol polyphosphate-1-phosphatase
ENSG00000151729.9	ENSG00000151729	SLC25A4	291	solute carrier family 25 member 4
ENSG00000151929.8	ENSG00000151929	BAG3	9531	BCL2 associated athanogene 3
ENSG00000152464.13	ENSG00000152464	RPP38	10557	ribonuclease P/MRP subunit p38
ENSG00000152601.16	ENSG00000152601	MBNL1	4154	muscleblind like splicing regulator 1
ENSG00000152894.13	ENSG00000152894	PTPRK	5796	protein tyrosine phosphatase, receptor type K
ENSG00000153113.22	ENSG00000153113	CAST	831	calpastatin
ENSG00000153140.7	ENSG00000153140	CETN3	1070	centrin 3
ENSG00000153574.8	ENSG00000153574	RPIA	22934	ribose 5-phosphate isomerase A
ENSG00000153936.15	ENSG00000153936	HS2ST1	9653	heparan sulfate 2-O-sulfotransferase 1
ENSG00000154001.12	ENSG00000154001	PPP2R5E	5529	protein phosphatase 2 regulatory subunit B'epsilon
ENSG00000154174.7	ENSG00000154174	TOMM70	9868	translocase of outer mitochondrial membrane 70
ENSG00000154511.10	ENSG00000154511	FAM69A	388650	family with sequence similarity 69 member A
ENSG00000154743.16	ENSG00000154743	TSEN2	80746	tRNA splicing endonuclease subunit 2
ENSG00000155111.13	ENSG00000155111	CDK19	23097	cyclin dependent kinase 19
ENSG00000155463.11	ENSG00000155463	OXA1L	5018	OXA1L, mitochondrial inner membrane protein
ENSG00000155760.2	ENSG00000155760	FZD7	8324	frizzled class receptor 7
ENSG00000155876.5	ENSG00000155876	RRAGA	10670	Ras related GTP binding A
ENSG00000156136.8	ENSG00000156136	DCK	1633	deoxycytidine kinase
ENSG00000156299.11	ENSG00000156299	TIAM1	7074	T-cell lymphoma invasion and metastasis 1
ENSG00000156469.7	ENSG00000156469	MTERF3	51001	mitochondrial transcription termination factor 3
ENSG00000156502.12	ENSG00000156502	SUPV3L1	6832	Suv3 like RNA helicase
ENSG00000156515.20	ENSG00000156515	HK1	3098	hexokinase 1
ENSG00000156587.14	ENSG00000156587	UBE2L6	9246	ubiquitin conjugating enzyme E2 L6
ENSG00000156650.11	ENSG00000156650	KAT6B	23522	lysine acetyltransferase 6B
ENSG00000156697.11	ENSG00000156697	UTP14A	10813	UTP14A, small subunit processome component
ENSG00000156711.15	ENSG00000156711	MAPK13	5603	mitogen-activated protein kinase 13
ENSG00000156787.15	ENSG00000156787	TBC1D31	93594	TBC1 domain family member 31
ENSG00000156873.14	ENSG00000156873	PHKG2	5261	phosphorylase kinase catalytic subunit gamma 2
ENSG00000156970.11	ENSG00000156970	BUB1B	701	BUB1 mitotic checkpoint serine/threonine kinase B
ENSG00000157014.9	ENSG00000157014	TATDN2	9797	TatD DNase domain containing 2
ENSG00000157240.3	ENSG00000157240	FZD1	8321	frizzled class receptor 1
ENSG00000157404.14	ENSG00000157404	KIT	3815	KIT proto-oncogene receptor tyrosine kinase
ENSG00000157456.6	ENSG00000157456	CCNB2	9133	cyclin B2
ENSG00000157514.15	ENSG00000157514	TSC22D3	1831	TSC22 domain family member 3
ENSG00000157617.15	ENSG00000157617	C2CD2	25966	C2 calcium dependent domain containing 2
ENSG00000158092.5	ENSG00000158092	NCK1	4690	NCK adaptor protein 1
ENSG00000158234.11	ENSG00000158234	FAIM	55179	Fas apoptotic inhibitory molecule
ENSG00000158555.13	ENSG00000158555	GDPD5	81544	glycerophosphodiester phosphodiesterase domain containing 5
ENSG00000158793.12	ENSG00000158793	NIT1	4817	nitrilase 1
ENSG00000159176.12	ENSG00000159176	CSRP1	1465	cysteine and glycine rich protein 1
ENSG00000159228.11	ENSG00000159228	CBR1	873	carbonyl reductase 1
ENSG00000159231.5	ENSG00000159231	CBR3	874	carbonyl reductase 3
ENSG00000159352.14	ENSG00000159352	PSMD4	5710	proteasome 26S subunit, non-ATPase 4
ENSG00000159658.9	ENSG00000159658	EFCAB14	9813	EF-hand calcium binding domain 14
ENSG00000160014.15	ENSG00000160014	CALM3	808	calmodulin 3
ENSG00000160049.10	ENSG00000160049	DFFA	1676	DNA fragmentation factor subunit alpha
ENSG00000160113.5	ENSG00000160113	NR2F6	2063	nuclear receptor subfamily 2 group F member 6
ENSG00000160208.12	ENSG00000160208	RRP1B	23076	ribosomal RNA processing 1B
ENSG00000160271.13	ENSG00000160271	RALGDS	5900	ral guanine nucleotide dissociation stimulator
ENSG00000160326.12	ENSG00000160326	SLC2A6	11182	solute carrier family 2 member 6
ENSG00000160691.17	ENSG00000160691	SHC1	6464	SHC adaptor protein 1
ENSG00000160746.11	ENSG00000160746	ANO10	55129	anoctamin 10
ENSG00000160867.13	ENSG00000160867	FGFR4	2264	fibroblast growth factor receptor 4
ENSG00000160917.13	ENSG00000160917	CPSF4	10898	cleavage and polyadenylation specific factor 4
ENSG00000160948.12	ENSG00000160948	VPS28	51160	VPS28, ESCRT-I subunit
ENSG00000161011.18	ENSG00000161011	SQSTM1	8878	sequestosome 1
ENSG00000161204.10	ENSG00000161204	ABCF3	55324	ATP binding cassette subfamily F member 3
ENSG00000161267.10	ENSG00000161267	BDH1	622	3-hydroxybutyrate dehydrogenase 1
ENSG00000162063.11	ENSG00000162063	CCNF	899	cyclin F
ENSG00000162066.13	ENSG00000162066	AMDHD2	51005	amidohydrolase domain containing 2
ENSG00000162413.15	ENSG00000162413	KLHL21	9903	kelch like family member 21
ENSG00000162607.11	ENSG00000162607	USP1	7398	ubiquitin specific peptidase 1
ENSG00000162627.15	ENSG00000162627	SNX7	51375	sorting nexin 7
ENSG00000162688.14	ENSG00000162688	AGL	178	amylo-alpha-1, 6-glucosidase, 4-alpha-glucanotransferase
ENSG00000162777.15	ENSG00000162777	DENND2D	79961	DENN domain containing 2D
ENSG00000162889.9	ENSG00000162889	MAPKAPK2	9261	mitogen-activated protein kinase-activated protein kinase 2
ENSG00000163050.15	ENSG00000163050	COQ8A	56997	coenzyme Q8A
ENSG00000163069.11	ENSG00000163069	SGCB	6443	sarcoglycan beta
ENSG00000163159.10	ENSG00000163159	VPS72	6944	vacuolar protein sorting 72 homolog
ENSG00000163513.16	ENSG00000163513	TGFBR2	7048	transforming growth factor beta receptor 2
ENSG00000163607.13	ENSG00000163607	GTPBP8	29083	GTP binding protein 8 (putative)
ENSG00000163659.11	ENSG00000163659	TIPARP	25976	TCDD inducible poly(ADP-ribose) polymerase
ENSG00000163686.12	ENSG00000163686	ABHD6	57406	abhydrolase domain containing 6
ENSG00000163697.15	ENSG00000163697	APBB2	323	amyloid beta precursor protein binding family B member 2
ENSG00000163781.11	ENSG00000163781	TOPBP1	11073	topoisomerase (DNA) II binding protein 1
ENSG00000163902.10	ENSG00000163902	RPN1	6184	ribophorin I
ENSG00000163923.8	ENSG00000163923	RPL39L	116832	ribosomal protein L39 like
ENSG00000163932.12	ENSG00000163932	PRKCD	5580	protein kinase C delta
ENSG00000163956.9	ENSG00000163956	LRPAP1	4043	LDL receptor related protein associated protein 1
ENSG00000164045.10	ENSG00000164045	CDC25A	993	cell division cycle 25A
ENSG00000164048.12	ENSG00000164048	ZNF589	51385	zinc finger protein 589
ENSG00000164167.8	ENSG00000164167	LSM6	11157	LSM6 homolog, U6 small nuclear RNA and mRNA degradation associated
ENSG00000164209.15	ENSG00000164209	SLC25A46	91137	solute carrier family 25 member 46
ENSG00000164305.16	ENSG00000164305	CASP3	836	caspase 3
ENSG00000164362.17	ENSG00000164362	TERT	7015	telomerase reverse transcriptase
ENSG00000164414.15	ENSG00000164414	SLC35A1	10559	solute carrier family 35 member A1
ENSG00000164850.13	ENSG00000164850	GPER1	2852	G protein-coupled estrogen receptor 1
ENSG00000164867.9	ENSG00000164867	NOS3	4846	nitric oxide synthase 3
ENSG00000164904.14	ENSG00000164904	ALDH7A1	501	aldehyde dehydrogenase 7 family member A1
ENSG00000164961.14	ENSG00000164961	WASHC5	9897	WASH complex subunit 5
ENSG00000164985.13	ENSG00000164985	PSIP1	11168	PC4 and SFRS1 interacting protein 1
ENSG00000165025.13	ENSG00000165025	SYK	6850	spleen associated tyrosine kinase
ENSG00000165030.3	ENSG00000165030	NFIL3	4783	nuclear factor, interleukin 3 regulated
ENSG00000165169.9	ENSG00000165169	DYNLT3	6990	dynein light chain Tctex-type 3
ENSG00000165304.6	ENSG00000165304	MELK	9833	maternal embryonic leucine zipper kinase
ENSG00000165516.9	ENSG00000165516	KLHDC2	23588	kelch domain containing 2
ENSG00000165704.13	ENSG00000165704	HPRT1	3251	hypoxanthine phosphoribosyltransferase 1
ENSG00000165806.18	ENSG00000165806	CASP7	840	caspase 7
ENSG00000165912.14	ENSG00000165912	PACSIN3	29763	protein kinase C and casein kinase substrate in neurons 3
ENSG00000166033.10	ENSG00000166033	HTRA1	5654	HtrA serine peptidase 1
ENSG00000166037.9	ENSG00000166037	CEP57	9702	centrosomal protein 57
ENSG00000166197.15	ENSG00000166197	NOLC1	9221	nucleolar and coiled-body phosphoprotein 1
ENSG00000166225.7	ENSG00000166225	FRS2	10818	fibroblast growth factor receptor substrate 2
ENSG00000166228.7	ENSG00000166228	PCBD1	5092	pterin-4 alpha-carbinolamine dehydratase 1
ENSG00000166333.12	ENSG00000166333	ILK	3611	integrin linked kinase
ENSG00000166398.11	ENSG00000166398	KIAA0355	9710	KIAA0355
ENSG00000166454.8	ENSG00000166454	ATMIN	23300	ATM interactor
ENSG00000166503.7	ENSG00000166503	HDGFL3	50810	HDGF like 3
ENSG00000166619.11	ENSG00000166619	BLCAP	10904	bladder cancer associated protein
ENSG00000166821.7	ENSG00000166821	PEX11A	8800	peroxisomal biogenesis factor 11 alpha
ENSG00000166848.5	ENSG00000166848	TERF2IP	54386	TERF2 interacting protein
ENSG00000166851.13	ENSG00000166851	PLK1	5347	polo like kinase 1
ENSG00000166855.8	ENSG00000166855	CLPX	10845	caseinolytic mitochondrial matrix peptidase chaperone subunit
ENSG00000166949.14	ENSG00000166949	SMAD3	4088	SMAD family member 3
ENSG00000167183.2	ENSG00000167183	PRR15L	79170	proline rich 15 like
ENSG00000167193.7	ENSG00000167193	CRK	1398	CRK proto-oncogene, adaptor protein
ENSG00000167695.13	ENSG00000167695	FAM57A	79850	family with sequence similarity 57 member A
ENSG00000167699.12	ENSG00000167699	GLOD4	51031	glyoxalase domain containing 4
ENSG00000167775.9	ENSG00000167775	CD320	51293	CD320 molecule
ENSG00000167977.7	ENSG00000167977	KCTD5	54442	potassium channel tetramerization domain containing 5
ENSG00000168118.10	ENSG00000168118	RAB4A	5867	RAB4A, member RAS oncogene family
ENSG00000168175.13	ENSG00000168175	MAPK1IP1L	93487	mitogen-activated protein kinase 1 interacting protein 1 like
ENSG00000168209.4	ENSG00000168209	DDIT4	54541	DNA damage inducible transcript 4
ENSG00000168268.9	ENSG00000168268	NT5DC2	64943	5'-nucleotidase domain containing 2
ENSG00000168280.15	ENSG00000168280	KIF5C	3800	kinesin family member 5C
ENSG00000168286.2	ENSG00000168286	THAP11	57215	THAP domain containing 11
ENSG00000168434.11	ENSG00000168434	COG7	91949	component of oligomeric golgi complex 7
ENSG00000168461.11	ENSG00000168461	RAB31	11031	RAB31, member RAS oncogene family
ENSG00000168610.13	ENSG00000168610	STAT3	6774	signal transducer and activator of transcription 3
ENSG00000168734.12	ENSG00000168734	PKIG	11142	cAMP-dependent protein kinase inhibitor gamma
ENSG00000168906.11	ENSG00000168906	MAT2A	4144	methionine adenosyltransferase 2A
ENSG00000168938.5	ENSG00000168938	PPIC	5480	peptidylprolyl isomerase C
ENSG00000169136.7	ENSG00000169136	ATF5	22809	activating transcription factor 5
ENSG00000169252.5	ENSG00000169252	ADRB2	154	adrenoceptor beta 2
ENSG00000169398.18	ENSG00000169398	PTK2	5747	protein tyrosine kinase 2
ENSG00000169504.13	ENSG00000169504	CLIC4	25932	chloride intracellular channel 4
ENSG00000169598.14	ENSG00000169598	DFFB	1677	DNA fragmentation factor subunit beta
ENSG00000169733.10	ENSG00000169733	RFNG	5986	RFNG O-fucosylpeptide 3-beta-N-acetylglucosaminyltransferase
ENSG00000170275.13	ENSG00000170275	CRTAP	10491	cartilage associated protein
ENSG00000170312.14	ENSG00000170312	CDK1	983	cyclin dependent kinase 1
ENSG00000170345.8	ENSG00000170345	FOS	2353	Fos proto-oncogene, AP-1 transcription factor subunit
ENSG00000170348.7	ENSG00000170348	TMED10	10972	transmembrane p24 trafficking protein 10
ENSG00000170502.11	ENSG00000170502	NUDT9	53343	nudix hydrolase 9
ENSG00000170522.8	ENSG00000170522	ELOVL6	79071	ELOVL fatty acid elongase 6
ENSG00000170606.12	ENSG00000170606	HSPA4	3308	heat shock protein family A (Hsp70) member 4
ENSG00000170779.10	ENSG00000170779	CDCA4	55038	cell division cycle associated 4
ENSG00000171055.13	ENSG00000171055	FEZ2	9637	fasciculation and elongation protein zeta 2
ENSG00000171174.12	ENSG00000171174	RBKS	64080	ribokinase
ENSG00000171222.9	ENSG00000171222	SCAND1	51282	SCAN domain containing 1
ENSG00000171298.11	ENSG00000171298	GAA	2548	glucosidase alpha, acid
ENSG00000171302.15	ENSG00000171302	CANT1	124583	calcium activated nucleotidase 1
ENSG00000171314.8	ENSG00000171314	PGAM1	5223	phosphoglycerate mutase 1
ENSG00000171453.16	ENSG00000171453	POLR1C	9533	RNA polymerase I subunit C
ENSG00000171467.14	ENSG00000171467	ZNF318	24149	zinc finger protein 318
ENSG00000171475.12	ENSG00000171475	WIPF2	147179	WAS/WASL interacting protein family member 2
ENSG00000171603.15	ENSG00000171603	CLSTN1	22883	calsyntenin 1
ENSG00000171606.16	ENSG00000171606	ZNF274	10782	zinc finger protein 274
ENSG00000171703.15	ENSG00000171703	TCEA2	6919	transcription elongation factor A2
ENSG00000171791.11	ENSG00000171791	BCL2	596	BCL2, apoptosis regulator
ENSG00000172115.7	ENSG00000172115	CYCS	54205	cytochrome c, somatic
ENSG00000172175.11	ENSG00000172175	MALT1	10892	MALT1 paracaspase
ENSG00000172262.10	ENSG00000172262	ZNF131	7690	zinc finger protein 131
ENSG00000172375.11	ENSG00000172375	C2CD2L	9854	C2CD2 like
ENSG00000172379.17	ENSG00000172379	ARNT2	9915	aryl hydrocarbon receptor nuclear translocator 2
ENSG00000172613.6	ENSG00000172613	RAD9A	5883	RAD9 checkpoint clamp component A
ENSG00000172939.7	ENSG00000172939	OXSR1	9943	oxidative stress responsive 1
ENSG00000173221.12	ENSG00000173221	GLRX	2745	glutaredoxin
ENSG00000173334.3	ENSG00000173334	TRIB1	10221	tribbles pseudokinase 1
ENSG00000173402.10	ENSG00000173402	DAG1	1605	dystroglycan 1
ENSG00000173473.9	ENSG00000173473	SMARCC1	6599	SWI/SNF related, matrix associated, actin dependent regulator of chromatin subfamily c member 1
ENSG00000173757.8	ENSG00000173757	STAT5B	6777	signal transducer and activator of transcription 5B
ENSG00000173848.17	ENSG00000173848	NET1	10276	neuroepithelial cell transforming 1
ENSG00000174684.6	ENSG00000174684	B4GAT1	11041	beta-1,4-glucuronyltransferase 1
ENSG00000174951.9	ENSG00000174951	FUT1	2523	fucosyltransferase 1 (H blood group)
ENSG00000175063.15	ENSG00000175063	UBE2C	11065	ubiquitin conjugating enzyme E2 C
ENSG00000175166.15	ENSG00000175166	PSMD2	5708	proteasome 26S subunit, non-ATPase 2
ENSG00000175220.10	ENSG00000175220	ARHGAP1	392	Rho GTPase activating protein 1
ENSG00000175305.15	ENSG00000175305	CCNE2	9134	cyclin E2
ENSG00000175416.11	ENSG00000175416	CLTB	1212	clathrin light chain B
ENSG00000175482.7	ENSG00000175482	POLD4	57804	DNA polymerase delta 4, accessory subunit
ENSG00000175550.6	ENSG00000175550	DRAP1	10589	DR1 associated protein 1
ENSG00000175592.7	ENSG00000175592	FOSL1	8061	FOS like 1, AP-1 transcription factor subunit
ENSG00000175602.3	ENSG00000175602	CCDC85B	11007	coiled-coil domain containing 85B
ENSG00000175792.10	ENSG00000175792	RUVBL1	8607	RuvB like AAA ATPase 1
ENSG00000175793.11	ENSG00000175793	SFN	2810	stratifin
ENSG00000175806.13	ENSG00000175806	MSRA	4482	methionine sulfoxide reductase A
ENSG00000176014.11	ENSG00000176014	TUBB6	84617	tubulin beta 6 class V
ENSG00000176108.8	ENSG00000176108	CHMP6	79643	charged multivesicular body protein 6
ENSG00000176171.10	ENSG00000176171	BNIP3	664	BCL2 interacting protein 3
ENSG00000176749.7	ENSG00000176749	CDK5R1	8851	cyclin dependent kinase 5 regulatory subunit 1
ENSG00000176894.8	ENSG00000176894	PXMP2	5827	peroxisomal membrane protein 2
ENSG00000177370.4	ENSG00000177370	TIMM22	29928	translocase of inner mitochondrial membrane 22
ENSG00000177606.6	ENSG00000177606	JUN	3725	Jun proto-oncogene, AP-1 transcription factor subunit
ENSG00000178078.10	ENSG00000178078	STAP2	55620	signal transducing adaptor family member 2
ENSG00000178105.8	ENSG00000178105	DDX10	1662	DEAD-box helicase 10
ENSG00000178467.16	ENSG00000178467	P4HTM	54681	prolyl 4-hydroxylase, transmembrane
ENSG00000178691.9	ENSG00000178691	SUZ12	23512	SUZ12 polycomb repressive complex 2 subunit
ENSG00000178896.6	ENSG00000178896	EXOSC4	54512	exosome component 4
ENSG00000178999.11	ENSG00000178999	AURKB	9212	aurora kinase B
ENSG00000179041.3	ENSG00000179041	RRS1	23212	ribosome biogenesis regulator homolog
ENSG00000179348.10	ENSG00000179348	GATA2	2624	GATA binding protein 2
ENSG00000179950.12	ENSG00000179950	PUF60	22827	poly(U) binding splicing factor 60
ENSG00000180530.8	ENSG00000180530	NRIP1	8204	nuclear receptor interacting protein 1
ENSG00000181449.3	ENSG00000181449	SOX2	6657	SRY-box 2
ENSG00000181915.4	ENSG00000181915	ADO	84890	2-aminoethanethiol dioxygenase
ENSG00000182093.13	ENSG00000182093	WRB	7485	tryptophan rich basic protein
ENSG00000182180.12	ENSG00000182180	MRPS16	51021	mitochondrial ribosomal protein S16
ENSG00000182197.9	ENSG00000182197	EXT1	2131	exostosin glycosyltransferase 1
ENSG00000182240.14	ENSG00000182240	BACE2	25825	beta-site APP-cleaving enzyme 2
ENSG00000182551.12	ENSG00000182551	ADI1	55256	acireductone dioxygenase 1
ENSG00000182568.15	ENSG00000182568	SATB1	6304	SATB homeobox 1
ENSG00000182704.7	ENSG00000182704	TSKU	25987	tsukushi, small leucine rich proteoglycan
ENSG00000182768.8	ENSG00000182768	NGRN	51335	neugrin, neurite outgrowth associated
ENSG00000182827.8	ENSG00000182827	ACBD3	64746	acyl-CoA binding domain containing 3
ENSG00000182979.16	ENSG00000182979	MTA1	9112	metastasis associated 1
ENSG00000183010.15	ENSG00000183010	PYCR1	5831	pyrroline-5-carboxylate reductase 1
ENSG00000183527.10	ENSG00000183527	PSMG1	8624	proteasome assembly chaperone 1
ENSG00000183726.9	ENSG00000183726	TMEM50A	23585	transmembrane protein 50A
ENSG00000183765.19	ENSG00000183765	CHEK2	11200	checkpoint kinase 2
ENSG00000183943.5	ENSG00000183943	PRKX	5613	protein kinase, X-linked
ENSG00000184117.10	ENSG00000184117	NIPSNAP1	8508	nipsnap homolog 1
ENSG00000184164.13	ENSG00000184164	CRELD2	79174	cysteine rich with EGF like domains 2
ENSG00000184432.8	ENSG00000184432	COPB2	9276	coatomer protein complex subunit beta 2
ENSG00000184481.15	ENSG00000184481	FOXO4	4303	forkhead box O4
ENSG00000184500.13	ENSG00000184500	PROS1	5627	protein S (alpha)
ENSG00000184678.9	ENSG00000184678	HIST2H2BE	8349	histone cluster 2 H2B family member e
ENSG00000185499.15	ENSG00000185499	MUC1	4582	mucin 1, cell surface associated
ENSG00000185811.15	ENSG00000185811	IKZF1	10320	IKAROS family zinc finger 1
ENSG00000186480.11	ENSG00000186480	INSIG1	3638	insulin induced gene 1
ENSG00000186566.10	ENSG00000186566	GPATCH8	23131	G-patch domain containing 8
ENSG00000186918.12	ENSG00000186918	ZNF395	55893	zinc finger protein 395
ENSG00000187446.10	ENSG00000187446	CHP1	11261	calcineurin like EF-hand protein 1
ENSG00000187498.13	ENSG00000187498	COL4A1	1282	collagen type IV alpha 1 chain
ENSG00000187555.13	ENSG00000187555	USP7	7874	ubiquitin specific peptidase 7
ENSG00000187838.15	ENSG00000187838	PLSCR3	57048	phospholipid scramblase 3
ENSG00000187840.4	ENSG00000187840	EIF4EBP1	1978	eukaryotic translation initiation factor 4E binding protein 1
ENSG00000188021.8	ENSG00000188021	UBQLN2	29978	ubiquilin 2
ENSG00000188042.7	ENSG00000188042	ARL4C	10123	ADP ribosylation factor like GTPase 4C
ENSG00000188313.11	ENSG00000188313	PLSCR1	5359	phospholipid scramblase 1
ENSG00000188739.13	ENSG00000188739	RBM34	23029	RNA binding motif protein 34
ENSG00000189171.12	ENSG00000189171	S100A13	6284	S100 calcium binding protein A13
ENSG00000196154.10	ENSG00000196154	S100A4	6275	S100 calcium binding protein A4
ENSG00000196396.8	ENSG00000196396	PTPN1	5770	protein tyrosine phosphatase, non-receptor type 1
ENSG00000196405.11	ENSG00000196405	EVL	51466	Enah/Vasp-like
ENSG00000196455.6	ENSG00000196455	PIK3R4	30849	phosphoinositide-3-kinase regulatory subunit 4
ENSG00000196591.10	ENSG00000196591	HDAC2	3066	histone deacetylase 2
ENSG00000196611.4	ENSG00000196611	MMP1	4312	matrix metallopeptidase 1
ENSG00000196781.12	ENSG00000196781	TLE1	7088	transducin like enhancer of split 1
ENSG00000196914.7	ENSG00000196914	ARHGEF12	23365	Rho guanine nucleotide exchange factor 12
ENSG00000196976.6	ENSG00000196976	LAGE3	8270	L antigen family member 3
ENSG00000197081.11	ENSG00000197081	IGF2R	3482	insulin like growth factor 2 receptor
ENSG00000197122.10	ENSG00000197122	SRC	6714	SRC proto-oncogene, non-receptor tyrosine kinase
ENSG00000197226.11	ENSG00000197226	TBC1D9B	23061	TBC1 domain family member 9B
ENSG00000197265.7	ENSG00000197265	GTF2E2	2961	general transcription factor IIE subunit 2
ENSG00000197324.7	ENSG00000197324	LRP10	26020	LDL receptor related protein 10
ENSG00000197461.12	ENSG00000197461	PDGFA	5154	platelet derived growth factor subunit A
ENSG00000197694.12	ENSG00000197694	SPTAN1	6709	spectrin alpha, non-erythrocytic 1
ENSG00000197894.9	ENSG00000197894	ADH5	128	alcohol dehydrogenase 5 (class III), chi polypeptide
ENSG00000197903.7	ENSG00000197903	HIST1H2BK	85236	histone cluster 1 H2B family member k
ENSG00000197930.11	ENSG00000197930	ERO1A	30001	endoplasmic reticulum oxidoreductase 1 alpha
ENSG00000197965.10	ENSG00000197965	MPZL1	9019	myelin protein zero like 1
ENSG00000198176.11	ENSG00000198176	TFDP1	7027	transcription factor Dp-1
ENSG00000198189.9	ENSG00000198189	HSD17B11	51170	hydroxysteroid 17-beta dehydrogenase 11
ENSG00000198231.11	ENSG00000198231	DDX42	11325	DEAD-box helicase 42
ENSG00000198369.8	ENSG00000198369	SPRED2	200734	sprouty related EVH1 domain containing 2
ENSG00000198380.11	ENSG00000198380	GFPT1	2673	glutamine--fructose-6-phosphate transaminase 1
ENSG00000198431.14	ENSG00000198431	TXNRD1	7296	thioredoxin reductase 1
ENSG00000198561.11	ENSG00000198561	CTNND1	1500	catenin delta 1
ENSG00000198642.6	ENSG00000198642	KLHL9	55958	kelch like family member 9
ENSG00000198805.10	ENSG00000198805	PNP	4860	purine nucleoside phosphorylase
ENSG00000198815.7	ENSG00000198815	FOXJ3	22887	forkhead box J3
ENSG00000198833.6	ENSG00000198833	UBE2J1	51465	ubiquitin conjugating enzyme E2 J1
ENSG00000198920.8	ENSG00000198920	KIAA0753	9851	KIAA0753
ENSG00000198954.5	ENSG00000198954	KIF1BP	26128	KIF1 binding protein
ENSG00000204209.9	ENSG00000204209	DAXX	1616	death domain associated protein
ENSG00000204257.13	ENSG00000204257	HLA-DMA	3108	major histocompatibility complex, class II, DM alpha
ENSG00000204264.7	ENSG00000204264	PSMB8	5696	proteasome subunit beta 8
ENSG00000204287.12	ENSG00000204287	HLA-DRA	3122	major histocompatibility complex, class II, DR alpha
ENSG00000204351.10	ENSG00000204351	SKIV2L	6499	Ski2 like RNA helicase
ENSG00000204389.9	ENSG00000204389	HSPA1A	3303	heat shock protein family A (Hsp70) member 1A
ENSG00000204574.11	ENSG00000204574	ABCF1	23	ATP binding cassette subfamily F member 1
ENSG00000204580.10	ENSG00000204580	DDR1	780	discoidin domain receptor tyrosine kinase 1
ENSG00000204852.14	ENSG00000204852	TCTN1	79600	tectonic family member 1
ENSG00000204977.8	ENSG00000204977	TRIM13	10206	tripartite motif containing 13
ENSG00000205220.10	ENSG00000205220	PSMB10	5699	proteasome subunit beta 10
ENSG00000205336.10	ENSG00000205336	ADGRG1	9289	adhesion G protein-coupled receptor G1
ENSG00000205937.10	ENSG00000205937	RNPS1	10921	RNA binding protein with serine rich domain 1
ENSG00000206053.11	ENSG00000206053	JPT2	90861	Jupiter microtubule associated homolog 2
ENSG00000211456.9	ENSG00000211456	SACM1L	22908	SAC1 like phosphatidylinositide phosphatase
ENSG00000213024.9	ENSG00000213024	NUP62	23636	nucleoporin 62
ENSG00000213190.3	ENSG00000213190	MLLT11	10962	MLLT11, transcription factor 7 cofactor
ENSG00000213281.4	ENSG00000213281	NRAS	4893	NRAS proto-oncogene, GTPase
ENSG00000213366.11	ENSG00000213366	GSTM2	2946	glutathione S-transferase mu 2
ENSG00000213533.10	ENSG00000213533	TMEM110	375346	transmembrane protein 110
ENSG00000213585.9	ENSG00000213585	VDAC1	7416	voltage dependent anion channel 1
ENSG00000213923.9	ENSG00000213923	CSNK1E	1454	casein kinase 1 epsilon
ENSG00000214063.9	ENSG00000214063	TSPAN4	7106	tetraspanin 4
ENSG00000214114.7	ENSG00000214114	MYCBP	26292	MYC binding protein
ENSG00000214253.7	ENSG00000214253	FIS1	51024	fission, mitochondrial 1
ENSG00000214706.9	ENSG00000214706	IFRD2	7866	interferon related developmental regulator 2
ENSG00000215251.3	ENSG00000215251	FASTKD5	60493	FAST kinase domains 5
ENSG00000215440.10	ENSG00000215440	NPEPL1	79716	aminopeptidase like 1
ENSG00000221869.4	ENSG00000221869	CEBPD	1052	CCAAT/enhancer binding protein delta
ENSG00000225190.7	ENSG00000225190	PLEKHM1	9842	pleckstrin homology and RUN domain containing M1
ENSG00000240972.1	ENSG00000240972	MIF	4282	macrophage migration inhibitory factor (glycosylation-inhibiting factor)
ENSG00000243279.3	ENSG00000243279	PRAF2	11230	PRA1 domain family member 2
ENSG00000245848.2	ENSG00000245848	CEBPA	1050	CCAAT/enhancer binding protein alpha
ENSG00000247596.7	ENSG00000247596	TWF2	11344	twinfilin actin binding protein 2
ENSG00000250719.1	ENSG00000250719	PIK3R3	8503	phosphoinositide-3-kinase regulatory subunit 3
ENSG00000253293.4	ENSG00000253293	HOXA10	3206	homeobox A10
ENSG00000254087.6	ENSG00000254087	LYN	4067	LYN proto-oncogene, Src family tyrosine kinase
ENSG00000254505.7	ENSG00000254505	CHMP4A	29082	charged multivesicular body protein 4A
ENSG00000256525.5	ENSG00000256525	POLG2	11232	DNA polymerase gamma 2, accessory subunit
ENSG00000259956.1	ENSG00000259956	RBM15B	29890	RNA binding motif protein 15B
ENSG00000262814.5	ENSG00000262814	MRPL12	6182	mitochondrial ribosomal protein L12
ENSG00000263528.6	ENSG00000263528	IKBKE	9641	inhibitor of nuclear factor kappa B kinase subunit epsilon
ENSG00000276023.3	ENSG00000276023	DUSP14	11072	dual specificity phosphatase 14
ENSG00000276293.3	ENSG00000276293	PIP4K2B	8396	phosphatidylinositol-5-phosphate 4-kinase type 2 beta
ENSG00000278139.1	ENSG00000278139	PIK3R3	8503	phosphoinositide-3-kinase regulatory subunit 3
