# Supplementary material for: UNNT: A novel Utility for comparing Neural Net and Tree-based models
Source: PLoS Comput Biol. 2024 Apr 29;20(4):e1011504. doi: 10.1371/journal.pcbi.1011504 (PMC11090265; doi:10.1371/journal.pcbi.1011504)
Supplement: S1 Data — (ZIP) [file pcbi.1011504.s003.zip › UNNT/data/val_data_nci60.csv]

SOURCE	CELLNAME	NSC	AUC	AARS	ABCB6	ABCC5	ABCF1	ABCF3	ABHD4	ABHD6	ABL1	ACAA1	ACAT2	ACBD3	ACD	ACLY	ACOT9	ADAM10	ADAT1	ADH5	ADI1	ADO	ADRB2	AGL	AKAP8	AKAP8L	AKR7A2	AKT1	ALAS1	ALDH7A1	ALDOA	ALDOC	AMDHD2	ANKRD10	ANO10	ANXA7	APBB2	APOE	APP	APPBP2	ARFIP2	ARHGAP1	ARHGEF12	ARHGEF2	ARID4B	ARID5B	ARL4C	ARNT2	ARPP19
NCI60	HOP62	113891	0.9737	0.20770453	-0.104068026	-0.21915394	0.08978046	-0.13392300000000001	0.057539615999999995	-0.19654872	-0.18636023	-0.042894512	0.45203254	-0.13791170000000003	0.11088097	0.06260999	-0.32256606	-0.18754773	0.16929634	0.012366506999999999	-0.15654932	-0.45579624	0.06376173	-0.34146659999999995	-0.45033392	-0.0015245185999999999	0.25493348	-0.017206538	0.05377701	0.2502817	-0.18410885	-0.67663884	-0.38088679999999997	-0.178861	0.13072123	-0.123729214	-0.095769145	1.1942049	-0.097304165	-0.09254074	-0.16475438	-0.33591098	-0.13237482	0.10384797	-0.06961596	-0.17809953	-0.34463528	-0.049430124000000006	-0.43331844
NCI60	HOP92	113891	1.0	-0.21537817	-0.33907452	-0.016772255	-0.26971546	-0.041666612	0.38482916	-0.037462287000000004	-0.1760714	-0.054662034000000005	-0.8157369000000001	0.1151994	-0.27235276	-0.07957137	0.24666129	-0.115779065	-0.32317764	-0.5650425	-0.22144867	0.6738555	0.46891835	-0.19663529	-0.29449743	0.023837926000000002	-0.03612101	-0.3601083	-0.32494462	-0.11171776	-0.25503922	0.40009376	-0.19124569	-0.1641536	0.12080113	0.0014639523999999998	-0.08924819	0.41634536	-0.18293945	-0.011533802	-0.18477026	-0.31735456	-0.10853163	0.17708924	0.041769575	-0.1478703	0.23964453	-0.1832344	-0.20876148
NCI60	MALME3M	113891	0.9998	-0.15236585	-0.011850296000000001	-0.00031846054	-0.026185965	0.05520259	0.25391334	0.70494103	-0.18121582	0.38662001	0.56472313	0.68136895	-0.40682074	-0.13054204	-0.10502695	0.004792295	-0.010164511999999999	0.23954383	0.49965522	0.6286694	-0.41219896	-0.028375393	-0.112688206	0.00692963	0.9987394	0.046293784000000004	0.34338766	0.008948725	-0.0028423822999999997	0.93260825	0.77531224	-0.15385842	0.12080113	-0.14876784	-0.18271513	3.2180803	-0.0854924	0.027572995	-0.75855887	-0.100863084	-0.14170475	0.03726499	0.2691817	-0.1478703	-0.23091638	0.31349105	0.17797546
NCI60	MCF7	113891	0.9925	-0.044344734000000004	0.09524126	0.017780714	0.027931697999999998	0.08749232400000001	-0.64286005	-0.4988129	-0.1503494	0.074780695	-0.06916156	-0.33107543	-0.35303354	-0.025918026	-0.5292281999999999	-0.28802386	0.38631877	-0.23374225	0.83136296	-0.14853097	-0.32959422	-0.13912874	0.20764233	0.34509557	-0.028036164	0.38496217	-0.41962504	0.31923395	0.20994870000000002	0.48787087	0.059569973	-0.19503915	-0.117281094	-0.10495024	-0.12620024	-0.22466852	-0.21935906	0.74546206	0.5691613	0.17748311	-0.12097155	-0.42215756	-0.19028363	-0.17148688	-0.73284805	-0.23272365	0.94521165
NCI60	SR	113891	0.9997	-0.21087728	-0.18736146	-0.0694244	0.1670914	0.31352046	-0.39411998	-0.64729357	-0.12205516	0.27482855	-0.31567228	0.5681351	0.43360412	-0.11712871	0.0037426085	-0.09998996	-0.35656568	0.12595516	0.45638898	0.032213293	-0.4200661	-0.12634951	0.64917904	0.59872	0.16600017	0.21139462	0.7722342	-1.168986	0.6118874	0.59905523	-0.013839488999999998	0.010864502	-0.45952429999999994	0.095358826	-0.15952954	-0.35431176	-0.17112769	-0.17913437	-0.011299288000000001	-0.100863084	-0.10438499	-0.06260948	0.362003	0.026892435	0.36120608	-0.22722484	0.36510623
NCI60	HOP62	125066	0.8328	0.20770453	-0.104068026	-0.21915394	0.08978046	-0.13392300000000001	0.057539615999999995	-0.19654872	-0.18636023	-0.042894512	0.45203254	-0.13791170000000003	0.11088097	0.06260999	-0.32256606	-0.18754773	0.16929634	0.012366506999999999	-0.15654932	-0.45579624	0.06376173	-0.34146659999999995	-0.45033392	-0.0015245185999999999	0.25493348	-0.017206538	0.05377701	0.2502817	-0.18410885	-0.67663884	-0.38088679999999997	-0.178861	0.13072123	-0.123729214	-0.095769145	1.1942049	-0.097304165	-0.09254074	-0.16475438	-0.33591098	-0.13237482	0.10384797	-0.06961596	-0.17809953	-0.34463528	-0.049430124000000006	-0.43331844
NCI60	HOP62	125066	0.8037	0.20770453	-0.104068026	-0.21915394	0.08978046	-0.13392300000000001	0.057539615999999995	-0.19654872	-0.18636023	-0.042894512	0.45203254	-0.13791170000000003	0.11088097	0.06260999	-0.32256606	-0.18754773	0.16929634	0.012366506999999999	-0.15654932	-0.45579624	0.06376173	-0.34146659999999995	-0.45033392	-0.0015245185999999999	0.25493348	-0.017206538	0.05377701	0.2502817	-0.18410885	-0.67663884	-0.38088679999999997	-0.178861	0.13072123	-0.123729214	-0.095769145	1.1942049	-0.097304165	-0.09254074	-0.16475438	-0.33591098	-0.13237482	0.10384797	-0.06961596	-0.17809953	-0.34463528	-0.049430124000000006	-0.43331844
NCI60	HOP62	125066	0.7694	0.20770453	-0.104068026	-0.21915394	0.08978046	-0.13392300000000001	0.057539615999999995	-0.19654872	-0.18636023	-0.042894512	0.45203254	-0.13791170000000003	0.11088097	0.06260999	-0.32256606	-0.18754773	0.16929634	0.012366506999999999	-0.15654932	-0.45579624	0.06376173	-0.34146659999999995	-0.45033392	-0.0015245185999999999	0.25493348	-0.017206538	0.05377701	0.2502817	-0.18410885	-0.67663884	-0.38088679999999997	-0.178861	0.13072123	-0.123729214	-0.095769145	1.1942049	-0.097304165	-0.09254074	-0.16475438	-0.33591098	-0.13237482	0.10384797	-0.06961596	-0.17809953	-0.34463528	-0.049430124000000006	-0.43331844
NCI60	HOP62	125066	0.7131	0.20770453	-0.104068026	-0.21915394	0.08978046	-0.13392300000000001	0.057539615999999995	-0.19654872	-0.18636023	-0.042894512	0.45203254	-0.13791170000000003	0.11088097	0.06260999	-0.32256606	-0.18754773	0.16929634	0.012366506999999999	-0.15654932	-0.45579624	0.06376173	-0.34146659999999995	-0.45033392	-0.0015245185999999999	0.25493348	-0.017206538	0.05377701	0.2502817	-0.18410885	-0.67663884	-0.38088679999999997	-0.178861	0.13072123	-0.123729214	-0.095769145	1.1942049	-0.097304165	-0.09254074	-0.16475438	-0.33591098	-0.13237482	0.10384797	-0.06961596	-0.17809953	-0.34463528	-0.049430124000000006	-0.43331844
NCI60	HOP62	125066	0.3662	0.20770453	-0.104068026	-0.21915394	0.08978046	-0.13392300000000001	0.057539615999999995	-0.19654872	-0.18636023	-0.042894512	0.45203254	-0.13791170000000003	0.11088097	0.06260999	-0.32256606	-0.18754773	0.16929634	0.012366506999999999	-0.15654932	-0.45579624	0.06376173	-0.34146659999999995	-0.45033392	-0.0015245185999999999	0.25493348	-0.017206538	0.05377701	0.2502817	-0.18410885	-0.67663884	-0.38088679999999997	-0.178861	0.13072123	-0.123729214	-0.095769145	1.1942049	-0.097304165	-0.09254074	-0.16475438	-0.33591098	-0.13237482	0.10384797	-0.06961596	-0.17809953	-0.34463528	-0.049430124000000006	-0.43331844
NCI60	HOP62	125066	0.7297	0.20770453	-0.104068026	-0.21915394	0.08978046	-0.13392300000000001	0.057539615999999995	-0.19654872	-0.18636023	-0.042894512	0.45203254	-0.13791170000000003	0.11088097	0.06260999	-0.32256606	-0.18754773	0.16929634	0.012366506999999999	-0.15654932	-0.45579624	0.06376173	-0.34146659999999995	-0.45033392	-0.0015245185999999999	0.25493348	-0.017206538	0.05377701	0.2502817	-0.18410885	-0.67663884	-0.38088679999999997	-0.178861	0.13072123	-0.123729214	-0.095769145	1.1942049	-0.097304165	-0.09254074	-0.16475438	-0.33591098	-0.13237482	0.10384797	-0.06961596	-0.17809953	-0.34463528	-0.049430124000000006	-0.43331844
NCI60	HOP62	125066	0.5246	0.20770453	-0.104068026	-0.21915394	0.08978046	-0.13392300000000001	0.057539615999999995	-0.19654872	-0.18636023	-0.042894512	0.45203254	-0.13791170000000003	0.11088097	0.06260999	-0.32256606	-0.18754773	0.16929634	0.012366506999999999	-0.15654932	-0.45579624	0.06376173	-0.34146659999999995	-0.45033392	-0.0015245185999999999	0.25493348	-0.017206538	0.05377701	0.2502817	-0.18410885	-0.67663884	-0.38088679999999997	-0.178861	0.13072123	-0.123729214	-0.095769145	1.1942049	-0.097304165	-0.09254074	-0.16475438	-0.33591098	-0.13237482	0.10384797	-0.06961596	-0.17809953	-0.34463528	-0.049430124000000006	-0.43331844
NCI60	HOP62	125066	0.5852	0.20770453	-0.104068026	-0.21915394	0.08978046	-0.13392300000000001	0.057539615999999995	-0.19654872	-0.18636023	-0.042894512	0.45203254	-0.13791170000000003	0.11088097	0.06260999	-0.32256606	-0.18754773	0.16929634	0.012366506999999999	-0.15654932	-0.45579624	0.06376173	-0.34146659999999995	-0.45033392	-0.0015245185999999999	0.25493348	-0.017206538	0.05377701	0.2502817	-0.18410885	-0.67663884	-0.38088679999999997	-0.178861	0.13072123	-0.123729214	-0.095769145	1.1942049	-0.097304165	-0.09254074	-0.16475438	-0.33591098	-0.13237482	0.10384797	-0.06961596	-0.17809953	-0.34463528	-0.049430124000000006	-0.43331844
NCI60	HOP62	125066	0.7464	0.20770453	-0.104068026	-0.21915394	0.08978046	-0.13392300000000001	0.057539615999999995	-0.19654872	-0.18636023	-0.042894512	0.45203254	-0.13791170000000003	0.11088097	0.06260999	-0.32256606	-0.18754773	0.16929634	0.012366506999999999	-0.15654932	-0.45579624	0.06376173	-0.34146659999999995	-0.45033392	-0.0015245185999999999	0.25493348	-0.017206538	0.05377701	0.2502817	-0.18410885	-0.67663884	-0.38088679999999997	-0.178861	0.13072123	-0.123729214	-0.095769145	1.1942049	-0.097304165	-0.09254074	-0.16475438	-0.33591098	-0.13237482	0.10384797	-0.06961596	-0.17809953	-0.34463528	-0.049430124000000006	-0.43331844
NCI60	HOP62	125066	0.7029	0.20770453	-0.104068026	-0.21915394	0.08978046	-0.13392300000000001	0.057539615999999995	-0.19654872	-0.18636023	-0.042894512	0.45203254	-0.13791170000000003	0.11088097	0.06260999	-0.32256606	-0.18754773	0.16929634	0.012366506999999999	-0.15654932	-0.45579624	0.06376173	-0.34146659999999995	-0.45033392	-0.0015245185999999999	0.25493348	-0.017206538	0.05377701	0.2502817	-0.18410885	-0.67663884	-0.38088679999999997	-0.178861	0.13072123	-0.123729214	-0.095769145	1.1942049	-0.097304165	-0.09254074	-0.16475438	-0.33591098	-0.13237482	0.10384797	-0.06961596	-0.17809953	-0.34463528	-0.049430124000000006	-0.43331844
NCI60	HOP62	125066	0.7095	0.20770453	-0.104068026	-0.21915394	0.08978046	-0.13392300000000001	0.057539615999999995	-0.19654872	-0.18636023	-0.042894512	0.45203254	-0.13791170000000003	0.11088097	0.06260999	-0.32256606	-0.18754773	0.16929634	0.012366506999999999	-0.15654932	-0.45579624	0.06376173	-0.34146659999999995	-0.45033392	-0.0015245185999999999	0.25493348	-0.017206538	0.05377701	0.2502817	-0.18410885	-0.67663884	-0.38088679999999997	-0.178861	0.13072123	-0.123729214	-0.095769145	1.1942049	-0.097304165	-0.09254074	-0.16475438	-0.33591098	-0.13237482	0.10384797	-0.06961596	-0.17809953	-0.34463528	-0.049430124000000006	-0.43331844
NCI60	HOP62	125066	0.6791	0.20770453	-0.104068026	-0.21915394	0.08978046	-0.13392300000000001	0.057539615999999995	-0.19654872	-0.18636023	-0.042894512	0.45203254	-0.13791170000000003	0.11088097	0.06260999	-0.32256606	-0.18754773	0.16929634	0.012366506999999999	-0.15654932	-0.45579624	0.06376173	-0.34146659999999995	-0.45033392	-0.0015245185999999999	0.25493348	-0.017206538	0.05377701	0.2502817	-0.18410885	-0.67663884	-0.38088679999999997	-0.178861	0.13072123	-0.123729214	-0.095769145	1.1942049	-0.097304165	-0.09254074	-0.16475438	-0.33591098	-0.13237482	0.10384797	-0.06961596	-0.17809953	-0.34463528	-0.049430124000000006	-0.43331844
NCI60	HOP62	125066	0.6716	0.20770453	-0.104068026	-0.21915394	0.08978046	-0.13392300000000001	0.057539615999999995	-0.19654872	-0.18636023	-0.042894512	0.45203254	-0.13791170000000003	0.11088097	0.06260999	-0.32256606	-0.18754773	0.16929634	0.012366506999999999	-0.15654932	-0.45579624	0.06376173	-0.34146659999999995	-0.45033392	-0.0015245185999999999	0.25493348	-0.017206538	0.05377701	0.2502817	-0.18410885	-0.67663884	-0.38088679999999997	-0.178861	0.13072123	-0.123729214	-0.095769145	1.1942049	-0.097304165	-0.09254074	-0.16475438	-0.33591098	-0.13237482	0.10384797	-0.06961596	-0.17809953	-0.34463528	-0.049430124000000006	-0.43331844
NCI60	HOP62	125066	0.6772	0.20770453	-0.104068026	-0.21915394	0.08978046	-0.13392300000000001	0.057539615999999995	-0.19654872	-0.18636023	-0.042894512	0.45203254	-0.13791170000000003	0.11088097	0.06260999	-0.32256606	-0.18754773	0.16929634	0.012366506999999999	-0.15654932	-0.45579624	0.06376173	-0.34146659999999995	-0.45033392	-0.0015245185999999999	0.25493348	-0.017206538	0.05377701	0.2502817	-0.18410885	-0.67663884	-0.38088679999999997	-0.178861	0.13072123	-0.123729214	-0.095769145	1.1942049	-0.097304165	-0.09254074	-0.16475438	-0.33591098	-0.13237482	0.10384797	-0.06961596	-0.17809953	-0.34463528	-0.049430124000000006	-0.43331844
NCI60	HOP62	125066	0.6695	0.20770453	-0.104068026	-0.21915394	0.08978046	-0.13392300000000001	0.057539615999999995	-0.19654872	-0.18636023	-0.042894512	0.45203254	-0.13791170000000003	0.11088097	0.06260999	-0.32256606	-0.18754773	0.16929634	0.012366506999999999	-0.15654932	-0.45579624	0.06376173	-0.34146659999999995	-0.45033392	-0.0015245185999999999	0.25493348	-0.017206538	0.05377701	0.2502817	-0.18410885	-0.67663884	-0.38088679999999997	-0.178861	0.13072123	-0.123729214	-0.095769145	1.1942049	-0.097304165	-0.09254074	-0.16475438	-0.33591098	-0.13237482	0.10384797	-0.06961596	-0.17809953	-0.34463528	-0.049430124000000006	-0.43331844
NCI60	HOP62	125066	0.7052	0.20770453	-0.104068026	-0.21915394	0.08978046	-0.13392300000000001	0.057539615999999995	-0.19654872	-0.18636023	-0.042894512	0.45203254	-0.13791170000000003	0.11088097	0.06260999	-0.32256606	-0.18754773	0.16929634	0.012366506999999999	-0.15654932	-0.45579624	0.06376173	-0.34146659999999995	-0.45033392	-0.0015245185999999999	0.25493348	-0.017206538	0.05377701	0.2502817	-0.18410885	-0.67663884	-0.38088679999999997	-0.178861	0.13072123	-0.123729214	-0.095769145	1.1942049	-0.097304165	-0.09254074	-0.16475438	-0.33591098	-0.13237482	0.10384797	-0.06961596	-0.17809953	-0.34463528	-0.049430124000000006	-0.43331844
NCI60	HOP62	125066	0.7072	0.20770453	-0.104068026	-0.21915394	0.08978046	-0.13392300000000001	0.057539615999999995	-0.19654872	-0.18636023	-0.042894512	0.45203254	-0.13791170000000003	0.11088097	0.06260999	-0.32256606	-0.18754773	0.16929634	0.012366506999999999	-0.15654932	-0.45579624	0.06376173	-0.34146659999999995	-0.45033392	-0.0015245185999999999	0.25493348	-0.017206538	0.05377701	0.2502817	-0.18410885	-0.67663884	-0.38088679999999997	-0.178861	0.13072123	-0.123729214	-0.095769145	1.1942049	-0.097304165	-0.09254074	-0.16475438	-0.33591098	-0.13237482	0.10384797	-0.06961596	-0.17809953	-0.34463528	-0.049430124000000006	-0.43331844
NCI60	HOP62	125066	0.7346	0.20770453	-0.104068026	-0.21915394	0.08978046	-0.13392300000000001	0.057539615999999995	-0.19654872	-0.18636023	-0.042894512	0.45203254	-0.13791170000000003	0.11088097	0.06260999	-0.32256606	-0.18754773	0.16929634	0.012366506999999999	-0.15654932	-0.45579624	0.06376173	-0.34146659999999995	-0.45033392	-0.0015245185999999999	0.25493348	-0.017206538	0.05377701	0.2502817	-0.18410885	-0.67663884	-0.38088679999999997	-0.178861	0.13072123	-0.123729214	-0.095769145	1.1942049	-0.097304165	-0.09254074	-0.16475438	-0.33591098	-0.13237482	0.10384797	-0.06961596	-0.17809953	-0.34463528	-0.049430124000000006	-0.43331844
NCI60	HOP62	125066	0.6866	0.20770453	-0.104068026	-0.21915394	0.08978046	-0.13392300000000001	0.057539615999999995	-0.19654872	-0.18636023	-0.042894512	0.45203254	-0.13791170000000003	0.11088097	0.06260999	-0.32256606	-0.18754773	0.16929634	0.012366506999999999	-0.15654932	-0.45579624	0.06376173	-0.34146659999999995	-0.45033392	-0.0015245185999999999	0.25493348	-0.017206538	0.05377701	0.2502817	-0.18410885	-0.67663884	-0.38088679999999997	-0.178861	0.13072123	-0.123729214	-0.095769145	1.1942049	-0.097304165	-0.09254074	-0.16475438	-0.33591098	-0.13237482	0.10384797	-0.06961596	-0.17809953	-0.34463528	-0.049430124000000006	-0.43331844
NCI60	HOP62	125066	0.8072	0.20770453	-0.104068026	-0.21915394	0.08978046	-0.13392300000000001	0.057539615999999995	-0.19654872	-0.18636023	-0.042894512	0.45203254	-0.13791170000000003	0.11088097	0.06260999	-0.32256606	-0.18754773	0.16929634	0.012366506999999999	-0.15654932	-0.45579624	0.06376173	-0.34146659999999995	-0.45033392	-0.0015245185999999999	0.25493348	-0.017206538	0.05377701	0.2502817	-0.18410885	-0.67663884	-0.38088679999999997	-0.178861	0.13072123	-0.123729214	-0.095769145	1.1942049	-0.097304165	-0.09254074	-0.16475438	-0.33591098	-0.13237482	0.10384797	-0.06961596	-0.17809953	-0.34463528	-0.049430124000000006	-0.43331844
NCI60	HOP62	125066	0.682	0.20770453	-0.104068026	-0.21915394	0.08978046	-0.13392300000000001	0.057539615999999995	-0.19654872	-0.18636023	-0.042894512	0.45203254	-0.13791170000000003	0.11088097	0.06260999	-0.32256606	-0.18754773	0.16929634	0.012366506999999999	-0.15654932	-0.45579624	0.06376173	-0.34146659999999995	-0.45033392	-0.0015245185999999999	0.25493348	-0.017206538	0.05377701	0.2502817	-0.18410885	-0.67663884	-0.38088679999999997	-0.178861	0.13072123	-0.123729214	-0.095769145	1.1942049	-0.097304165	-0.09254074	-0.16475438	-0.33591098	-0.13237482	0.10384797	-0.06961596	-0.17809953	-0.34463528	-0.049430124000000006	-0.43331844
NCI60	HOP62	125066	0.6722	0.20770453	-0.104068026	-0.21915394	0.08978046	-0.13392300000000001	0.057539615999999995	-0.19654872	-0.18636023	-0.042894512	0.45203254	-0.13791170000000003	0.11088097	0.06260999	-0.32256606	-0.18754773	0.16929634	0.012366506999999999	-0.15654932	-0.45579624	0.06376173	-0.34146659999999995	-0.45033392	-0.0015245185999999999	0.25493348	-0.017206538	0.05377701	0.2502817	-0.18410885	-0.67663884	-0.38088679999999997	-0.178861	0.13072123	-0.123729214	-0.095769145	1.1942049	-0.097304165	-0.09254074	-0.16475438	-0.33591098	-0.13237482	0.10384797	-0.06961596	-0.17809953	-0.34463528	-0.049430124000000006	-0.43331844
NCI60	HOP62	125066	0.6798	0.20770453	-0.104068026	-0.21915394	0.08978046	-0.13392300000000001	0.057539615999999995	-0.19654872	-0.18636023	-0.042894512	0.45203254	-0.13791170000000003	0.11088097	0.06260999	-0.32256606	-0.18754773	0.16929634	0.012366506999999999	-0.15654932	-0.45579624	0.06376173	-0.34146659999999995	-0.45033392	-0.0015245185999999999	0.25493348	-0.017206538	0.05377701	0.2502817	-0.18410885	-0.67663884	-0.38088679999999997	-0.178861	0.13072123	-0.123729214	-0.095769145	1.1942049	-0.097304165	-0.09254074	-0.16475438	-0.33591098	-0.13237482	0.10384797	-0.06961596	-0.17809953	-0.34463528	-0.049430124000000006	-0.43331844
NCI60	HOP62	125066	0.6786	0.20770453	-0.104068026	-0.21915394	0.08978046	-0.13392300000000001	0.057539615999999995	-0.19654872	-0.18636023	-0.042894512	0.45203254	-0.13791170000000003	0.11088097	0.06260999	-0.32256606	-0.18754773	0.16929634	0.012366506999999999	-0.15654932	-0.45579624	0.06376173	-0.34146659999999995	-0.45033392	-0.0015245185999999999	0.25493348	-0.017206538	0.05377701	0.2502817	-0.18410885	-0.67663884	-0.38088679999999997	-0.178861	0.13072123	-0.123729214	-0.095769145	1.1942049	-0.097304165	-0.09254074	-0.16475438	-0.33591098	-0.13237482	0.10384797	-0.06961596	-0.17809953	-0.34463528	-0.049430124000000006	-0.43331844
NCI60	HOP62	125066	0.5699	0.20770453	-0.104068026	-0.21915394	0.08978046	-0.13392300000000001	0.057539615999999995	-0.19654872	-0.18636023	-0.042894512	0.45203254	-0.13791170000000003	0.11088097	0.06260999	-0.32256606	-0.18754773	0.16929634	0.012366506999999999	-0.15654932	-0.45579624	0.06376173	-0.34146659999999995	-0.45033392	-0.0015245185999999999	0.25493348	-0.017206538	0.05377701	0.2502817	-0.18410885	-0.67663884	-0.38088679999999997	-0.178861	0.13072123	-0.123729214	-0.095769145	1.1942049	-0.097304165	-0.09254074	-0.16475438	-0.33591098	-0.13237482	0.10384797	-0.06961596	-0.17809953	-0.34463528	-0.049430124000000006	-0.43331844
NCI60	HOP62	125066	0.6683	0.20770453	-0.104068026	-0.21915394	0.08978046	-0.13392300000000001	0.057539615999999995	-0.19654872	-0.18636023	-0.042894512	0.45203254	-0.13791170000000003	0.11088097	0.06260999	-0.32256606	-0.18754773	0.16929634	0.012366506999999999	-0.15654932	-0.45579624	0.06376173	-0.34146659999999995	-0.45033392	-0.0015245185999999999	0.25493348	-0.017206538	0.05377701	0.2502817	-0.18410885	-0.67663884	-0.38088679999999997	-0.178861	0.13072123	-0.123729214	-0.095769145	1.1942049	-0.097304165	-0.09254074	-0.16475438	-0.33591098	-0.13237482	0.10384797	-0.06961596	-0.17809953	-0.34463528	-0.049430124000000006	-0.43331844
NCI60	HOP62	125066	0.6647	0.20770453	-0.104068026	-0.21915394	0.08978046	-0.13392300000000001	0.057539615999999995	-0.19654872	-0.18636023	-0.042894512	0.45203254	-0.13791170000000003	0.11088097	0.06260999	-0.32256606	-0.18754773	0.16929634	0.012366506999999999	-0.15654932	-0.45579624	0.06376173	-0.34146659999999995	-0.45033392	-0.0015245185999999999	0.25493348	-0.017206538	0.05377701	0.2502817	-0.18410885	-0.67663884	-0.38088679999999997	-0.178861	0.13072123	-0.123729214	-0.095769145	1.1942049	-0.097304165	-0.09254074	-0.16475438	-0.33591098	-0.13237482	0.10384797	-0.06961596	-0.17809953	-0.34463528	-0.049430124000000006	-0.43331844
NCI60	HOP62	125066	0.7614	0.20770453	-0.104068026	-0.21915394	0.08978046	-0.13392300000000001	0.057539615999999995	-0.19654872	-0.18636023	-0.042894512	0.45203254	-0.13791170000000003	0.11088097	0.06260999	-0.32256606	-0.18754773	0.16929634	0.012366506999999999	-0.15654932	-0.45579624	0.06376173	-0.34146659999999995	-0.45033392	-0.0015245185999999999	0.25493348	-0.017206538	0.05377701	0.2502817	-0.18410885	-0.67663884	-0.38088679999999997	-0.178861	0.13072123	-0.123729214	-0.095769145	1.1942049	-0.097304165	-0.09254074	-0.16475438	-0.33591098	-0.13237482	0.10384797	-0.06961596	-0.17809953	-0.34463528	-0.049430124000000006	-0.43331844
NCI60	HOP62	125066	0.7208	0.20770453	-0.104068026	-0.21915394	0.08978046	-0.13392300000000001	0.057539615999999995	-0.19654872	-0.18636023	-0.042894512	0.45203254	-0.13791170000000003	0.11088097	0.06260999	-0.32256606	-0.18754773	0.16929634	0.012366506999999999	-0.15654932	-0.45579624	0.06376173	-0.34146659999999995	-0.45033392	-0.0015245185999999999	0.25493348	-0.017206538	0.05377701	0.2502817	-0.18410885	-0.67663884	-0.38088679999999997	-0.178861	0.13072123	-0.123729214	-0.095769145	1.1942049	-0.097304165	-0.09254074	-0.16475438	-0.33591098	-0.13237482	0.10384797	-0.06961596	-0.17809953	-0.34463528	-0.049430124000000006	-0.43331844
NCI60	HOP62	125066	0.6651	0.20770453	-0.104068026	-0.21915394	0.08978046	-0.13392300000000001	0.057539615999999995	-0.19654872	-0.18636023	-0.042894512	0.45203254	-0.13791170000000003	0.11088097	0.06260999	-0.32256606	-0.18754773	0.16929634	0.012366506999999999	-0.15654932	-0.45579624	0.06376173	-0.34146659999999995	-0.45033392	-0.0015245185999999999	0.25493348	-0.017206538	0.05377701	0.2502817	-0.18410885	-0.67663884	-0.38088679999999997	-0.178861	0.13072123	-0.123729214	-0.095769145	1.1942049	-0.097304165	-0.09254074	-0.16475438	-0.33591098	-0.13237482	0.10384797	-0.06961596	-0.17809953	-0.34463528	-0.049430124000000006	-0.43331844
NCI60	HOP62	125066	0.7902	0.20770453	-0.104068026	-0.21915394	0.08978046	-0.13392300000000001	0.057539615999999995	-0.19654872	-0.18636023	-0.042894512	0.45203254	-0.13791170000000003	0.11088097	0.06260999	-0.32256606	-0.18754773	0.16929634	0.012366506999999999	-0.15654932	-0.45579624	0.06376173	-0.34146659999999995	-0.45033392	-0.0015245185999999999	0.25493348	-0.017206538	0.05377701	0.2502817	-0.18410885	-0.67663884	-0.38088679999999997	-0.178861	0.13072123	-0.123729214	-0.095769145	1.1942049	-0.097304165	-0.09254074	-0.16475438	-0.33591098	-0.13237482	0.10384797	-0.06961596	-0.17809953	-0.34463528	-0.049430124000000006	-0.43331844
NCI60	HOP62	125066	0.7132	0.20770453	-0.104068026	-0.21915394	0.08978046	-0.13392300000000001	0.057539615999999995	-0.19654872	-0.18636023	-0.042894512	0.45203254	-0.13791170000000003	0.11088097	0.06260999	-0.32256606	-0.18754773	0.16929634	0.012366506999999999	-0.15654932	-0.45579624	0.06376173	-0.34146659999999995	-0.45033392	-0.0015245185999999999	0.25493348	-0.017206538	0.05377701	0.2502817	-0.18410885	-0.67663884	-0.38088679999999997	-0.178861	0.13072123	-0.123729214	-0.095769145	1.1942049	-0.097304165	-0.09254074	-0.16475438	-0.33591098	-0.13237482	0.10384797	-0.06961596	-0.17809953	-0.34463528	-0.049430124000000006	-0.43331844
NCI60	HOP62	125066	0.7051	0.20770453	-0.104068026	-0.21915394	0.08978046	-0.13392300000000001	0.057539615999999995	-0.19654872	-0.18636023	-0.042894512	0.45203254	-0.13791170000000003	0.11088097	0.06260999	-0.32256606	-0.18754773	0.16929634	0.012366506999999999	-0.15654932	-0.45579624	0.06376173	-0.34146659999999995	-0.45033392	-0.0015245185999999999	0.25493348	-0.017206538	0.05377701	0.2502817	-0.18410885	-0.67663884	-0.38088679999999997	-0.178861	0.13072123	-0.123729214	-0.095769145	1.1942049	-0.097304165	-0.09254074	-0.16475438	-0.33591098	-0.13237482	0.10384797	-0.06961596	-0.17809953	-0.34463528	-0.049430124000000006	-0.43331844
NCI60	HOP62	125066	0.662	0.20770453	-0.104068026	-0.21915394	0.08978046	-0.13392300000000001	0.057539615999999995	-0.19654872	-0.18636023	-0.042894512	0.45203254	-0.13791170000000003	0.11088097	0.06260999	-0.32256606	-0.18754773	0.16929634	0.012366506999999999	-0.15654932	-0.45579624	0.06376173	-0.34146659999999995	-0.45033392	-0.0015245185999999999	0.25493348	-0.017206538	0.05377701	0.2502817	-0.18410885	-0.67663884	-0.38088679999999997	-0.178861	0.13072123	-0.123729214	-0.095769145	1.1942049	-0.097304165	-0.09254074	-0.16475438	-0.33591098	-0.13237482	0.10384797	-0.06961596	-0.17809953	-0.34463528	-0.049430124000000006	-0.43331844
NCI60	HOP62	125066	0.7678	0.20770453	-0.104068026	-0.21915394	0.08978046	-0.13392300000000001	0.057539615999999995	-0.19654872	-0.18636023	-0.042894512	0.45203254	-0.13791170000000003	0.11088097	0.06260999	-0.32256606	-0.18754773	0.16929634	0.012366506999999999	-0.15654932	-0.45579624	0.06376173	-0.34146659999999995	-0.45033392	-0.0015245185999999999	0.25493348	-0.017206538	0.05377701	0.2502817	-0.18410885	-0.67663884	-0.38088679999999997	-0.178861	0.13072123	-0.123729214	-0.095769145	1.1942049	-0.097304165	-0.09254074	-0.16475438	-0.33591098	-0.13237482	0.10384797	-0.06961596	-0.17809953	-0.34463528	-0.049430124000000006	-0.43331844
NCI60	HOP62	125066	0.7479	0.20770453	-0.104068026	-0.21915394	0.08978046	-0.13392300000000001	0.057539615999999995	-0.19654872	-0.18636023	-0.042894512	0.45203254	-0.13791170000000003	0.11088097	0.06260999	-0.32256606	-0.18754773	0.16929634	0.012366506999999999	-0.15654932	-0.45579624	0.06376173	-0.34146659999999995	-0.45033392	-0.0015245185999999999	0.25493348	-0.017206538	0.05377701	0.2502817	-0.18410885	-0.67663884	-0.38088679999999997	-0.178861	0.13072123	-0.123729214	-0.095769145	1.1942049	-0.097304165	-0.09254074	-0.16475438	-0.33591098	-0.13237482	0.10384797	-0.06961596	-0.17809953	-0.34463528	-0.049430124000000006	-0.43331844
NCI60	HOP62	125066	0.6885	0.20770453	-0.104068026	-0.21915394	0.08978046	-0.13392300000000001	0.057539615999999995	-0.19654872	-0.18636023	-0.042894512	0.45203254	-0.13791170000000003	0.11088097	0.06260999	-0.32256606	-0.18754773	0.16929634	0.012366506999999999	-0.15654932	-0.45579624	0.06376173	-0.34146659999999995	-0.45033392	-0.0015245185999999999	0.25493348	-0.017206538	0.05377701	0.2502817	-0.18410885	-0.67663884	-0.38088679999999997	-0.178861	0.13072123	-0.123729214	-0.095769145	1.1942049	-0.097304165	-0.09254074	-0.16475438	-0.33591098	-0.13237482	0.10384797	-0.06961596	-0.17809953	-0.34463528	-0.049430124000000006	-0.43331844
NCI60	HOP62	125066	0.7499	0.20770453	-0.104068026	-0.21915394	0.08978046	-0.13392300000000001	0.057539615999999995	-0.19654872	-0.18636023	-0.042894512	0.45203254	-0.13791170000000003	0.11088097	0.06260999	-0.32256606	-0.18754773	0.16929634	0.012366506999999999	-0.15654932	-0.45579624	0.06376173	-0.34146659999999995	-0.45033392	-0.0015245185999999999	0.25493348	-0.017206538	0.05377701	0.2502817	-0.18410885	-0.67663884	-0.38088679999999997	-0.178861	0.13072123	-0.123729214	-0.095769145	1.1942049	-0.097304165	-0.09254074	-0.16475438	-0.33591098	-0.13237482	0.10384797	-0.06961596	-0.17809953	-0.34463528	-0.049430124000000006	-0.43331844
NCI60	HOP62	125066	0.6072	0.20770453	-0.104068026	-0.21915394	0.08978046	-0.13392300000000001	0.057539615999999995	-0.19654872	-0.18636023	-0.042894512	0.45203254	-0.13791170000000003	0.11088097	0.06260999	-0.32256606	-0.18754773	0.16929634	0.012366506999999999	-0.15654932	-0.45579624	0.06376173	-0.34146659999999995	-0.45033392	-0.0015245185999999999	0.25493348	-0.017206538	0.05377701	0.2502817	-0.18410885	-0.67663884	-0.38088679999999997	-0.178861	0.13072123	-0.123729214	-0.095769145	1.1942049	-0.097304165	-0.09254074	-0.16475438	-0.33591098	-0.13237482	0.10384797	-0.06961596	-0.17809953	-0.34463528	-0.049430124000000006	-0.43331844
NCI60	HOP62	125066	0.6508	0.20770453	-0.104068026	-0.21915394	0.08978046	-0.13392300000000001	0.057539615999999995	-0.19654872	-0.18636023	-0.042894512	0.45203254	-0.13791170000000003	0.11088097	0.06260999	-0.32256606	-0.18754773	0.16929634	0.012366506999999999	-0.15654932	-0.45579624	0.06376173	-0.34146659999999995	-0.45033392	-0.0015245185999999999	0.25493348	-0.017206538	0.05377701	0.2502817	-0.18410885	-0.67663884	-0.38088679999999997	-0.178861	0.13072123	-0.123729214	-0.095769145	1.1942049	-0.097304165	-0.09254074	-0.16475438	-0.33591098	-0.13237482	0.10384797	-0.06961596	-0.17809953	-0.34463528	-0.049430124000000006	-0.43331844
NCI60	HOP62	125066	0.7026	0.20770453	-0.104068026	-0.21915394	0.08978046	-0.13392300000000001	0.057539615999999995	-0.19654872	-0.18636023	-0.042894512	0.45203254	-0.13791170000000003	0.11088097	0.06260999	-0.32256606	-0.18754773	0.16929634	0.012366506999999999	-0.15654932	-0.45579624	0.06376173	-0.34146659999999995	-0.45033392	-0.0015245185999999999	0.25493348	-0.017206538	0.05377701	0.2502817	-0.18410885	-0.67663884	-0.38088679999999997	-0.178861	0.13072123	-0.123729214	-0.095769145	1.1942049	-0.097304165	-0.09254074	-0.16475438	-0.33591098	-0.13237482	0.10384797	-0.06961596	-0.17809953	-0.34463528	-0.049430124000000006	-0.43331844
NCI60	HOP62	125066	0.6601	0.20770453	-0.104068026	-0.21915394	0.08978046	-0.13392300000000001	0.057539615999999995	-0.19654872	-0.18636023	-0.042894512	0.45203254	-0.13791170000000003	0.11088097	0.06260999	-0.32256606	-0.18754773	0.16929634	0.012366506999999999	-0.15654932	-0.45579624	0.06376173	-0.34146659999999995	-0.45033392	-0.0015245185999999999	0.25493348	-0.017206538	0.05377701	0.2502817	-0.18410885	-0.67663884	-0.38088679999999997	-0.178861	0.13072123	-0.123729214	-0.095769145	1.1942049	-0.097304165	-0.09254074	-0.16475438	-0.33591098	-0.13237482	0.10384797	-0.06961596	-0.17809953	-0.34463528	-0.049430124000000006	-0.43331844
NCI60	HOP62	125066	0.696	0.20770453	-0.104068026	-0.21915394	0.08978046	-0.13392300000000001	0.057539615999999995	-0.19654872	-0.18636023	-0.042894512	0.45203254	-0.13791170000000003	0.11088097	0.06260999	-0.32256606	-0.18754773	0.16929634	0.012366506999999999	-0.15654932	-0.45579624	0.06376173	-0.34146659999999995	-0.45033392	-0.0015245185999999999	0.25493348	-0.017206538	0.05377701	0.2502817	-0.18410885	-0.67663884	-0.38088679999999997	-0.178861	0.13072123	-0.123729214	-0.095769145	1.1942049	-0.097304165	-0.09254074	-0.16475438	-0.33591098	-0.13237482	0.10384797	-0.06961596	-0.17809953	-0.34463528	-0.049430124000000006	-0.43331844
NCI60	HOP62	125066	0.6087	0.20770453	-0.104068026	-0.21915394	0.08978046	-0.13392300000000001	0.057539615999999995	-0.19654872	-0.18636023	-0.042894512	0.45203254	-0.13791170000000003	0.11088097	0.06260999	-0.32256606	-0.18754773	0.16929634	0.012366506999999999	-0.15654932	-0.45579624	0.06376173	-0.34146659999999995	-0.45033392	-0.0015245185999999999	0.25493348	-0.017206538	0.05377701	0.2502817	-0.18410885	-0.67663884	-0.38088679999999997	-0.178861	0.13072123	-0.123729214	-0.095769145	1.1942049	-0.097304165	-0.09254074	-0.16475438	-0.33591098	-0.13237482	0.10384797	-0.06961596	-0.17809953	-0.34463528	-0.049430124000000006	-0.43331844
NCI60	HOP62	125066	0.6927	0.20770453	-0.104068026	-0.21915394	0.08978046	-0.13392300000000001	0.057539615999999995	-0.19654872	-0.18636023	-0.042894512	0.45203254	-0.13791170000000003	0.11088097	0.06260999	-0.32256606	-0.18754773	0.16929634	0.012366506999999999	-0.15654932	-0.45579624	0.06376173	-0.34146659999999995	-0.45033392	-0.0015245185999999999	0.25493348	-0.017206538	0.05377701	0.2502817	-0.18410885	-0.67663884	-0.38088679999999997	-0.178861	0.13072123	-0.123729214	-0.095769145	1.1942049	-0.097304165	-0.09254074	-0.16475438	-0.33591098	-0.13237482	0.10384797	-0.06961596	-0.17809953	-0.34463528	-0.049430124000000006	-0.43331844
NCI60	HOP62	125066	0.599	0.20770453	-0.104068026	-0.21915394	0.08978046	-0.13392300000000001	0.057539615999999995	-0.19654872	-0.18636023	-0.042894512	0.45203254	-0.13791170000000003	0.11088097	0.06260999	-0.32256606	-0.18754773	0.16929634	0.012366506999999999	-0.15654932	-0.45579624	0.06376173	-0.34146659999999995	-0.45033392	-0.0015245185999999999	0.25493348	-0.017206538	0.05377701	0.2502817	-0.18410885	-0.67663884	-0.38088679999999997	-0.178861	0.13072123	-0.123729214	-0.095769145	1.1942049	-0.097304165	-0.09254074	-0.16475438	-0.33591098	-0.13237482	0.10384797	-0.06961596	-0.17809953	-0.34463528	-0.049430124000000006	-0.43331844
NCI60	HOP62	125066	0.7139	0.20770453	-0.104068026	-0.21915394	0.08978046	-0.13392300000000001	0.057539615999999995	-0.19654872	-0.18636023	-0.042894512	0.45203254	-0.13791170000000003	0.11088097	0.06260999	-0.32256606	-0.18754773	0.16929634	0.012366506999999999	-0.15654932	-0.45579624	0.06376173	-0.34146659999999995	-0.45033392	-0.0015245185999999999	0.25493348	-0.017206538	0.05377701	0.2502817	-0.18410885	-0.67663884	-0.38088679999999997	-0.178861	0.13072123	-0.123729214	-0.095769145	1.1942049	-0.097304165	-0.09254074	-0.16475438	-0.33591098	-0.13237482	0.10384797	-0.06961596	-0.17809953	-0.34463528	-0.049430124000000006	-0.43331844
NCI60	HOP62	125066	0.7062	0.20770453	-0.104068026	-0.21915394	0.08978046	-0.13392300000000001	0.057539615999999995	-0.19654872	-0.18636023	-0.042894512	0.45203254	-0.13791170000000003	0.11088097	0.06260999	-0.32256606	-0.18754773	0.16929634	0.012366506999999999	-0.15654932	-0.45579624	0.06376173	-0.34146659999999995	-0.45033392	-0.0015245185999999999	0.25493348	-0.017206538	0.05377701	0.2502817	-0.18410885	-0.67663884	-0.38088679999999997	-0.178861	0.13072123	-0.123729214	-0.095769145	1.1942049	-0.097304165	-0.09254074	-0.16475438	-0.33591098	-0.13237482	0.10384797	-0.06961596	-0.17809953	-0.34463528	-0.049430124000000006	-0.43331844
NCI60	HOP62	125066	0.6454	0.20770453	-0.104068026	-0.21915394	0.08978046	-0.13392300000000001	0.057539615999999995	-0.19654872	-0.18636023	-0.042894512	0.45203254	-0.13791170000000003	0.11088097	0.06260999	-0.32256606	-0.18754773	0.16929634	0.012366506999999999	-0.15654932	-0.45579624	0.06376173	-0.34146659999999995	-0.45033392	-0.0015245185999999999	0.25493348	-0.017206538	0.05377701	0.2502817	-0.18410885	-0.67663884	-0.38088679999999997	-0.178861	0.13072123	-0.123729214	-0.095769145	1.1942049	-0.097304165	-0.09254074	-0.16475438	-0.33591098	-0.13237482	0.10384797	-0.06961596	-0.17809953	-0.34463528	-0.049430124000000006	-0.43331844
NCI60	HOP62	125066	0.7652	0.20770453	-0.104068026	-0.21915394	0.08978046	-0.13392300000000001	0.057539615999999995	-0.19654872	-0.18636023	-0.042894512	0.45203254	-0.13791170000000003	0.11088097	0.06260999	-0.32256606	-0.18754773	0.16929634	0.012366506999999999	-0.15654932	-0.45579624	0.06376173	-0.34146659999999995	-0.45033392	-0.0015245185999999999	0.25493348	-0.017206538	0.05377701	0.2502817	-0.18410885	-0.67663884	-0.38088679999999997	-0.178861	0.13072123	-0.123729214	-0.095769145	1.1942049	-0.097304165	-0.09254074	-0.16475438	-0.33591098	-0.13237482	0.10384797	-0.06961596	-0.17809953	-0.34463528	-0.049430124000000006	-0.43331844
NCI60	HOP62	125066	0.7038	0.20770453	-0.104068026	-0.21915394	0.08978046	-0.13392300000000001	0.057539615999999995	-0.19654872	-0.18636023	-0.042894512	0.45203254	-0.13791170000000003	0.11088097	0.06260999	-0.32256606	-0.18754773	0.16929634	0.012366506999999999	-0.15654932	-0.45579624	0.06376173	-0.34146659999999995	-0.45033392	-0.0015245185999999999	0.25493348	-0.017206538	0.05377701	0.2502817	-0.18410885	-0.67663884	-0.38088679999999997	-0.178861	0.13072123	-0.123729214	-0.095769145	1.1942049	-0.097304165	-0.09254074	-0.16475438	-0.33591098	-0.13237482	0.10384797	-0.06961596	-0.17809953	-0.34463528	-0.049430124000000006	-0.43331844
NCI60	HOP62	125066	0.7041	0.20770453	-0.104068026	-0.21915394	0.08978046	-0.13392300000000001	0.057539615999999995	-0.19654872	-0.18636023	-0.042894512	0.45203254	-0.13791170000000003	0.11088097	0.06260999	-0.32256606	-0.18754773	0.16929634	0.012366506999999999	-0.15654932	-0.45579624	0.06376173	-0.34146659999999995	-0.45033392	-0.0015245185999999999	0.25493348	-0.017206538	0.05377701	0.2502817	-0.18410885	-0.67663884	-0.38088679999999997	-0.178861	0.13072123	-0.123729214	-0.095769145	1.1942049	-0.097304165	-0.09254074	-0.16475438	-0.33591098	-0.13237482	0.10384797	-0.06961596	-0.17809953	-0.34463528	-0.049430124000000006	-0.43331844
NCI60	HOP62	125066	0.6629999999999999	0.20770453	-0.104068026	-0.21915394	0.08978046	-0.13392300000000001	0.057539615999999995	-0.19654872	-0.18636023	-0.042894512	0.45203254	-0.13791170000000003	0.11088097	0.06260999	-0.32256606	-0.18754773	0.16929634	0.012366506999999999	-0.15654932	-0.45579624	0.06376173	-0.34146659999999995	-0.45033392	-0.0015245185999999999	0.25493348	-0.017206538	0.05377701	0.2502817	-0.18410885	-0.67663884	-0.38088679999999997	-0.178861	0.13072123	-0.123729214	-0.095769145	1.1942049	-0.097304165	-0.09254074	-0.16475438	-0.33591098	-0.13237482	0.10384797	-0.06961596	-0.17809953	-0.34463528	-0.049430124000000006	-0.43331844
NCI60	HOP62	125066	0.7265	0.20770453	-0.104068026	-0.21915394	0.08978046	-0.13392300000000001	0.057539615999999995	-0.19654872	-0.18636023	-0.042894512	0.45203254	-0.13791170000000003	0.11088097	0.06260999	-0.32256606	-0.18754773	0.16929634	0.012366506999999999	-0.15654932	-0.45579624	0.06376173	-0.34146659999999995	-0.45033392	-0.0015245185999999999	0.25493348	-0.017206538	0.05377701	0.2502817	-0.18410885	-0.67663884	-0.38088679999999997	-0.178861	0.13072123	-0.123729214	-0.095769145	1.1942049	-0.097304165	-0.09254074	-0.16475438	-0.33591098	-0.13237482	0.10384797	-0.06961596	-0.17809953	-0.34463528	-0.049430124000000006	-0.43331844
NCI60	HOP62	125066	0.6635	0.20770453	-0.104068026	-0.21915394	0.08978046	-0.13392300000000001	0.057539615999999995	-0.19654872	-0.18636023	-0.042894512	0.45203254	-0.13791170000000003	0.11088097	0.06260999	-0.32256606	-0.18754773	0.16929634	0.012366506999999999	-0.15654932	-0.45579624	0.06376173	-0.34146659999999995	-0.45033392	-0.0015245185999999999	0.25493348	-0.017206538	0.05377701	0.2502817	-0.18410885	-0.67663884	-0.38088679999999997	-0.178861	0.13072123	-0.123729214	-0.095769145	1.1942049	-0.097304165	-0.09254074	-0.16475438	-0.33591098	-0.13237482	0.10384797	-0.06961596	-0.17809953	-0.34463528	-0.049430124000000006	-0.43331844
NCI60	HOP62	125066	0.6876	0.20770453	-0.104068026	-0.21915394	0.08978046	-0.13392300000000001	0.057539615999999995	-0.19654872	-0.18636023	-0.042894512	0.45203254	-0.13791170000000003	0.11088097	0.06260999	-0.32256606	-0.18754773	0.16929634	0.012366506999999999	-0.15654932	-0.45579624	0.06376173	-0.34146659999999995	-0.45033392	-0.0015245185999999999	0.25493348	-0.017206538	0.05377701	0.2502817	-0.18410885	-0.67663884	-0.38088679999999997	-0.178861	0.13072123	-0.123729214	-0.095769145	1.1942049	-0.097304165	-0.09254074	-0.16475438	-0.33591098	-0.13237482	0.10384797	-0.06961596	-0.17809953	-0.34463528	-0.049430124000000006	-0.43331844
NCI60	HOP62	125066	0.7293	0.20770453	-0.104068026	-0.21915394	0.08978046	-0.13392300000000001	0.057539615999999995	-0.19654872	-0.18636023	-0.042894512	0.45203254	-0.13791170000000003	0.11088097	0.06260999	-0.32256606	-0.18754773	0.16929634	0.012366506999999999	-0.15654932	-0.45579624	0.06376173	-0.34146659999999995	-0.45033392	-0.0015245185999999999	0.25493348	-0.017206538	0.05377701	0.2502817	-0.18410885	-0.67663884	-0.38088679999999997	-0.178861	0.13072123	-0.123729214	-0.095769145	1.1942049	-0.097304165	-0.09254074	-0.16475438	-0.33591098	-0.13237482	0.10384797	-0.06961596	-0.17809953	-0.34463528	-0.049430124000000006	-0.43331844
NCI60	HOP62	125066	0.7288	0.20770453	-0.104068026	-0.21915394	0.08978046	-0.13392300000000001	0.057539615999999995	-0.19654872	-0.18636023	-0.042894512	0.45203254	-0.13791170000000003	0.11088097	0.06260999	-0.32256606	-0.18754773	0.16929634	0.012366506999999999	-0.15654932	-0.45579624	0.06376173	-0.34146659999999995	-0.45033392	-0.0015245185999999999	0.25493348	-0.017206538	0.05377701	0.2502817	-0.18410885	-0.67663884	-0.38088679999999997	-0.178861	0.13072123	-0.123729214	-0.095769145	1.1942049	-0.097304165	-0.09254074	-0.16475438	-0.33591098	-0.13237482	0.10384797	-0.06961596	-0.17809953	-0.34463528	-0.049430124000000006	-0.43331844
NCI60	HOP62	125066	0.6287	0.20770453	-0.104068026	-0.21915394	0.08978046	-0.13392300000000001	0.057539615999999995	-0.19654872	-0.18636023	-0.042894512	0.45203254	-0.13791170000000003	0.11088097	0.06260999	-0.32256606	-0.18754773	0.16929634	0.012366506999999999	-0.15654932	-0.45579624	0.06376173	-0.34146659999999995	-0.45033392	-0.0015245185999999999	0.25493348	-0.017206538	0.05377701	0.2502817	-0.18410885	-0.67663884	-0.38088679999999997	-0.178861	0.13072123	-0.123729214	-0.095769145	1.1942049	-0.097304165	-0.09254074	-0.16475438	-0.33591098	-0.13237482	0.10384797	-0.06961596	-0.17809953	-0.34463528	-0.049430124000000006	-0.43331844
NCI60	HOP62	125066	0.6809	0.20770453	-0.104068026	-0.21915394	0.08978046	-0.13392300000000001	0.057539615999999995	-0.19654872	-0.18636023	-0.042894512	0.45203254	-0.13791170000000003	0.11088097	0.06260999	-0.32256606	-0.18754773	0.16929634	0.012366506999999999	-0.15654932	-0.45579624	0.06376173	-0.34146659999999995	-0.45033392	-0.0015245185999999999	0.25493348	-0.017206538	0.05377701	0.2502817	-0.18410885	-0.67663884	-0.38088679999999997	-0.178861	0.13072123	-0.123729214	-0.095769145	1.1942049	-0.097304165	-0.09254074	-0.16475438	-0.33591098	-0.13237482	0.10384797	-0.06961596	-0.17809953	-0.34463528	-0.049430124000000006	-0.43331844
NCI60	HOP62	125066	0.614	0.20770453	-0.104068026	-0.21915394	0.08978046	-0.13392300000000001	0.057539615999999995	-0.19654872	-0.18636023	-0.042894512	0.45203254	-0.13791170000000003	0.11088097	0.06260999	-0.32256606	-0.18754773	0.16929634	0.012366506999999999	-0.15654932	-0.45579624	0.06376173	-0.34146659999999995	-0.45033392	-0.0015245185999999999	0.25493348	-0.017206538	0.05377701	0.2502817	-0.18410885	-0.67663884	-0.38088679999999997	-0.178861	0.13072123	-0.123729214	-0.095769145	1.1942049	-0.097304165	-0.09254074	-0.16475438	-0.33591098	-0.13237482	0.10384797	-0.06961596	-0.17809953	-0.34463528	-0.049430124000000006	-0.43331844
NCI60	HOP62	125066	0.5965	0.20770453	-0.104068026	-0.21915394	0.08978046	-0.13392300000000001	0.057539615999999995	-0.19654872	-0.18636023	-0.042894512	0.45203254	-0.13791170000000003	0.11088097	0.06260999	-0.32256606	-0.18754773	0.16929634	0.012366506999999999	-0.15654932	-0.45579624	0.06376173	-0.34146659999999995	-0.45033392	-0.0015245185999999999	0.25493348	-0.017206538	0.05377701	0.2502817	-0.18410885	-0.67663884	-0.38088679999999997	-0.178861	0.13072123	-0.123729214	-0.095769145	1.1942049	-0.097304165	-0.09254074	-0.16475438	-0.33591098	-0.13237482	0.10384797	-0.06961596	-0.17809953	-0.34463528	-0.049430124000000006	-0.43331844
NCI60	HOP62	125066	0.753	0.20770453	-0.104068026	-0.21915394	0.08978046	-0.13392300000000001	0.057539615999999995	-0.19654872	-0.18636023	-0.042894512	0.45203254	-0.13791170000000003	0.11088097	0.06260999	-0.32256606	-0.18754773	0.16929634	0.012366506999999999	-0.15654932	-0.45579624	0.06376173	-0.34146659999999995	-0.45033392	-0.0015245185999999999	0.25493348	-0.017206538	0.05377701	0.2502817	-0.18410885	-0.67663884	-0.38088679999999997	-0.178861	0.13072123	-0.123729214	-0.095769145	1.1942049	-0.097304165	-0.09254074	-0.16475438	-0.33591098	-0.13237482	0.10384797	-0.06961596	-0.17809953	-0.34463528	-0.049430124000000006	-0.43331844
NCI60	HOP62	125066	0.6893	0.20770453	-0.104068026	-0.21915394	0.08978046	-0.13392300000000001	0.057539615999999995	-0.19654872	-0.18636023	-0.042894512	0.45203254	-0.13791170000000003	0.11088097	0.06260999	-0.32256606	-0.18754773	0.16929634	0.012366506999999999	-0.15654932	-0.45579624	0.06376173	-0.34146659999999995	-0.45033392	-0.0015245185999999999	0.25493348	-0.017206538	0.05377701	0.2502817	-0.18410885	-0.67663884	-0.38088679999999997	-0.178861	0.13072123	-0.123729214	-0.095769145	1.1942049	-0.097304165	-0.09254074	-0.16475438	-0.33591098	-0.13237482	0.10384797	-0.06961596	-0.17809953	-0.34463528	-0.049430124000000006	-0.43331844
NCI60	HOP62	125066	0.6055	0.20770453	-0.104068026	-0.21915394	0.08978046	-0.13392300000000001	0.057539615999999995	-0.19654872	-0.18636023	-0.042894512	0.45203254	-0.13791170000000003	0.11088097	0.06260999	-0.32256606	-0.18754773	0.16929634	0.012366506999999999	-0.15654932	-0.45579624	0.06376173	-0.34146659999999995	-0.45033392	-0.0015245185999999999	0.25493348	-0.017206538	0.05377701	0.2502817	-0.18410885	-0.67663884	-0.38088679999999997	-0.178861	0.13072123	-0.123729214	-0.095769145	1.1942049	-0.097304165	-0.09254074	-0.16475438	-0.33591098	-0.13237482	0.10384797	-0.06961596	-0.17809953	-0.34463528	-0.049430124000000006	-0.43331844
NCI60	HOP62	125066	0.6872	0.20770453	-0.104068026	-0.21915394	0.08978046	-0.13392300000000001	0.057539615999999995	-0.19654872	-0.18636023	-0.042894512	0.45203254	-0.13791170000000003	0.11088097	0.06260999	-0.32256606	-0.18754773	0.16929634	0.012366506999999999	-0.15654932	-0.45579624	0.06376173	-0.34146659999999995	-0.45033392	-0.0015245185999999999	0.25493348	-0.017206538	0.05377701	0.2502817	-0.18410885	-0.67663884	-0.38088679999999997	-0.178861	0.13072123	-0.123729214	-0.095769145	1.1942049	-0.097304165	-0.09254074	-0.16475438	-0.33591098	-0.13237482	0.10384797	-0.06961596	-0.17809953	-0.34463528	-0.049430124000000006	-0.43331844
NCI60	HOP62	125066	0.6393	0.20770453	-0.104068026	-0.21915394	0.08978046	-0.13392300000000001	0.057539615999999995	-0.19654872	-0.18636023	-0.042894512	0.45203254	-0.13791170000000003	0.11088097	0.06260999	-0.32256606	-0.18754773	0.16929634	0.012366506999999999	-0.15654932	-0.45579624	0.06376173	-0.34146659999999995	-0.45033392	-0.0015245185999999999	0.25493348	-0.017206538	0.05377701	0.2502817	-0.18410885	-0.67663884	-0.38088679999999997	-0.178861	0.13072123	-0.123729214	-0.095769145	1.1942049	-0.097304165	-0.09254074	-0.16475438	-0.33591098	-0.13237482	0.10384797	-0.06961596	-0.17809953	-0.34463528	-0.049430124000000006	-0.43331844
NCI60	HOP62	125066	0.6012	0.20770453	-0.104068026	-0.21915394	0.08978046	-0.13392300000000001	0.057539615999999995	-0.19654872	-0.18636023	-0.042894512	0.45203254	-0.13791170000000003	0.11088097	0.06260999	-0.32256606	-0.18754773	0.16929634	0.012366506999999999	-0.15654932	-0.45579624	0.06376173	-0.34146659999999995	-0.45033392	-0.0015245185999999999	0.25493348	-0.017206538	0.05377701	0.2502817	-0.18410885	-0.67663884	-0.38088679999999997	-0.178861	0.13072123	-0.123729214	-0.095769145	1.1942049	-0.097304165	-0.09254074	-0.16475438	-0.33591098	-0.13237482	0.10384797	-0.06961596	-0.17809953	-0.34463528	-0.049430124000000006	-0.43331844
NCI60	HOP62	125066	0.7414	0.20770453	-0.104068026	-0.21915394	0.08978046	-0.13392300000000001	0.057539615999999995	-0.19654872	-0.18636023	-0.042894512	0.45203254	-0.13791170000000003	0.11088097	0.06260999	-0.32256606	-0.18754773	0.16929634	0.012366506999999999	-0.15654932	-0.45579624	0.06376173	-0.34146659999999995	-0.45033392	-0.0015245185999999999	0.25493348	-0.017206538	0.05377701	0.2502817	-0.18410885	-0.67663884	-0.38088679999999997	-0.178861	0.13072123	-0.123729214	-0.095769145	1.1942049	-0.097304165	-0.09254074	-0.16475438	-0.33591098	-0.13237482	0.10384797	-0.06961596	-0.17809953	-0.34463528	-0.049430124000000006	-0.43331844
NCI60	HOP62	125066	0.5702	0.20770453	-0.104068026	-0.21915394	0.08978046	-0.13392300000000001	0.057539615999999995	-0.19654872	-0.18636023	-0.042894512	0.45203254	-0.13791170000000003	0.11088097	0.06260999	-0.32256606	-0.18754773	0.16929634	0.012366506999999999	-0.15654932	-0.45579624	0.06376173	-0.34146659999999995	-0.45033392	-0.0015245185999999999	0.25493348	-0.017206538	0.05377701	0.2502817	-0.18410885	-0.67663884	-0.38088679999999997	-0.178861	0.13072123	-0.123729214	-0.095769145	1.1942049	-0.097304165	-0.09254074	-0.16475438	-0.33591098	-0.13237482	0.10384797	-0.06961596	-0.17809953	-0.34463528	-0.049430124000000006	-0.43331844
NCI60	HOP62	125066	0.7337	0.20770453	-0.104068026	-0.21915394	0.08978046	-0.13392300000000001	0.057539615999999995	-0.19654872	-0.18636023	-0.042894512	0.45203254	-0.13791170000000003	0.11088097	0.06260999	-0.32256606	-0.18754773	0.16929634	0.012366506999999999	-0.15654932	-0.45579624	0.06376173	-0.34146659999999995	-0.45033392	-0.0015245185999999999	0.25493348	-0.017206538	0.05377701	0.2502817	-0.18410885	-0.67663884	-0.38088679999999997	-0.178861	0.13072123	-0.123729214	-0.095769145	1.1942049	-0.097304165	-0.09254074	-0.16475438	-0.33591098	-0.13237482	0.10384797	-0.06961596	-0.17809953	-0.34463528	-0.049430124000000006	-0.43331844
NCI60	HOP62	125066	0.7148	0.20770453	-0.104068026	-0.21915394	0.08978046	-0.13392300000000001	0.057539615999999995	-0.19654872	-0.18636023	-0.042894512	0.45203254	-0.13791170000000003	0.11088097	0.06260999	-0.32256606	-0.18754773	0.16929634	0.012366506999999999	-0.15654932	-0.45579624	0.06376173	-0.34146659999999995	-0.45033392	-0.0015245185999999999	0.25493348	-0.017206538	0.05377701	0.2502817	-0.18410885	-0.67663884	-0.38088679999999997	-0.178861	0.13072123	-0.123729214	-0.095769145	1.1942049	-0.097304165	-0.09254074	-0.16475438	-0.33591098	-0.13237482	0.10384797	-0.06961596	-0.17809953	-0.34463528	-0.049430124000000006	-0.43331844
NCI60	HOP62	125066	0.6086	0.20770453	-0.104068026	-0.21915394	0.08978046	-0.13392300000000001	0.057539615999999995	-0.19654872	-0.18636023	-0.042894512	0.45203254	-0.13791170000000003	0.11088097	0.06260999	-0.32256606	-0.18754773	0.16929634	0.012366506999999999	-0.15654932	-0.45579624	0.06376173	-0.34146659999999995	-0.45033392	-0.0015245185999999999	0.25493348	-0.017206538	0.05377701	0.2502817	-0.18410885	-0.67663884	-0.38088679999999997	-0.178861	0.13072123	-0.123729214	-0.095769145	1.1942049	-0.097304165	-0.09254074	-0.16475438	-0.33591098	-0.13237482	0.10384797	-0.06961596	-0.17809953	-0.34463528	-0.049430124000000006	-0.43331844
NCI60	HOP62	125066	0.7028	0.20770453	-0.104068026	-0.21915394	0.08978046	-0.13392300000000001	0.057539615999999995	-0.19654872	-0.18636023	-0.042894512	0.45203254	-0.13791170000000003	0.11088097	0.06260999	-0.32256606	-0.18754773	0.16929634	0.012366506999999999	-0.15654932	-0.45579624	0.06376173	-0.34146659999999995	-0.45033392	-0.0015245185999999999	0.25493348	-0.017206538	0.05377701	0.2502817	-0.18410885	-0.67663884	-0.38088679999999997	-0.178861	0.13072123	-0.123729214	-0.095769145	1.1942049	-0.097304165	-0.09254074	-0.16475438	-0.33591098	-0.13237482	0.10384797	-0.06961596	-0.17809953	-0.34463528	-0.049430124000000006	-0.43331844
NCI60	HOP62	125066	0.708	0.20770453	-0.104068026	-0.21915394	0.08978046	-0.13392300000000001	0.057539615999999995	-0.19654872	-0.18636023	-0.042894512	0.45203254	-0.13791170000000003	0.11088097	0.06260999	-0.32256606	-0.18754773	0.16929634	0.012366506999999999	-0.15654932	-0.45579624	0.06376173	-0.34146659999999995	-0.45033392	-0.0015245185999999999	0.25493348	-0.017206538	0.05377701	0.2502817	-0.18410885	-0.67663884	-0.38088679999999997	-0.178861	0.13072123	-0.123729214	-0.095769145	1.1942049	-0.097304165	-0.09254074	-0.16475438	-0.33591098	-0.13237482	0.10384797	-0.06961596	-0.17809953	-0.34463528	-0.049430124000000006	-0.43331844
NCI60	HOP62	125066	0.6297	0.20770453	-0.104068026	-0.21915394	0.08978046	-0.13392300000000001	0.057539615999999995	-0.19654872	-0.18636023	-0.042894512	0.45203254	-0.13791170000000003	0.11088097	0.06260999	-0.32256606	-0.18754773	0.16929634	0.012366506999999999	-0.15654932	-0.45579624	0.06376173	-0.34146659999999995	-0.45033392	-0.0015245185999999999	0.25493348	-0.017206538	0.05377701	0.2502817	-0.18410885	-0.67663884	-0.38088679999999997	-0.178861	0.13072123	-0.123729214	-0.095769145	1.1942049	-0.097304165	-0.09254074	-0.16475438	-0.33591098	-0.13237482	0.10384797	-0.06961596	-0.17809953	-0.34463528	-0.049430124000000006	-0.43331844
NCI60	HOP62	125066	0.7688	0.20770453	-0.104068026	-0.21915394	0.08978046	-0.13392300000000001	0.057539615999999995	-0.19654872	-0.18636023	-0.042894512	0.45203254	-0.13791170000000003	0.11088097	0.06260999	-0.32256606	-0.18754773	0.16929634	0.012366506999999999	-0.15654932	-0.45579624	0.06376173	-0.34146659999999995	-0.45033392	-0.0015245185999999999	0.25493348	-0.017206538	0.05377701	0.2502817	-0.18410885	-0.67663884	-0.38088679999999997	-0.178861	0.13072123	-0.123729214	-0.095769145	1.1942049	-0.097304165	-0.09254074	-0.16475438	-0.33591098	-0.13237482	0.10384797	-0.06961596	-0.17809953	-0.34463528	-0.049430124000000006	-0.43331844
NCI60	HOP62	125066	0.7821	0.20770453	-0.104068026	-0.21915394	0.08978046	-0.13392300000000001	0.057539615999999995	-0.19654872	-0.18636023	-0.042894512	0.45203254	-0.13791170000000003	0.11088097	0.06260999	-0.32256606	-0.18754773	0.16929634	0.012366506999999999	-0.15654932	-0.45579624	0.06376173	-0.34146659999999995	-0.45033392	-0.0015245185999999999	0.25493348	-0.017206538	0.05377701	0.2502817	-0.18410885	-0.67663884	-0.38088679999999997	-0.178861	0.13072123	-0.123729214	-0.095769145	1.1942049	-0.097304165	-0.09254074	-0.16475438	-0.33591098	-0.13237482	0.10384797	-0.06961596	-0.17809953	-0.34463528	-0.049430124000000006	-0.43331844
NCI60	HOP62	125066	0.7022	0.20770453	-0.104068026	-0.21915394	0.08978046	-0.13392300000000001	0.057539615999999995	-0.19654872	-0.18636023	-0.042894512	0.45203254	-0.13791170000000003	0.11088097	0.06260999	-0.32256606	-0.18754773	0.16929634	0.012366506999999999	-0.15654932	-0.45579624	0.06376173	-0.34146659999999995	-0.45033392	-0.0015245185999999999	0.25493348	-0.017206538	0.05377701	0.2502817	-0.18410885	-0.67663884	-0.38088679999999997	-0.178861	0.13072123	-0.123729214	-0.095769145	1.1942049	-0.097304165	-0.09254074	-0.16475438	-0.33591098	-0.13237482	0.10384797	-0.06961596	-0.17809953	-0.34463528	-0.049430124000000006	-0.43331844
NCI60	HOP62	125066	0.5394	0.20770453	-0.104068026	-0.21915394	0.08978046	-0.13392300000000001	0.057539615999999995	-0.19654872	-0.18636023	-0.042894512	0.45203254	-0.13791170000000003	0.11088097	0.06260999	-0.32256606	-0.18754773	0.16929634	0.012366506999999999	-0.15654932	-0.45579624	0.06376173	-0.34146659999999995	-0.45033392	-0.0015245185999999999	0.25493348	-0.017206538	0.05377701	0.2502817	-0.18410885	-0.67663884	-0.38088679999999997	-0.178861	0.13072123	-0.123729214	-0.095769145	1.1942049	-0.097304165	-0.09254074	-0.16475438	-0.33591098	-0.13237482	0.10384797	-0.06961596	-0.17809953	-0.34463528	-0.049430124000000006	-0.43331844
NCI60	HOP62	125066	0.6256	0.20770453	-0.104068026	-0.21915394	0.08978046	-0.13392300000000001	0.057539615999999995	-0.19654872	-0.18636023	-0.042894512	0.45203254	-0.13791170000000003	0.11088097	0.06260999	-0.32256606	-0.18754773	0.16929634	0.012366506999999999	-0.15654932	-0.45579624	0.06376173	-0.34146659999999995	-0.45033392	-0.0015245185999999999	0.25493348	-0.017206538	0.05377701	0.2502817	-0.18410885	-0.67663884	-0.38088679999999997	-0.178861	0.13072123	-0.123729214	-0.095769145	1.1942049	-0.097304165	-0.09254074	-0.16475438	-0.33591098	-0.13237482	0.10384797	-0.06961596	-0.17809953	-0.34463528	-0.049430124000000006	-0.43331844
NCI60	HOP62	125066	0.7707	0.20770453	-0.104068026	-0.21915394	0.08978046	-0.13392300000000001	0.057539615999999995	-0.19654872	-0.18636023	-0.042894512	0.45203254	-0.13791170000000003	0.11088097	0.06260999	-0.32256606	-0.18754773	0.16929634	0.012366506999999999	-0.15654932	-0.45579624	0.06376173	-0.34146659999999995	-0.45033392	-0.0015245185999999999	0.25493348	-0.017206538	0.05377701	0.2502817	-0.18410885	-0.67663884	-0.38088679999999997	-0.178861	0.13072123	-0.123729214	-0.095769145	1.1942049	-0.097304165	-0.09254074	-0.16475438	-0.33591098	-0.13237482	0.10384797	-0.06961596	-0.17809953	-0.34463528	-0.049430124000000006	-0.43331844
NCI60	HOP62	125066	0.7038	0.20770453	-0.104068026	-0.21915394	0.08978046	-0.13392300000000001	0.057539615999999995	-0.19654872	-0.18636023	-0.042894512	0.45203254	-0.13791170000000003	0.11088097	0.06260999	-0.32256606	-0.18754773	0.16929634	0.012366506999999999	-0.15654932	-0.45579624	0.06376173	-0.34146659999999995	-0.45033392	-0.0015245185999999999	0.25493348	-0.017206538	0.05377701	0.2502817	-0.18410885	-0.67663884	-0.38088679999999997	-0.178861	0.13072123	-0.123729214	-0.095769145	1.1942049	-0.097304165	-0.09254074	-0.16475438	-0.33591098	-0.13237482	0.10384797	-0.06961596	-0.17809953	-0.34463528	-0.049430124000000006	-0.43331844
NCI60	HOP62	125066	0.728	0.20770453	-0.104068026	-0.21915394	0.08978046	-0.13392300000000001	0.057539615999999995	-0.19654872	-0.18636023	-0.042894512	0.45203254	-0.13791170000000003	0.11088097	0.06260999	-0.32256606	-0.18754773	0.16929634	0.012366506999999999	-0.15654932	-0.45579624	0.06376173	-0.34146659999999995	-0.45033392	-0.0015245185999999999	0.25493348	-0.017206538	0.05377701	0.2502817	-0.18410885	-0.67663884	-0.38088679999999997	-0.178861	0.13072123	-0.123729214	-0.095769145	1.1942049	-0.097304165	-0.09254074	-0.16475438	-0.33591098	-0.13237482	0.10384797	-0.06961596	-0.17809953	-0.34463528	-0.049430124000000006	-0.43331844
NCI60	HOP62	125066	0.8903	0.20770453	-0.104068026	-0.21915394	0.08978046	-0.13392300000000001	0.057539615999999995	-0.19654872	-0.18636023	-0.042894512	0.45203254	-0.13791170000000003	0.11088097	0.06260999	-0.32256606	-0.18754773	0.16929634	0.012366506999999999	-0.15654932	-0.45579624	0.06376173	-0.34146659999999995	-0.45033392	-0.0015245185999999999	0.25493348	-0.017206538	0.05377701	0.2502817	-0.18410885	-0.67663884	-0.38088679999999997	-0.178861	0.13072123	-0.123729214	-0.095769145	1.1942049	-0.097304165	-0.09254074	-0.16475438	-0.33591098	-0.13237482	0.10384797	-0.06961596	-0.17809953	-0.34463528	-0.049430124000000006	-0.43331844
NCI60	HOP62	125066	0.6439	0.20770453	-0.104068026	-0.21915394	0.08978046	-0.13392300000000001	0.057539615999999995	-0.19654872	-0.18636023	-0.042894512	0.45203254	-0.13791170000000003	0.11088097	0.06260999	-0.32256606	-0.18754773	0.16929634	0.012366506999999999	-0.15654932	-0.45579624	0.06376173	-0.34146659999999995	-0.45033392	-0.0015245185999999999	0.25493348	-0.017206538	0.05377701	0.2502817	-0.18410885	-0.67663884	-0.38088679999999997	-0.178861	0.13072123	-0.123729214	-0.095769145	1.1942049	-0.097304165	-0.09254074	-0.16475438	-0.33591098	-0.13237482	0.10384797	-0.06961596	-0.17809953	-0.34463528	-0.049430124000000006	-0.43331844
NCI60	HOP62	125066	0.7176	0.20770453	-0.104068026	-0.21915394	0.08978046	-0.13392300000000001	0.057539615999999995	-0.19654872	-0.18636023	-0.042894512	0.45203254	-0.13791170000000003	0.11088097	0.06260999	-0.32256606	-0.18754773	0.16929634	0.012366506999999999	-0.15654932	-0.45579624	0.06376173	-0.34146659999999995	-0.45033392	-0.0015245185999999999	0.25493348	-0.017206538	0.05377701	0.2502817	-0.18410885	-0.67663884	-0.38088679999999997	-0.178861	0.13072123	-0.123729214	-0.095769145	1.1942049	-0.097304165	-0.09254074	-0.16475438	-0.33591098	-0.13237482	0.10384797	-0.06961596	-0.17809953	-0.34463528	-0.049430124000000006	-0.43331844
NCI60	HOP62	125066	0.7166	0.20770453	-0.104068026	-0.21915394	0.08978046	-0.13392300000000001	0.057539615999999995	-0.19654872	-0.18636023	-0.042894512	0.45203254	-0.13791170000000003	0.11088097	0.06260999	-0.32256606	-0.18754773	0.16929634	0.012366506999999999	-0.15654932	-0.45579624	0.06376173	-0.34146659999999995	-0.45033392	-0.0015245185999999999	0.25493348	-0.017206538	0.05377701	0.2502817	-0.18410885	-0.67663884	-0.38088679999999997	-0.178861	0.13072123	-0.123729214	-0.095769145	1.1942049	-0.097304165	-0.09254074	-0.16475438	-0.33591098	-0.13237482	0.10384797	-0.06961596	-0.17809953	-0.34463528	-0.049430124000000006	-0.43331844
NCI60	HOP62	125066	0.6572	0.20770453	-0.104068026	-0.21915394	0.08978046	-0.13392300000000001	0.057539615999999995	-0.19654872	-0.18636023	-0.042894512	0.45203254	-0.13791170000000003	0.11088097	0.06260999	-0.32256606	-0.18754773	0.16929634	0.012366506999999999	-0.15654932	-0.45579624	0.06376173	-0.34146659999999995	-0.45033392	-0.0015245185999999999	0.25493348	-0.017206538	0.05377701	0.2502817	-0.18410885	-0.67663884	-0.38088679999999997	-0.178861	0.13072123	-0.123729214	-0.095769145	1.1942049	-0.097304165	-0.09254074	-0.16475438	-0.33591098	-0.13237482	0.10384797	-0.06961596	-0.17809953	-0.34463528	-0.049430124000000006	-0.43331844
NCI60	HOP62	125066	0.746	0.20770453	-0.104068026	-0.21915394	0.08978046	-0.13392300000000001	0.057539615999999995	-0.19654872	-0.18636023	-0.042894512	0.45203254	-0.13791170000000003	0.11088097	0.06260999	-0.32256606	-0.18754773	0.16929634	0.012366506999999999	-0.15654932	-0.45579624	0.06376173	-0.34146659999999995	-0.45033392	-0.0015245185999999999	0.25493348	-0.017206538	0.05377701	0.2502817	-0.18410885	-0.67663884	-0.38088679999999997	-0.178861	0.13072123	-0.123729214	-0.095769145	1.1942049	-0.097304165	-0.09254074	-0.16475438	-0.33591098	-0.13237482	0.10384797	-0.06961596	-0.17809953	-0.34463528	-0.049430124000000006	-0.43331844
NCI60	HOP62	125066	0.7602	0.20770453	-0.104068026	-0.21915394	0.08978046	-0.13392300000000001	0.057539615999999995	-0.19654872	-0.18636023	-0.042894512	0.45203254	-0.13791170000000003	0.11088097	0.06260999	-0.32256606	-0.18754773	0.16929634	0.012366506999999999	-0.15654932	-0.45579624	0.06376173	-0.34146659999999995	-0.45033392	-0.0015245185999999999	0.25493348	-0.017206538	0.05377701	0.2502817	-0.18410885	-0.67663884	-0.38088679999999997	-0.178861	0.13072123	-0.123729214	-0.095769145	1.1942049	-0.097304165	-0.09254074	-0.16475438	-0.33591098	-0.13237482	0.10384797	-0.06961596	-0.17809953	-0.34463528	-0.049430124000000006	-0.43331844
NCI60	HOP62	125066	0.7819	0.20770453	-0.104068026	-0.21915394	0.08978046	-0.13392300000000001	0.057539615999999995	-0.19654872	-0.18636023	-0.042894512	0.45203254	-0.13791170000000003	0.11088097	0.06260999	-0.32256606	-0.18754773	0.16929634	0.012366506999999999	-0.15654932	-0.45579624	0.06376173	-0.34146659999999995	-0.45033392	-0.0015245185999999999	0.25493348	-0.017206538	0.05377701	0.2502817	-0.18410885	-0.67663884	-0.38088679999999997	-0.178861	0.13072123	-0.123729214	-0.095769145	1.1942049	-0.097304165	-0.09254074	-0.16475438	-0.33591098	-0.13237482	0.10384797	-0.06961596	-0.17809953	-0.34463528	-0.049430124000000006	-0.43331844
NCI60	HOP62	125066	0.7242	0.20770453	-0.104068026	-0.21915394	0.08978046	-0.13392300000000001	0.057539615999999995	-0.19654872	-0.18636023	-0.042894512	0.45203254	-0.13791170000000003	0.11088097	0.06260999	-0.32256606	-0.18754773	0.16929634	0.012366506999999999	-0.15654932	-0.45579624	0.06376173	-0.34146659999999995	-0.45033392	-0.0015245185999999999	0.25493348	-0.017206538	0.05377701	0.2502817	-0.18410885	-0.67663884	-0.38088679999999997	-0.178861	0.13072123	-0.123729214	-0.095769145	1.1942049	-0.097304165	-0.09254074	-0.16475438	-0.33591098	-0.13237482	0.10384797	-0.06961596	-0.17809953	-0.34463528	-0.049430124000000006	-0.43331844
NCI60	HOP62	125066	0.6638	0.20770453	-0.104068026	-0.21915394	0.08978046	-0.13392300000000001	0.057539615999999995	-0.19654872	-0.18636023	-0.042894512	0.45203254	-0.13791170000000003	0.11088097	0.06260999	-0.32256606	-0.18754773	0.16929634	0.012366506999999999	-0.15654932	-0.45579624	0.06376173	-0.34146659999999995	-0.45033392	-0.0015245185999999999	0.25493348	-0.017206538	0.05377701	0.2502817	-0.18410885	-0.67663884	-0.38088679999999997	-0.178861	0.13072123	-0.123729214	-0.095769145	1.1942049	-0.097304165	-0.09254074	-0.16475438	-0.33591098	-0.13237482	0.10384797	-0.06961596	-0.17809953	-0.34463528	-0.049430124000000006	-0.43331844
NCI60	HOP62	125066	0.6667	0.20770453	-0.104068026	-0.21915394	0.08978046	-0.13392300000000001	0.057539615999999995	-0.19654872	-0.18636023	-0.042894512	0.45203254	-0.13791170000000003	0.11088097	0.06260999	-0.32256606	-0.18754773	0.16929634	0.012366506999999999	-0.15654932	-0.45579624	0.06376173	-0.34146659999999995	-0.45033392	-0.0015245185999999999	0.25493348	-0.017206538	0.05377701	0.2502817	-0.18410885	-0.67663884	-0.38088679999999997	-0.178861	0.13072123	-0.123729214	-0.095769145	1.1942049	-0.097304165	-0.09254074	-0.16475438	-0.33591098	-0.13237482	0.10384797	-0.06961596	-0.17809953	-0.34463528	-0.049430124000000006	-0.43331844
NCI60	HOP62	125066	0.7879	0.20770453	-0.104068026	-0.21915394	0.08978046	-0.13392300000000001	0.057539615999999995	-0.19654872	-0.18636023	-0.042894512	0.45203254	-0.13791170000000003	0.11088097	0.06260999	-0.32256606	-0.18754773	0.16929634	0.012366506999999999	-0.15654932	-0.45579624	0.06376173	-0.34146659999999995	-0.45033392	-0.0015245185999999999	0.25493348	-0.017206538	0.05377701	0.2502817	-0.18410885	-0.67663884	-0.38088679999999997	-0.178861	0.13072123	-0.123729214	-0.095769145	1.1942049	-0.097304165	-0.09254074	-0.16475438	-0.33591098	-0.13237482	0.10384797	-0.06961596	-0.17809953	-0.34463528	-0.049430124000000006	-0.43331844
NCI60	HOP62	125066	0.6609999999999999	0.20770453	-0.104068026	-0.21915394	0.08978046	-0.13392300000000001	0.057539615999999995	-0.19654872	-0.18636023	-0.042894512	0.45203254	-0.13791170000000003	0.11088097	0.06260999	-0.32256606	-0.18754773	0.16929634	0.012366506999999999	-0.15654932	-0.45579624	0.06376173	-0.34146659999999995	-0.45033392	-0.0015245185999999999	0.25493348	-0.017206538	0.05377701	0.2502817	-0.18410885	-0.67663884	-0.38088679999999997	-0.178861	0.13072123	-0.123729214	-0.095769145	1.1942049	-0.097304165	-0.09254074	-0.16475438	-0.33591098	-0.13237482	0.10384797	-0.06961596	-0.17809953	-0.34463528	-0.049430124000000006	-0.43331844
NCI60	HOP62	125066	0.6706	0.20770453	-0.104068026	-0.21915394	0.08978046	-0.13392300000000001	0.057539615999999995	-0.19654872	-0.18636023	-0.042894512	0.45203254	-0.13791170000000003	0.11088097	0.06260999	-0.32256606	-0.18754773	0.16929634	0.012366506999999999	-0.15654932	-0.45579624	0.06376173	-0.34146659999999995	-0.45033392	-0.0015245185999999999	0.25493348	-0.017206538	0.05377701	0.2502817	-0.18410885	-0.67663884	-0.38088679999999997	-0.178861	0.13072123	-0.123729214	-0.095769145	1.1942049	-0.097304165	-0.09254074	-0.16475438	-0.33591098	-0.13237482	0.10384797	-0.06961596	-0.17809953	-0.34463528	-0.049430124000000006	-0.43331844
NCI60	HOP62	125066	0.7685	0.20770453	-0.104068026	-0.21915394	0.08978046	-0.13392300000000001	0.057539615999999995	-0.19654872	-0.18636023	-0.042894512	0.45203254	-0.13791170000000003	0.11088097	0.06260999	-0.32256606	-0.18754773	0.16929634	0.012366506999999999	-0.15654932	-0.45579624	0.06376173	-0.34146659999999995	-0.45033392	-0.0015245185999999999	0.25493348	-0.017206538	0.05377701	0.2502817	-0.18410885	-0.67663884	-0.38088679999999997	-0.178861	0.13072123	-0.123729214	-0.095769145	1.1942049	-0.097304165	-0.09254074	-0.16475438	-0.33591098	-0.13237482	0.10384797	-0.06961596	-0.17809953	-0.34463528	-0.049430124000000006	-0.43331844
NCI60	HOP62	125066	0.7467	0.20770453	-0.104068026	-0.21915394	0.08978046	-0.13392300000000001	0.057539615999999995	-0.19654872	-0.18636023	-0.042894512	0.45203254	-0.13791170000000003	0.11088097	0.06260999	-0.32256606	-0.18754773	0.16929634	0.012366506999999999	-0.15654932	-0.45579624	0.06376173	-0.34146659999999995	-0.45033392	-0.0015245185999999999	0.25493348	-0.017206538	0.05377701	0.2502817	-0.18410885	-0.67663884	-0.38088679999999997	-0.178861	0.13072123	-0.123729214	-0.095769145	1.1942049	-0.097304165	-0.09254074	-0.16475438	-0.33591098	-0.13237482	0.10384797	-0.06961596	-0.17809953	-0.34463528	-0.049430124000000006	-0.43331844
NCI60	HOP62	125066	0.7876	0.20770453	-0.104068026	-0.21915394	0.08978046	-0.13392300000000001	0.057539615999999995	-0.19654872	-0.18636023	-0.042894512	0.45203254	-0.13791170000000003	0.11088097	0.06260999	-0.32256606	-0.18754773	0.16929634	0.012366506999999999	-0.15654932	-0.45579624	0.06376173	-0.34146659999999995	-0.45033392	-0.0015245185999999999	0.25493348	-0.017206538	0.05377701	0.2502817	-0.18410885	-0.67663884	-0.38088679999999997	-0.178861	0.13072123	-0.123729214	-0.095769145	1.1942049	-0.097304165	-0.09254074	-0.16475438	-0.33591098	-0.13237482	0.10384797	-0.06961596	-0.17809953	-0.34463528	-0.049430124000000006	-0.43331844
NCI60	HOP62	125066	0.7190000000000001	0.20770453	-0.104068026	-0.21915394	0.08978046	-0.13392300000000001	0.057539615999999995	-0.19654872	-0.18636023	-0.042894512	0.45203254	-0.13791170000000003	0.11088097	0.06260999	-0.32256606	-0.18754773	0.16929634	0.012366506999999999	-0.15654932	-0.45579624	0.06376173	-0.34146659999999995	-0.45033392	-0.0015245185999999999	0.25493348	-0.017206538	0.05377701	0.2502817	-0.18410885	-0.67663884	-0.38088679999999997	-0.178861	0.13072123	-0.123729214	-0.095769145	1.1942049	-0.097304165	-0.09254074	-0.16475438	-0.33591098	-0.13237482	0.10384797	-0.06961596	-0.17809953	-0.34463528	-0.049430124000000006	-0.43331844
NCI60	HOP62	125066	0.6638	0.20770453	-0.104068026	-0.21915394	0.08978046	-0.13392300000000001	0.057539615999999995	-0.19654872	-0.18636023	-0.042894512	0.45203254	-0.13791170000000003	0.11088097	0.06260999	-0.32256606	-0.18754773	0.16929634	0.012366506999999999	-0.15654932	-0.45579624	0.06376173	-0.34146659999999995	-0.45033392	-0.0015245185999999999	0.25493348	-0.017206538	0.05377701	0.2502817	-0.18410885	-0.67663884	-0.38088679999999997	-0.178861	0.13072123	-0.123729214	-0.095769145	1.1942049	-0.097304165	-0.09254074	-0.16475438	-0.33591098	-0.13237482	0.10384797	-0.06961596	-0.17809953	-0.34463528	-0.049430124000000006	-0.43331844
NCI60	HOP62	125066	0.7173	0.20770453	-0.104068026	-0.21915394	0.08978046	-0.13392300000000001	0.057539615999999995	-0.19654872	-0.18636023	-0.042894512	0.45203254	-0.13791170000000003	0.11088097	0.06260999	-0.32256606	-0.18754773	0.16929634	0.012366506999999999	-0.15654932	-0.45579624	0.06376173	-0.34146659999999995	-0.45033392	-0.0015245185999999999	0.25493348	-0.017206538	0.05377701	0.2502817	-0.18410885	-0.67663884	-0.38088679999999997	-0.178861	0.13072123	-0.123729214	-0.095769145	1.1942049	-0.097304165	-0.09254074	-0.16475438	-0.33591098	-0.13237482	0.10384797	-0.06961596	-0.17809953	-0.34463528	-0.049430124000000006	-0.43331844
NCI60	HOP62	125066	0.7982	0.20770453	-0.104068026	-0.21915394	0.08978046	-0.13392300000000001	0.057539615999999995	-0.19654872	-0.18636023	-0.042894512	0.45203254	-0.13791170000000003	0.11088097	0.06260999	-0.32256606	-0.18754773	0.16929634	0.012366506999999999	-0.15654932	-0.45579624	0.06376173	-0.34146659999999995	-0.45033392	-0.0015245185999999999	0.25493348	-0.017206538	0.05377701	0.2502817	-0.18410885	-0.67663884	-0.38088679999999997	-0.178861	0.13072123	-0.123729214	-0.095769145	1.1942049	-0.097304165	-0.09254074	-0.16475438	-0.33591098	-0.13237482	0.10384797	-0.06961596	-0.17809953	-0.34463528	-0.049430124000000006	-0.43331844
NCI60	HOP62	125066	0.7475	0.20770453	-0.104068026	-0.21915394	0.08978046	-0.13392300000000001	0.057539615999999995	-0.19654872	-0.18636023	-0.042894512	0.45203254	-0.13791170000000003	0.11088097	0.06260999	-0.32256606	-0.18754773	0.16929634	0.012366506999999999	-0.15654932	-0.45579624	0.06376173	-0.34146659999999995	-0.45033392	-0.0015245185999999999	0.25493348	-0.017206538	0.05377701	0.2502817	-0.18410885	-0.67663884	-0.38088679999999997	-0.178861	0.13072123	-0.123729214	-0.095769145	1.1942049	-0.097304165	-0.09254074	-0.16475438	-0.33591098	-0.13237482	0.10384797	-0.06961596	-0.17809953	-0.34463528	-0.049430124000000006	-0.43331844
NCI60	HOP62	125066	0.7017	0.20770453	-0.104068026	-0.21915394	0.08978046	-0.13392300000000001	0.057539615999999995	-0.19654872	-0.18636023	-0.042894512	0.45203254	-0.13791170000000003	0.11088097	0.06260999	-0.32256606	-0.18754773	0.16929634	0.012366506999999999	-0.15654932	-0.45579624	0.06376173	-0.34146659999999995	-0.45033392	-0.0015245185999999999	0.25493348	-0.017206538	0.05377701	0.2502817	-0.18410885	-0.67663884	-0.38088679999999997	-0.178861	0.13072123	-0.123729214	-0.095769145	1.1942049	-0.097304165	-0.09254074	-0.16475438	-0.33591098	-0.13237482	0.10384797	-0.06961596	-0.17809953	-0.34463528	-0.049430124000000006	-0.43331844
NCI60	HOP62	125066	0.5843	0.20770453	-0.104068026	-0.21915394	0.08978046	-0.13392300000000001	0.057539615999999995	-0.19654872	-0.18636023	-0.042894512	0.45203254	-0.13791170000000003	0.11088097	0.06260999	-0.32256606	-0.18754773	0.16929634	0.012366506999999999	-0.15654932	-0.45579624	0.06376173	-0.34146659999999995	-0.45033392	-0.0015245185999999999	0.25493348	-0.017206538	0.05377701	0.2502817	-0.18410885	-0.67663884	-0.38088679999999997	-0.178861	0.13072123	-0.123729214	-0.095769145	1.1942049	-0.097304165	-0.09254074	-0.16475438	-0.33591098	-0.13237482	0.10384797	-0.06961596	-0.17809953	-0.34463528	-0.049430124000000006	-0.43331844
NCI60	HOP62	125066	0.6926	0.20770453	-0.104068026	-0.21915394	0.08978046	-0.13392300000000001	0.057539615999999995	-0.19654872	-0.18636023	-0.042894512	0.45203254	-0.13791170000000003	0.11088097	0.06260999	-0.32256606	-0.18754773	0.16929634	0.012366506999999999	-0.15654932	-0.45579624	0.06376173	-0.34146659999999995	-0.45033392	-0.0015245185999999999	0.25493348	-0.017206538	0.05377701	0.2502817	-0.18410885	-0.67663884	-0.38088679999999997	-0.178861	0.13072123	-0.123729214	-0.095769145	1.1942049	-0.097304165	-0.09254074	-0.16475438	-0.33591098	-0.13237482	0.10384797	-0.06961596	-0.17809953	-0.34463528	-0.049430124000000006	-0.43331844
NCI60	HOP62	125066	0.7402	0.20770453	-0.104068026	-0.21915394	0.08978046	-0.13392300000000001	0.057539615999999995	-0.19654872	-0.18636023	-0.042894512	0.45203254	-0.13791170000000003	0.11088097	0.06260999	-0.32256606	-0.18754773	0.16929634	0.012366506999999999	-0.15654932	-0.45579624	0.06376173	-0.34146659999999995	-0.45033392	-0.0015245185999999999	0.25493348	-0.017206538	0.05377701	0.2502817	-0.18410885	-0.67663884	-0.38088679999999997	-0.178861	0.13072123	-0.123729214	-0.095769145	1.1942049	-0.097304165	-0.09254074	-0.16475438	-0.33591098	-0.13237482	0.10384797	-0.06961596	-0.17809953	-0.34463528	-0.049430124000000006	-0.43331844
NCI60	HOP62	125066	0.7075	0.20770453	-0.104068026	-0.21915394	0.08978046	-0.13392300000000001	0.057539615999999995	-0.19654872	-0.18636023	-0.042894512	0.45203254	-0.13791170000000003	0.11088097	0.06260999	-0.32256606	-0.18754773	0.16929634	0.012366506999999999	-0.15654932	-0.45579624	0.06376173	-0.34146659999999995	-0.45033392	-0.0015245185999999999	0.25493348	-0.017206538	0.05377701	0.2502817	-0.18410885	-0.67663884	-0.38088679999999997	-0.178861	0.13072123	-0.123729214	-0.095769145	1.1942049	-0.097304165	-0.09254074	-0.16475438	-0.33591098	-0.13237482	0.10384797	-0.06961596	-0.17809953	-0.34463528	-0.049430124000000006	-0.43331844
NCI60	HOP62	125066	0.6305	0.20770453	-0.104068026	-0.21915394	0.08978046	-0.13392300000000001	0.057539615999999995	-0.19654872	-0.18636023	-0.042894512	0.45203254	-0.13791170000000003	0.11088097	0.06260999	-0.32256606	-0.18754773	0.16929634	0.012366506999999999	-0.15654932	-0.45579624	0.06376173	-0.34146659999999995	-0.45033392	-0.0015245185999999999	0.25493348	-0.017206538	0.05377701	0.2502817	-0.18410885	-0.67663884	-0.38088679999999997	-0.178861	0.13072123	-0.123729214	-0.095769145	1.1942049	-0.097304165	-0.09254074	-0.16475438	-0.33591098	-0.13237482	0.10384797	-0.06961596	-0.17809953	-0.34463528	-0.049430124000000006	-0.43331844
NCI60	HOP92	125066	0.7896	-0.21537817	-0.33907452	-0.016772255	-0.26971546	-0.041666612	0.38482916	-0.037462287000000004	-0.1760714	-0.054662034000000005	-0.8157369000000001	0.1151994	-0.27235276	-0.07957137	0.24666129	-0.115779065	-0.32317764	-0.5650425	-0.22144867	0.6738555	0.46891835	-0.19663529	-0.29449743	0.023837926000000002	-0.03612101	-0.3601083	-0.32494462	-0.11171776	-0.25503922	0.40009376	-0.19124569	-0.1641536	0.12080113	0.0014639523999999998	-0.08924819	0.41634536	-0.18293945	-0.011533802	-0.18477026	-0.31735456	-0.10853163	0.17708924	0.041769575	-0.1478703	0.23964453	-0.1832344	-0.20876148
NCI60	HOP92	125066	0.7258	-0.21537817	-0.33907452	-0.016772255	-0.26971546	-0.041666612	0.38482916	-0.037462287000000004	-0.1760714	-0.054662034000000005	-0.8157369000000001	0.1151994	-0.27235276	-0.07957137	0.24666129	-0.115779065	-0.32317764	-0.5650425	-0.22144867	0.6738555	0.46891835	-0.19663529	-0.29449743	0.023837926000000002	-0.03612101	-0.3601083	-0.32494462	-0.11171776	-0.25503922	0.40009376	-0.19124569	-0.1641536	0.12080113	0.0014639523999999998	-0.08924819	0.41634536	-0.18293945	-0.011533802	-0.18477026	-0.31735456	-0.10853163	0.17708924	0.041769575	-0.1478703	0.23964453	-0.1832344	-0.20876148
NCI60	HOP92	125066	0.7951	-0.21537817	-0.33907452	-0.016772255	-0.26971546	-0.041666612	0.38482916	-0.037462287000000004	-0.1760714	-0.054662034000000005	-0.8157369000000001	0.1151994	-0.27235276	-0.07957137	0.24666129	-0.115779065	-0.32317764	-0.5650425	-0.22144867	0.6738555	0.46891835	-0.19663529	-0.29449743	0.023837926000000002	-0.03612101	-0.3601083	-0.32494462	-0.11171776	-0.25503922	0.40009376	-0.19124569	-0.1641536	0.12080113	0.0014639523999999998	-0.08924819	0.41634536	-0.18293945	-0.011533802	-0.18477026	-0.31735456	-0.10853163	0.17708924	0.041769575	-0.1478703	0.23964453	-0.1832344	-0.20876148
NCI60	HOP92	125066	0.6479	-0.21537817	-0.33907452	-0.016772255	-0.26971546	-0.041666612	0.38482916	-0.037462287000000004	-0.1760714	-0.054662034000000005	-0.8157369000000001	0.1151994	-0.27235276	-0.07957137	0.24666129	-0.115779065	-0.32317764	-0.5650425	-0.22144867	0.6738555	0.46891835	-0.19663529	-0.29449743	0.023837926000000002	-0.03612101	-0.3601083	-0.32494462	-0.11171776	-0.25503922	0.40009376	-0.19124569	-0.1641536	0.12080113	0.0014639523999999998	-0.08924819	0.41634536	-0.18293945	-0.011533802	-0.18477026	-0.31735456	-0.10853163	0.17708924	0.041769575	-0.1478703	0.23964453	-0.1832344	-0.20876148
NCI60	HOP92	125066	0.6964	-0.21537817	-0.33907452	-0.016772255	-0.26971546	-0.041666612	0.38482916	-0.037462287000000004	-0.1760714	-0.054662034000000005	-0.8157369000000001	0.1151994	-0.27235276	-0.07957137	0.24666129	-0.115779065	-0.32317764	-0.5650425	-0.22144867	0.6738555	0.46891835	-0.19663529	-0.29449743	0.023837926000000002	-0.03612101	-0.3601083	-0.32494462	-0.11171776	-0.25503922	0.40009376	-0.19124569	-0.1641536	0.12080113	0.0014639523999999998	-0.08924819	0.41634536	-0.18293945	-0.011533802	-0.18477026	-0.31735456	-0.10853163	0.17708924	0.041769575	-0.1478703	0.23964453	-0.1832344	-0.20876148
NCI60	HOP92	125066	0.7112	-0.21537817	-0.33907452	-0.016772255	-0.26971546	-0.041666612	0.38482916	-0.037462287000000004	-0.1760714	-0.054662034000000005	-0.8157369000000001	0.1151994	-0.27235276	-0.07957137	0.24666129	-0.115779065	-0.32317764	-0.5650425	-0.22144867	0.6738555	0.46891835	-0.19663529	-0.29449743	0.023837926000000002	-0.03612101	-0.3601083	-0.32494462	-0.11171776	-0.25503922	0.40009376	-0.19124569	-0.1641536	0.12080113	0.0014639523999999998	-0.08924819	0.41634536	-0.18293945	-0.011533802	-0.18477026	-0.31735456	-0.10853163	0.17708924	0.041769575	-0.1478703	0.23964453	-0.1832344	-0.20876148
NCI60	HOP92	125066	0.7234	-0.21537817	-0.33907452	-0.016772255	-0.26971546	-0.041666612	0.38482916	-0.037462287000000004	-0.1760714	-0.054662034000000005	-0.8157369000000001	0.1151994	-0.27235276	-0.07957137	0.24666129	-0.115779065	-0.32317764	-0.5650425	-0.22144867	0.6738555	0.46891835	-0.19663529	-0.29449743	0.023837926000000002	-0.03612101	-0.3601083	-0.32494462	-0.11171776	-0.25503922	0.40009376	-0.19124569	-0.1641536	0.12080113	0.0014639523999999998	-0.08924819	0.41634536	-0.18293945	-0.011533802	-0.18477026	-0.31735456	-0.10853163	0.17708924	0.041769575	-0.1478703	0.23964453	-0.1832344	-0.20876148
NCI60	HOP92	125066	0.7845	-0.21537817	-0.33907452	-0.016772255	-0.26971546	-0.041666612	0.38482916	-0.037462287000000004	-0.1760714	-0.054662034000000005	-0.8157369000000001	0.1151994	-0.27235276	-0.07957137	0.24666129	-0.115779065	-0.32317764	-0.5650425	-0.22144867	0.6738555	0.46891835	-0.19663529	-0.29449743	0.023837926000000002	-0.03612101	-0.3601083	-0.32494462	-0.11171776	-0.25503922	0.40009376	-0.19124569	-0.1641536	0.12080113	0.0014639523999999998	-0.08924819	0.41634536	-0.18293945	-0.011533802	-0.18477026	-0.31735456	-0.10853163	0.17708924	0.041769575	-0.1478703	0.23964453	-0.1832344	-0.20876148
NCI60	HOP92	125066	0.5395	-0.21537817	-0.33907452	-0.016772255	-0.26971546	-0.041666612	0.38482916	-0.037462287000000004	-0.1760714	-0.054662034000000005	-0.8157369000000001	0.1151994	-0.27235276	-0.07957137	0.24666129	-0.115779065	-0.32317764	-0.5650425	-0.22144867	0.6738555	0.46891835	-0.19663529	-0.29449743	0.023837926000000002	-0.03612101	-0.3601083	-0.32494462	-0.11171776	-0.25503922	0.40009376	-0.19124569	-0.1641536	0.12080113	0.0014639523999999998	-0.08924819	0.41634536	-0.18293945	-0.011533802	-0.18477026	-0.31735456	-0.10853163	0.17708924	0.041769575	-0.1478703	0.23964453	-0.1832344	-0.20876148
NCI60	HOP92	125066	0.6267	-0.21537817	-0.33907452	-0.016772255	-0.26971546	-0.041666612	0.38482916	-0.037462287000000004	-0.1760714	-0.054662034000000005	-0.8157369000000001	0.1151994	-0.27235276	-0.07957137	0.24666129	-0.115779065	-0.32317764	-0.5650425	-0.22144867	0.6738555	0.46891835	-0.19663529	-0.29449743	0.023837926000000002	-0.03612101	-0.3601083	-0.32494462	-0.11171776	-0.25503922	0.40009376	-0.19124569	-0.1641536	0.12080113	0.0014639523999999998	-0.08924819	0.41634536	-0.18293945	-0.011533802	-0.18477026	-0.31735456	-0.10853163	0.17708924	0.041769575	-0.1478703	0.23964453	-0.1832344	-0.20876148
NCI60	HOP92	125066	0.7124	-0.21537817	-0.33907452	-0.016772255	-0.26971546	-0.041666612	0.38482916	-0.037462287000000004	-0.1760714	-0.054662034000000005	-0.8157369000000001	0.1151994	-0.27235276	-0.07957137	0.24666129	-0.115779065	-0.32317764	-0.5650425	-0.22144867	0.6738555	0.46891835	-0.19663529	-0.29449743	0.023837926000000002	-0.03612101	-0.3601083	-0.32494462	-0.11171776	-0.25503922	0.40009376	-0.19124569	-0.1641536	0.12080113	0.0014639523999999998	-0.08924819	0.41634536	-0.18293945	-0.011533802	-0.18477026	-0.31735456	-0.10853163	0.17708924	0.041769575	-0.1478703	0.23964453	-0.1832344	-0.20876148
NCI60	HOP92	125066	0.5431	-0.21537817	-0.33907452	-0.016772255	-0.26971546	-0.041666612	0.38482916	-0.037462287000000004	-0.1760714	-0.054662034000000005	-0.8157369000000001	0.1151994	-0.27235276	-0.07957137	0.24666129	-0.115779065	-0.32317764	-0.5650425	-0.22144867	0.6738555	0.46891835	-0.19663529	-0.29449743	0.023837926000000002	-0.03612101	-0.3601083	-0.32494462	-0.11171776	-0.25503922	0.40009376	-0.19124569	-0.1641536	0.12080113	0.0014639523999999998	-0.08924819	0.41634536	-0.18293945	-0.011533802	-0.18477026	-0.31735456	-0.10853163	0.17708924	0.041769575	-0.1478703	0.23964453	-0.1832344	-0.20876148
NCI60	HOP92	125066	0.7651	-0.21537817	-0.33907452	-0.016772255	-0.26971546	-0.041666612	0.38482916	-0.037462287000000004	-0.1760714	-0.054662034000000005	-0.8157369000000001	0.1151994	-0.27235276	-0.07957137	0.24666129	-0.115779065	-0.32317764	-0.5650425	-0.22144867	0.6738555	0.46891835	-0.19663529	-0.29449743	0.023837926000000002	-0.03612101	-0.3601083	-0.32494462	-0.11171776	-0.25503922	0.40009376	-0.19124569	-0.1641536	0.12080113	0.0014639523999999998	-0.08924819	0.41634536	-0.18293945	-0.011533802	-0.18477026	-0.31735456	-0.10853163	0.17708924	0.041769575	-0.1478703	0.23964453	-0.1832344	-0.20876148
NCI60	HOP92	125066	0.8239	-0.21537817	-0.33907452	-0.016772255	-0.26971546	-0.041666612	0.38482916	-0.037462287000000004	-0.1760714	-0.054662034000000005	-0.8157369000000001	0.1151994	-0.27235276	-0.07957137	0.24666129	-0.115779065	-0.32317764	-0.5650425	-0.22144867	0.6738555	0.46891835	-0.19663529	-0.29449743	0.023837926000000002	-0.03612101	-0.3601083	-0.32494462	-0.11171776	-0.25503922	0.40009376	-0.19124569	-0.1641536	0.12080113	0.0014639523999999998	-0.08924819	0.41634536	-0.18293945	-0.011533802	-0.18477026	-0.31735456	-0.10853163	0.17708924	0.041769575	-0.1478703	0.23964453	-0.1832344	-0.20876148
NCI60	HOP92	125066	0.6372	-0.21537817	-0.33907452	-0.016772255	-0.26971546	-0.041666612	0.38482916	-0.037462287000000004	-0.1760714	-0.054662034000000005	-0.8157369000000001	0.1151994	-0.27235276	-0.07957137	0.24666129	-0.115779065	-0.32317764	-0.5650425	-0.22144867	0.6738555	0.46891835	-0.19663529	-0.29449743	0.023837926000000002	-0.03612101	-0.3601083	-0.32494462	-0.11171776	-0.25503922	0.40009376	-0.19124569	-0.1641536	0.12080113	0.0014639523999999998	-0.08924819	0.41634536	-0.18293945	-0.011533802	-0.18477026	-0.31735456	-0.10853163	0.17708924	0.041769575	-0.1478703	0.23964453	-0.1832344	-0.20876148
NCI60	HOP92	125066	0.7216	-0.21537817	-0.33907452	-0.016772255	-0.26971546	-0.041666612	0.38482916	-0.037462287000000004	-0.1760714	-0.054662034000000005	-0.8157369000000001	0.1151994	-0.27235276	-0.07957137	0.24666129	-0.115779065	-0.32317764	-0.5650425	-0.22144867	0.6738555	0.46891835	-0.19663529	-0.29449743	0.023837926000000002	-0.03612101	-0.3601083	-0.32494462	-0.11171776	-0.25503922	0.40009376	-0.19124569	-0.1641536	0.12080113	0.0014639523999999998	-0.08924819	0.41634536	-0.18293945	-0.011533802	-0.18477026	-0.31735456	-0.10853163	0.17708924	0.041769575	-0.1478703	0.23964453	-0.1832344	-0.20876148
NCI60	HOP92	125066	0.7291	-0.21537817	-0.33907452	-0.016772255	-0.26971546	-0.041666612	0.38482916	-0.037462287000000004	-0.1760714	-0.054662034000000005	-0.8157369000000001	0.1151994	-0.27235276	-0.07957137	0.24666129	-0.115779065	-0.32317764	-0.5650425	-0.22144867	0.6738555	0.46891835	-0.19663529	-0.29449743	0.023837926000000002	-0.03612101	-0.3601083	-0.32494462	-0.11171776	-0.25503922	0.40009376	-0.19124569	-0.1641536	0.12080113	0.0014639523999999998	-0.08924819	0.41634536	-0.18293945	-0.011533802	-0.18477026	-0.31735456	-0.10853163	0.17708924	0.041769575	-0.1478703	0.23964453	-0.1832344	-0.20876148
NCI60	HOP92	125066	0.7557	-0.21537817	-0.33907452	-0.016772255	-0.26971546	-0.041666612	0.38482916	-0.037462287000000004	-0.1760714	-0.054662034000000005	-0.8157369000000001	0.1151994	-0.27235276	-0.07957137	0.24666129	-0.115779065	-0.32317764	-0.5650425	-0.22144867	0.6738555	0.46891835	-0.19663529	-0.29449743	0.023837926000000002	-0.03612101	-0.3601083	-0.32494462	-0.11171776	-0.25503922	0.40009376	-0.19124569	-0.1641536	0.12080113	0.0014639523999999998	-0.08924819	0.41634536	-0.18293945	-0.011533802	-0.18477026	-0.31735456	-0.10853163	0.17708924	0.041769575	-0.1478703	0.23964453	-0.1832344	-0.20876148
NCI60	HOP92	125066	0.7582	-0.21537817	-0.33907452	-0.016772255	-0.26971546	-0.041666612	0.38482916	-0.037462287000000004	-0.1760714	-0.054662034000000005	-0.8157369000000001	0.1151994	-0.27235276	-0.07957137	0.24666129	-0.115779065	-0.32317764	-0.5650425	-0.22144867	0.6738555	0.46891835	-0.19663529	-0.29449743	0.023837926000000002	-0.03612101	-0.3601083	-0.32494462	-0.11171776	-0.25503922	0.40009376	-0.19124569	-0.1641536	0.12080113	0.0014639523999999998	-0.08924819	0.41634536	-0.18293945	-0.011533802	-0.18477026	-0.31735456	-0.10853163	0.17708924	0.041769575	-0.1478703	0.23964453	-0.1832344	-0.20876148
NCI60	HOP92	125066	0.7056	-0.21537817	-0.33907452	-0.016772255	-0.26971546	-0.041666612	0.38482916	-0.037462287000000004	-0.1760714	-0.054662034000000005	-0.8157369000000001	0.1151994	-0.27235276	-0.07957137	0.24666129	-0.115779065	-0.32317764	-0.5650425	-0.22144867	0.6738555	0.46891835	-0.19663529	-0.29449743	0.023837926000000002	-0.03612101	-0.3601083	-0.32494462	-0.11171776	-0.25503922	0.40009376	-0.19124569	-0.1641536	0.12080113	0.0014639523999999998	-0.08924819	0.41634536	-0.18293945	-0.011533802	-0.18477026	-0.31735456	-0.10853163	0.17708924	0.041769575	-0.1478703	0.23964453	-0.1832344	-0.20876148
NCI60	HOP92	125066	0.7404	-0.21537817	-0.33907452	-0.016772255	-0.26971546	-0.041666612	0.38482916	-0.037462287000000004	-0.1760714	-0.054662034000000005	-0.8157369000000001	0.1151994	-0.27235276	-0.07957137	0.24666129	-0.115779065	-0.32317764	-0.5650425	-0.22144867	0.6738555	0.46891835	-0.19663529	-0.29449743	0.023837926000000002	-0.03612101	-0.3601083	-0.32494462	-0.11171776	-0.25503922	0.40009376	-0.19124569	-0.1641536	0.12080113	0.0014639523999999998	-0.08924819	0.41634536	-0.18293945	-0.011533802	-0.18477026	-0.31735456	-0.10853163	0.17708924	0.041769575	-0.1478703	0.23964453	-0.1832344	-0.20876148
NCI60	HOP92	125066	0.7861	-0.21537817	-0.33907452	-0.016772255	-0.26971546	-0.041666612	0.38482916	-0.037462287000000004	-0.1760714	-0.054662034000000005	-0.8157369000000001	0.1151994	-0.27235276	-0.07957137	0.24666129	-0.115779065	-0.32317764	-0.5650425	-0.22144867	0.6738555	0.46891835	-0.19663529	-0.29449743	0.023837926000000002	-0.03612101	-0.3601083	-0.32494462	-0.11171776	-0.25503922	0.40009376	-0.19124569	-0.1641536	0.12080113	0.0014639523999999998	-0.08924819	0.41634536	-0.18293945	-0.011533802	-0.18477026	-0.31735456	-0.10853163	0.17708924	0.041769575	-0.1478703	0.23964453	-0.1832344	-0.20876148
NCI60	HOP92	125066	0.6665	-0.21537817	-0.33907452	-0.016772255	-0.26971546	-0.041666612	0.38482916	-0.037462287000000004	-0.1760714	-0.054662034000000005	-0.8157369000000001	0.1151994	-0.27235276	-0.07957137	0.24666129	-0.115779065	-0.32317764	-0.5650425	-0.22144867	0.6738555	0.46891835	-0.19663529	-0.29449743	0.023837926000000002	-0.03612101	-0.3601083	-0.32494462	-0.11171776	-0.25503922	0.40009376	-0.19124569	-0.1641536	0.12080113	0.0014639523999999998	-0.08924819	0.41634536	-0.18293945	-0.011533802	-0.18477026	-0.31735456	-0.10853163	0.17708924	0.041769575	-0.1478703	0.23964453	-0.1832344	-0.20876148
NCI60	HOP92	125066	0.6499	-0.21537817	-0.33907452	-0.016772255	-0.26971546	-0.041666612	0.38482916	-0.037462287000000004	-0.1760714	-0.054662034000000005	-0.8157369000000001	0.1151994	-0.27235276	-0.07957137	0.24666129	-0.115779065	-0.32317764	-0.5650425	-0.22144867	0.6738555	0.46891835	-0.19663529	-0.29449743	0.023837926000000002	-0.03612101	-0.3601083	-0.32494462	-0.11171776	-0.25503922	0.40009376	-0.19124569	-0.1641536	0.12080113	0.0014639523999999998	-0.08924819	0.41634536	-0.18293945	-0.011533802	-0.18477026	-0.31735456	-0.10853163	0.17708924	0.041769575	-0.1478703	0.23964453	-0.1832344	-0.20876148
NCI60	HOP92	125066	0.7128	-0.21537817	-0.33907452	-0.016772255	-0.26971546	-0.041666612	0.38482916	-0.037462287000000004	-0.1760714	-0.054662034000000005	-0.8157369000000001	0.1151994	-0.27235276	-0.07957137	0.24666129	-0.115779065	-0.32317764	-0.5650425	-0.22144867	0.6738555	0.46891835	-0.19663529	-0.29449743	0.023837926000000002	-0.03612101	-0.3601083	-0.32494462	-0.11171776	-0.25503922	0.40009376	-0.19124569	-0.1641536	0.12080113	0.0014639523999999998	-0.08924819	0.41634536	-0.18293945	-0.011533802	-0.18477026	-0.31735456	-0.10853163	0.17708924	0.041769575	-0.1478703	0.23964453	-0.1832344	-0.20876148
NCI60	HOP92	125066	0.8064	-0.21537817	-0.33907452	-0.016772255	-0.26971546	-0.041666612	0.38482916	-0.037462287000000004	-0.1760714	-0.054662034000000005	-0.8157369000000001	0.1151994	-0.27235276	-0.07957137	0.24666129	-0.115779065	-0.32317764	-0.5650425	-0.22144867	0.6738555	0.46891835	-0.19663529	-0.29449743	0.023837926000000002	-0.03612101	-0.3601083	-0.32494462	-0.11171776	-0.25503922	0.40009376	-0.19124569	-0.1641536	0.12080113	0.0014639523999999998	-0.08924819	0.41634536	-0.18293945	-0.011533802	-0.18477026	-0.31735456	-0.10853163	0.17708924	0.041769575	-0.1478703	0.23964453	-0.1832344	-0.20876148
NCI60	HOP92	125066	0.7333	-0.21537817	-0.33907452	-0.016772255	-0.26971546	-0.041666612	0.38482916	-0.037462287000000004	-0.1760714	-0.054662034000000005	-0.8157369000000001	0.1151994	-0.27235276	-0.07957137	0.24666129	-0.115779065	-0.32317764	-0.5650425	-0.22144867	0.6738555	0.46891835	-0.19663529	-0.29449743	0.023837926000000002	-0.03612101	-0.3601083	-0.32494462	-0.11171776	-0.25503922	0.40009376	-0.19124569	-0.1641536	0.12080113	0.0014639523999999998	-0.08924819	0.41634536	-0.18293945	-0.011533802	-0.18477026	-0.31735456	-0.10853163	0.17708924	0.041769575	-0.1478703	0.23964453	-0.1832344	-0.20876148
NCI60	HOP92	125066	0.4137	-0.21537817	-0.33907452	-0.016772255	-0.26971546	-0.041666612	0.38482916	-0.037462287000000004	-0.1760714	-0.054662034000000005	-0.8157369000000001	0.1151994	-0.27235276	-0.07957137	0.24666129	-0.115779065	-0.32317764	-0.5650425	-0.22144867	0.6738555	0.46891835	-0.19663529	-0.29449743	0.023837926000000002	-0.03612101	-0.3601083	-0.32494462	-0.11171776	-0.25503922	0.40009376	-0.19124569	-0.1641536	0.12080113	0.0014639523999999998	-0.08924819	0.41634536	-0.18293945	-0.011533802	-0.18477026	-0.31735456	-0.10853163	0.17708924	0.041769575	-0.1478703	0.23964453	-0.1832344	-0.20876148
NCI60	HOP92	125066	0.71	-0.21537817	-0.33907452	-0.016772255	-0.26971546	-0.041666612	0.38482916	-0.037462287000000004	-0.1760714	-0.054662034000000005	-0.8157369000000001	0.1151994	-0.27235276	-0.07957137	0.24666129	-0.115779065	-0.32317764	-0.5650425	-0.22144867	0.6738555	0.46891835	-0.19663529	-0.29449743	0.023837926000000002	-0.03612101	-0.3601083	-0.32494462	-0.11171776	-0.25503922	0.40009376	-0.19124569	-0.1641536	0.12080113	0.0014639523999999998	-0.08924819	0.41634536	-0.18293945	-0.011533802	-0.18477026	-0.31735456	-0.10853163	0.17708924	0.041769575	-0.1478703	0.23964453	-0.1832344	-0.20876148
NCI60	HOP92	125066	0.7802	-0.21537817	-0.33907452	-0.016772255	-0.26971546	-0.041666612	0.38482916	-0.037462287000000004	-0.1760714	-0.054662034000000005	-0.8157369000000001	0.1151994	-0.27235276	-0.07957137	0.24666129	-0.115779065	-0.32317764	-0.5650425	-0.22144867	0.6738555	0.46891835	-0.19663529	-0.29449743	0.023837926000000002	-0.03612101	-0.3601083	-0.32494462	-0.11171776	-0.25503922	0.40009376	-0.19124569	-0.1641536	0.12080113	0.0014639523999999998	-0.08924819	0.41634536	-0.18293945	-0.011533802	-0.18477026	-0.31735456	-0.10853163	0.17708924	0.041769575	-0.1478703	0.23964453	-0.1832344	-0.20876148
NCI60	HOP92	125066	0.6899	-0.21537817	-0.33907452	-0.016772255	-0.26971546	-0.041666612	0.38482916	-0.037462287000000004	-0.1760714	-0.054662034000000005	-0.8157369000000001	0.1151994	-0.27235276	-0.07957137	0.24666129	-0.115779065	-0.32317764	-0.5650425	-0.22144867	0.6738555	0.46891835	-0.19663529	-0.29449743	0.023837926000000002	-0.03612101	-0.3601083	-0.32494462	-0.11171776	-0.25503922	0.40009376	-0.19124569	-0.1641536	0.12080113	0.0014639523999999998	-0.08924819	0.41634536	-0.18293945	-0.011533802	-0.18477026	-0.31735456	-0.10853163	0.17708924	0.041769575	-0.1478703	0.23964453	-0.1832344	-0.20876148
NCI60	HOP92	125066	0.7855	-0.21537817	-0.33907452	-0.016772255	-0.26971546	-0.041666612	0.38482916	-0.037462287000000004	-0.1760714	-0.054662034000000005	-0.8157369000000001	0.1151994	-0.27235276	-0.07957137	0.24666129	-0.115779065	-0.32317764	-0.5650425	-0.22144867	0.6738555	0.46891835	-0.19663529	-0.29449743	0.023837926000000002	-0.03612101	-0.3601083	-0.32494462	-0.11171776	-0.25503922	0.40009376	-0.19124569	-0.1641536	0.12080113	0.0014639523999999998	-0.08924819	0.41634536	-0.18293945	-0.011533802	-0.18477026	-0.31735456	-0.10853163	0.17708924	0.041769575	-0.1478703	0.23964453	-0.1832344	-0.20876148
NCI60	HOP92	125066	0.7443	-0.21537817	-0.33907452	-0.016772255	-0.26971546	-0.041666612	0.38482916	-0.037462287000000004	-0.1760714	-0.054662034000000005	-0.8157369000000001	0.1151994	-0.27235276	-0.07957137	0.24666129	-0.115779065	-0.32317764	-0.5650425	-0.22144867	0.6738555	0.46891835	-0.19663529	-0.29449743	0.023837926000000002	-0.03612101	-0.3601083	-0.32494462	-0.11171776	-0.25503922	0.40009376	-0.19124569	-0.1641536	0.12080113	0.0014639523999999998	-0.08924819	0.41634536	-0.18293945	-0.011533802	-0.18477026	-0.31735456	-0.10853163	0.17708924	0.041769575	-0.1478703	0.23964453	-0.1832344	-0.20876148
NCI60	HOP92	125066	0.7544	-0.21537817	-0.33907452	-0.016772255	-0.26971546	-0.041666612	0.38482916	-0.037462287000000004	-0.1760714	-0.054662034000000005	-0.8157369000000001	0.1151994	-0.27235276	-0.07957137	0.24666129	-0.115779065	-0.32317764	-0.5650425	-0.22144867	0.6738555	0.46891835	-0.19663529	-0.29449743	0.023837926000000002	-0.03612101	-0.3601083	-0.32494462	-0.11171776	-0.25503922	0.40009376	-0.19124569	-0.1641536	0.12080113	0.0014639523999999998	-0.08924819	0.41634536	-0.18293945	-0.011533802	-0.18477026	-0.31735456	-0.10853163	0.17708924	0.041769575	-0.1478703	0.23964453	-0.1832344	-0.20876148
NCI60	HOP92	125066	0.721	-0.21537817	-0.33907452	-0.016772255	-0.26971546	-0.041666612	0.38482916	-0.037462287000000004	-0.1760714	-0.054662034000000005	-0.8157369000000001	0.1151994	-0.27235276	-0.07957137	0.24666129	-0.115779065	-0.32317764	-0.5650425	-0.22144867	0.6738555	0.46891835	-0.19663529	-0.29449743	0.023837926000000002	-0.03612101	-0.3601083	-0.32494462	-0.11171776	-0.25503922	0.40009376	-0.19124569	-0.1641536	0.12080113	0.0014639523999999998	-0.08924819	0.41634536	-0.18293945	-0.011533802	-0.18477026	-0.31735456	-0.10853163	0.17708924	0.041769575	-0.1478703	0.23964453	-0.1832344	-0.20876148
NCI60	HOP92	125066	0.6586	-0.21537817	-0.33907452	-0.016772255	-0.26971546	-0.041666612	0.38482916	-0.037462287000000004	-0.1760714	-0.054662034000000005	-0.8157369000000001	0.1151994	-0.27235276	-0.07957137	0.24666129	-0.115779065	-0.32317764	-0.5650425	-0.22144867	0.6738555	0.46891835	-0.19663529	-0.29449743	0.023837926000000002	-0.03612101	-0.3601083	-0.32494462	-0.11171776	-0.25503922	0.40009376	-0.19124569	-0.1641536	0.12080113	0.0014639523999999998	-0.08924819	0.41634536	-0.18293945	-0.011533802	-0.18477026	-0.31735456	-0.10853163	0.17708924	0.041769575	-0.1478703	0.23964453	-0.1832344	-0.20876148
NCI60	HOP92	125066	0.6586	-0.21537817	-0.33907452	-0.016772255	-0.26971546	-0.041666612	0.38482916	-0.037462287000000004	-0.1760714	-0.054662034000000005	-0.8157369000000001	0.1151994	-0.27235276	-0.07957137	0.24666129	-0.115779065	-0.32317764	-0.5650425	-0.22144867	0.6738555	0.46891835	-0.19663529	-0.29449743	0.023837926000000002	-0.03612101	-0.3601083	-0.32494462	-0.11171776	-0.25503922	0.40009376	-0.19124569	-0.1641536	0.12080113	0.0014639523999999998	-0.08924819	0.41634536	-0.18293945	-0.011533802	-0.18477026	-0.31735456	-0.10853163	0.17708924	0.041769575	-0.1478703	0.23964453	-0.1832344	-0.20876148
NCI60	HOP92	125066	0.6786	-0.21537817	-0.33907452	-0.016772255	-0.26971546	-0.041666612	0.38482916	-0.037462287000000004	-0.1760714	-0.054662034000000005	-0.8157369000000001	0.1151994	-0.27235276	-0.07957137	0.24666129	-0.115779065	-0.32317764	-0.5650425	-0.22144867	0.6738555	0.46891835	-0.19663529	-0.29449743	0.023837926000000002	-0.03612101	-0.3601083	-0.32494462	-0.11171776	-0.25503922	0.40009376	-0.19124569	-0.1641536	0.12080113	0.0014639523999999998	-0.08924819	0.41634536	-0.18293945	-0.011533802	-0.18477026	-0.31735456	-0.10853163	0.17708924	0.041769575	-0.1478703	0.23964453	-0.1832344	-0.20876148
NCI60	HOP92	125066	0.7724	-0.21537817	-0.33907452	-0.016772255	-0.26971546	-0.041666612	0.38482916	-0.037462287000000004	-0.1760714	-0.054662034000000005	-0.8157369000000001	0.1151994	-0.27235276	-0.07957137	0.24666129	-0.115779065	-0.32317764	-0.5650425	-0.22144867	0.6738555	0.46891835	-0.19663529	-0.29449743	0.023837926000000002	-0.03612101	-0.3601083	-0.32494462	-0.11171776	-0.25503922	0.40009376	-0.19124569	-0.1641536	0.12080113	0.0014639523999999998	-0.08924819	0.41634536	-0.18293945	-0.011533802	-0.18477026	-0.31735456	-0.10853163	0.17708924	0.041769575	-0.1478703	0.23964453	-0.1832344	-0.20876148
NCI60	HOP92	125066	0.7241	-0.21537817	-0.33907452	-0.016772255	-0.26971546	-0.041666612	0.38482916	-0.037462287000000004	-0.1760714	-0.054662034000000005	-0.8157369000000001	0.1151994	-0.27235276	-0.07957137	0.24666129	-0.115779065	-0.32317764	-0.5650425	-0.22144867	0.6738555	0.46891835	-0.19663529	-0.29449743	0.023837926000000002	-0.03612101	-0.3601083	-0.32494462	-0.11171776	-0.25503922	0.40009376	-0.19124569	-0.1641536	0.12080113	0.0014639523999999998	-0.08924819	0.41634536	-0.18293945	-0.011533802	-0.18477026	-0.31735456	-0.10853163	0.17708924	0.041769575	-0.1478703	0.23964453	-0.1832344	-0.20876148
NCI60	HOP92	125066	0.6864	-0.21537817	-0.33907452	-0.016772255	-0.26971546	-0.041666612	0.38482916	-0.037462287000000004	-0.1760714	-0.054662034000000005	-0.8157369000000001	0.1151994	-0.27235276	-0.07957137	0.24666129	-0.115779065	-0.32317764	-0.5650425	-0.22144867	0.6738555	0.46891835	-0.19663529	-0.29449743	0.023837926000000002	-0.03612101	-0.3601083	-0.32494462	-0.11171776	-0.25503922	0.40009376	-0.19124569	-0.1641536	0.12080113	0.0014639523999999998	-0.08924819	0.41634536	-0.18293945	-0.011533802	-0.18477026	-0.31735456	-0.10853163	0.17708924	0.041769575	-0.1478703	0.23964453	-0.1832344	-0.20876148
NCI60	HOP92	125066	0.7079	-0.21537817	-0.33907452	-0.016772255	-0.26971546	-0.041666612	0.38482916	-0.037462287000000004	-0.1760714	-0.054662034000000005	-0.8157369000000001	0.1151994	-0.27235276	-0.07957137	0.24666129	-0.115779065	-0.32317764	-0.5650425	-0.22144867	0.6738555	0.46891835	-0.19663529	-0.29449743	0.023837926000000002	-0.03612101	-0.3601083	-0.32494462	-0.11171776	-0.25503922	0.40009376	-0.19124569	-0.1641536	0.12080113	0.0014639523999999998	-0.08924819	0.41634536	-0.18293945	-0.011533802	-0.18477026	-0.31735456	-0.10853163	0.17708924	0.041769575	-0.1478703	0.23964453	-0.1832344	-0.20876148
NCI60	HOP92	125066	0.7514	-0.21537817	-0.33907452	-0.016772255	-0.26971546	-0.041666612	0.38482916	-0.037462287000000004	-0.1760714	-0.054662034000000005	-0.8157369000000001	0.1151994	-0.27235276	-0.07957137	0.24666129	-0.115779065	-0.32317764	-0.5650425	-0.22144867	0.6738555	0.46891835	-0.19663529	-0.29449743	0.023837926000000002	-0.03612101	-0.3601083	-0.32494462	-0.11171776	-0.25503922	0.40009376	-0.19124569	-0.1641536	0.12080113	0.0014639523999999998	-0.08924819	0.41634536	-0.18293945	-0.011533802	-0.18477026	-0.31735456	-0.10853163	0.17708924	0.041769575	-0.1478703	0.23964453	-0.1832344	-0.20876148
NCI60	HOP92	125066	0.7059	-0.21537817	-0.33907452	-0.016772255	-0.26971546	-0.041666612	0.38482916	-0.037462287000000004	-0.1760714	-0.054662034000000005	-0.8157369000000001	0.1151994	-0.27235276	-0.07957137	0.24666129	-0.115779065	-0.32317764	-0.5650425	-0.22144867	0.6738555	0.46891835	-0.19663529	-0.29449743	0.023837926000000002	-0.03612101	-0.3601083	-0.32494462	-0.11171776	-0.25503922	0.40009376	-0.19124569	-0.1641536	0.12080113	0.0014639523999999998	-0.08924819	0.41634536	-0.18293945	-0.011533802	-0.18477026	-0.31735456	-0.10853163	0.17708924	0.041769575	-0.1478703	0.23964453	-0.1832344	-0.20876148
NCI60	HOP92	125066	0.6384	-0.21537817	-0.33907452	-0.016772255	-0.26971546	-0.041666612	0.38482916	-0.037462287000000004	-0.1760714	-0.054662034000000005	-0.8157369000000001	0.1151994	-0.27235276	-0.07957137	0.24666129	-0.115779065	-0.32317764	-0.5650425	-0.22144867	0.6738555	0.46891835	-0.19663529	-0.29449743	0.023837926000000002	-0.03612101	-0.3601083	-0.32494462	-0.11171776	-0.25503922	0.40009376	-0.19124569	-0.1641536	0.12080113	0.0014639523999999998	-0.08924819	0.41634536	-0.18293945	-0.011533802	-0.18477026	-0.31735456	-0.10853163	0.17708924	0.041769575	-0.1478703	0.23964453	-0.1832344	-0.20876148
NCI60	HOP92	125066	0.7922	-0.21537817	-0.33907452	-0.016772255	-0.26971546	-0.041666612	0.38482916	-0.037462287000000004	-0.1760714	-0.054662034000000005	-0.8157369000000001	0.1151994	-0.27235276	-0.07957137	0.24666129	-0.115779065	-0.32317764	-0.5650425	-0.22144867	0.6738555	0.46891835	-0.19663529	-0.29449743	0.023837926000000002	-0.03612101	-0.3601083	-0.32494462	-0.11171776	-0.25503922	0.40009376	-0.19124569	-0.1641536	0.12080113	0.0014639523999999998	-0.08924819	0.41634536	-0.18293945	-0.011533802	-0.18477026	-0.31735456	-0.10853163	0.17708924	0.041769575	-0.1478703	0.23964453	-0.1832344	-0.20876148
NCI60	HOP92	125066	0.757	-0.21537817	-0.33907452	-0.016772255	-0.26971546	-0.041666612	0.38482916	-0.037462287000000004	-0.1760714	-0.054662034000000005	-0.8157369000000001	0.1151994	-0.27235276	-0.07957137	0.24666129	-0.115779065	-0.32317764	-0.5650425	-0.22144867	0.6738555	0.46891835	-0.19663529	-0.29449743	0.023837926000000002	-0.03612101	-0.3601083	-0.32494462	-0.11171776	-0.25503922	0.40009376	-0.19124569	-0.1641536	0.12080113	0.0014639523999999998	-0.08924819	0.41634536	-0.18293945	-0.011533802	-0.18477026	-0.31735456	-0.10853163	0.17708924	0.041769575	-0.1478703	0.23964453	-0.1832344	-0.20876148
NCI60	HOP92	125066	0.6182	-0.21537817	-0.33907452	-0.016772255	-0.26971546	-0.041666612	0.38482916	-0.037462287000000004	-0.1760714	-0.054662034000000005	-0.8157369000000001	0.1151994	-0.27235276	-0.07957137	0.24666129	-0.115779065	-0.32317764	-0.5650425	-0.22144867	0.6738555	0.46891835	-0.19663529	-0.29449743	0.023837926000000002	-0.03612101	-0.3601083	-0.32494462	-0.11171776	-0.25503922	0.40009376	-0.19124569	-0.1641536	0.12080113	0.0014639523999999998	-0.08924819	0.41634536	-0.18293945	-0.011533802	-0.18477026	-0.31735456	-0.10853163	0.17708924	0.041769575	-0.1478703	0.23964453	-0.1832344	-0.20876148
NCI60	HOP92	125066	0.7619	-0.21537817	-0.33907452	-0.016772255	-0.26971546	-0.041666612	0.38482916	-0.037462287000000004	-0.1760714	-0.054662034000000005	-0.8157369000000001	0.1151994	-0.27235276	-0.07957137	0.24666129	-0.115779065	-0.32317764	-0.5650425	-0.22144867	0.6738555	0.46891835	-0.19663529	-0.29449743	0.023837926000000002	-0.03612101	-0.3601083	-0.32494462	-0.11171776	-0.25503922	0.40009376	-0.19124569	-0.1641536	0.12080113	0.0014639523999999998	-0.08924819	0.41634536	-0.18293945	-0.011533802	-0.18477026	-0.31735456	-0.10853163	0.17708924	0.041769575	-0.1478703	0.23964453	-0.1832344	-0.20876148
NCI60	HOP92	125066	0.7224	-0.21537817	-0.33907452	-0.016772255	-0.26971546	-0.041666612	0.38482916	-0.037462287000000004	-0.1760714	-0.054662034000000005	-0.8157369000000001	0.1151994	-0.27235276	-0.07957137	0.24666129	-0.115779065	-0.32317764	-0.5650425	-0.22144867	0.6738555	0.46891835	-0.19663529	-0.29449743	0.023837926000000002	-0.03612101	-0.3601083	-0.32494462	-0.11171776	-0.25503922	0.40009376	-0.19124569	-0.1641536	0.12080113	0.0014639523999999998	-0.08924819	0.41634536	-0.18293945	-0.011533802	-0.18477026	-0.31735456	-0.10853163	0.17708924	0.041769575	-0.1478703	0.23964453	-0.1832344	-0.20876148
NCI60	HOP92	125066	0.7089	-0.21537817	-0.33907452	-0.016772255	-0.26971546	-0.041666612	0.38482916	-0.037462287000000004	-0.1760714	-0.054662034000000005	-0.8157369000000001	0.1151994	-0.27235276	-0.07957137	0.24666129	-0.115779065	-0.32317764	-0.5650425	-0.22144867	0.6738555	0.46891835	-0.19663529	-0.29449743	0.023837926000000002	-0.03612101	-0.3601083	-0.32494462	-0.11171776	-0.25503922	0.40009376	-0.19124569	-0.1641536	0.12080113	0.0014639523999999998	-0.08924819	0.41634536	-0.18293945	-0.011533802	-0.18477026	-0.31735456	-0.10853163	0.17708924	0.041769575	-0.1478703	0.23964453	-0.1832344	-0.20876148
NCI60	HOP92	125066	0.794	-0.21537817	-0.33907452	-0.016772255	-0.26971546	-0.041666612	0.38482916	-0.037462287000000004	-0.1760714	-0.054662034000000005	-0.8157369000000001	0.1151994	-0.27235276	-0.07957137	0.24666129	-0.115779065	-0.32317764	-0.5650425	-0.22144867	0.6738555	0.46891835	-0.19663529	-0.29449743	0.023837926000000002	-0.03612101	-0.3601083	-0.32494462	-0.11171776	-0.25503922	0.40009376	-0.19124569	-0.1641536	0.12080113	0.0014639523999999998	-0.08924819	0.41634536	-0.18293945	-0.011533802	-0.18477026	-0.31735456	-0.10853163	0.17708924	0.041769575	-0.1478703	0.23964453	-0.1832344	-0.20876148
NCI60	HOP92	125066	0.7125	-0.21537817	-0.33907452	-0.016772255	-0.26971546	-0.041666612	0.38482916	-0.037462287000000004	-0.1760714	-0.054662034000000005	-0.8157369000000001	0.1151994	-0.27235276	-0.07957137	0.24666129	-0.115779065	-0.32317764	-0.5650425	-0.22144867	0.6738555	0.46891835	-0.19663529	-0.29449743	0.023837926000000002	-0.03612101	-0.3601083	-0.32494462	-0.11171776	-0.25503922	0.40009376	-0.19124569	-0.1641536	0.12080113	0.0014639523999999998	-0.08924819	0.41634536	-0.18293945	-0.011533802	-0.18477026	-0.31735456	-0.10853163	0.17708924	0.041769575	-0.1478703	0.23964453	-0.1832344	-0.20876148
NCI60	HOP92	125066	0.8093	-0.21537817	-0.33907452	-0.016772255	-0.26971546	-0.041666612	0.38482916	-0.037462287000000004	-0.1760714	-0.054662034000000005	-0.8157369000000001	0.1151994	-0.27235276	-0.07957137	0.24666129	-0.115779065	-0.32317764	-0.5650425	-0.22144867	0.6738555	0.46891835	-0.19663529	-0.29449743	0.023837926000000002	-0.03612101	-0.3601083	-0.32494462	-0.11171776	-0.25503922	0.40009376	-0.19124569	-0.1641536	0.12080113	0.0014639523999999998	-0.08924819	0.41634536	-0.18293945	-0.011533802	-0.18477026	-0.31735456	-0.10853163	0.17708924	0.041769575	-0.1478703	0.23964453	-0.1832344	-0.20876148
NCI60	HOP92	125066	0.7553	-0.21537817	-0.33907452	-0.016772255	-0.26971546	-0.041666612	0.38482916	-0.037462287000000004	-0.1760714	-0.054662034000000005	-0.8157369000000001	0.1151994	-0.27235276	-0.07957137	0.24666129	-0.115779065	-0.32317764	-0.5650425	-0.22144867	0.6738555	0.46891835	-0.19663529	-0.29449743	0.023837926000000002	-0.03612101	-0.3601083	-0.32494462	-0.11171776	-0.25503922	0.40009376	-0.19124569	-0.1641536	0.12080113	0.0014639523999999998	-0.08924819	0.41634536	-0.18293945	-0.011533802	-0.18477026	-0.31735456	-0.10853163	0.17708924	0.041769575	-0.1478703	0.23964453	-0.1832344	-0.20876148
NCI60	HOP92	125066	0.6652	-0.21537817	-0.33907452	-0.016772255	-0.26971546	-0.041666612	0.38482916	-0.037462287000000004	-0.1760714	-0.054662034000000005	-0.8157369000000001	0.1151994	-0.27235276	-0.07957137	0.24666129	-0.115779065	-0.32317764	-0.5650425	-0.22144867	0.6738555	0.46891835	-0.19663529	-0.29449743	0.023837926000000002	-0.03612101	-0.3601083	-0.32494462	-0.11171776	-0.25503922	0.40009376	-0.19124569	-0.1641536	0.12080113	0.0014639523999999998	-0.08924819	0.41634536	-0.18293945	-0.011533802	-0.18477026	-0.31735456	-0.10853163	0.17708924	0.041769575	-0.1478703	0.23964453	-0.1832344	-0.20876148
NCI60	HOP92	125066	0.7684	-0.21537817	-0.33907452	-0.016772255	-0.26971546	-0.041666612	0.38482916	-0.037462287000000004	-0.1760714	-0.054662034000000005	-0.8157369000000001	0.1151994	-0.27235276	-0.07957137	0.24666129	-0.115779065	-0.32317764	-0.5650425	-0.22144867	0.6738555	0.46891835	-0.19663529	-0.29449743	0.023837926000000002	-0.03612101	-0.3601083	-0.32494462	-0.11171776	-0.25503922	0.40009376	-0.19124569	-0.1641536	0.12080113	0.0014639523999999998	-0.08924819	0.41634536	-0.18293945	-0.011533802	-0.18477026	-0.31735456	-0.10853163	0.17708924	0.041769575	-0.1478703	0.23964453	-0.1832344	-0.20876148
NCI60	HOP92	125066	0.7283	-0.21537817	-0.33907452	-0.016772255	-0.26971546	-0.041666612	0.38482916	-0.037462287000000004	-0.1760714	-0.054662034000000005	-0.8157369000000001	0.1151994	-0.27235276	-0.07957137	0.24666129	-0.115779065	-0.32317764	-0.5650425	-0.22144867	0.6738555	0.46891835	-0.19663529	-0.29449743	0.023837926000000002	-0.03612101	-0.3601083	-0.32494462	-0.11171776	-0.25503922	0.40009376	-0.19124569	-0.1641536	0.12080113	0.0014639523999999998	-0.08924819	0.41634536	-0.18293945	-0.011533802	-0.18477026	-0.31735456	-0.10853163	0.17708924	0.041769575	-0.1478703	0.23964453	-0.1832344	-0.20876148
NCI60	HOP92	125066	0.6176	-0.21537817	-0.33907452	-0.016772255	-0.26971546	-0.041666612	0.38482916	-0.037462287000000004	-0.1760714	-0.054662034000000005	-0.8157369000000001	0.1151994	-0.27235276	-0.07957137	0.24666129	-0.115779065	-0.32317764	-0.5650425	-0.22144867	0.6738555	0.46891835	-0.19663529	-0.29449743	0.023837926000000002	-0.03612101	-0.3601083	-0.32494462	-0.11171776	-0.25503922	0.40009376	-0.19124569	-0.1641536	0.12080113	0.0014639523999999998	-0.08924819	0.41634536	-0.18293945	-0.011533802	-0.18477026	-0.31735456	-0.10853163	0.17708924	0.041769575	-0.1478703	0.23964453	-0.1832344	-0.20876148
NCI60	HOP92	125066	0.6323	-0.21537817	-0.33907452	-0.016772255	-0.26971546	-0.041666612	0.38482916	-0.037462287000000004	-0.1760714	-0.054662034000000005	-0.8157369000000001	0.1151994	-0.27235276	-0.07957137	0.24666129	-0.115779065	-0.32317764	-0.5650425	-0.22144867	0.6738555	0.46891835	-0.19663529	-0.29449743	0.023837926000000002	-0.03612101	-0.3601083	-0.32494462	-0.11171776	-0.25503922	0.40009376	-0.19124569	-0.1641536	0.12080113	0.0014639523999999998	-0.08924819	0.41634536	-0.18293945	-0.011533802	-0.18477026	-0.31735456	-0.10853163	0.17708924	0.041769575	-0.1478703	0.23964453	-0.1832344	-0.20876148
NCI60	HOP92	125066	0.7997	-0.21537817	-0.33907452	-0.016772255	-0.26971546	-0.041666612	0.38482916	-0.037462287000000004	-0.1760714	-0.054662034000000005	-0.8157369000000001	0.1151994	-0.27235276	-0.07957137	0.24666129	-0.115779065	-0.32317764	-0.5650425	-0.22144867	0.6738555	0.46891835	-0.19663529	-0.29449743	0.023837926000000002	-0.03612101	-0.3601083	-0.32494462	-0.11171776	-0.25503922	0.40009376	-0.19124569	-0.1641536	0.12080113	0.0014639523999999998	-0.08924819	0.41634536	-0.18293945	-0.011533802	-0.18477026	-0.31735456	-0.10853163	0.17708924	0.041769575	-0.1478703	0.23964453	-0.1832344	-0.20876148
NCI60	HOP92	125066	0.6487	-0.21537817	-0.33907452	-0.016772255	-0.26971546	-0.041666612	0.38482916	-0.037462287000000004	-0.1760714	-0.054662034000000005	-0.8157369000000001	0.1151994	-0.27235276	-0.07957137	0.24666129	-0.115779065	-0.32317764	-0.5650425	-0.22144867	0.6738555	0.46891835	-0.19663529	-0.29449743	0.023837926000000002	-0.03612101	-0.3601083	-0.32494462	-0.11171776	-0.25503922	0.40009376	-0.19124569	-0.1641536	0.12080113	0.0014639523999999998	-0.08924819	0.41634536	-0.18293945	-0.011533802	-0.18477026	-0.31735456	-0.10853163	0.17708924	0.041769575	-0.1478703	0.23964453	-0.1832344	-0.20876148
NCI60	HOP92	125066	0.6835	-0.21537817	-0.33907452	-0.016772255	-0.26971546	-0.041666612	0.38482916	-0.037462287000000004	-0.1760714	-0.054662034000000005	-0.8157369000000001	0.1151994	-0.27235276	-0.07957137	0.24666129	-0.115779065	-0.32317764	-0.5650425	-0.22144867	0.6738555	0.46891835	-0.19663529	-0.29449743	0.023837926000000002	-0.03612101	-0.3601083	-0.32494462	-0.11171776	-0.25503922	0.40009376	-0.19124569	-0.1641536	0.12080113	0.0014639523999999998	-0.08924819	0.41634536	-0.18293945	-0.011533802	-0.18477026	-0.31735456	-0.10853163	0.17708924	0.041769575	-0.1478703	0.23964453	-0.1832344	-0.20876148
NCI60	HOP92	125066	0.7259	-0.21537817	-0.33907452	-0.016772255	-0.26971546	-0.041666612	0.38482916	-0.037462287000000004	-0.1760714	-0.054662034000000005	-0.8157369000000001	0.1151994	-0.27235276	-0.07957137	0.24666129	-0.115779065	-0.32317764	-0.5650425	-0.22144867	0.6738555	0.46891835	-0.19663529	-0.29449743	0.023837926000000002	-0.03612101	-0.3601083	-0.32494462	-0.11171776	-0.25503922	0.40009376	-0.19124569	-0.1641536	0.12080113	0.0014639523999999998	-0.08924819	0.41634536	-0.18293945	-0.011533802	-0.18477026	-0.31735456	-0.10853163	0.17708924	0.041769575	-0.1478703	0.23964453	-0.1832344	-0.20876148
NCI60	HOP92	125066	0.7032	-0.21537817	-0.33907452	-0.016772255	-0.26971546	-0.041666612	0.38482916	-0.037462287000000004	-0.1760714	-0.054662034000000005	-0.8157369000000001	0.1151994	-0.27235276	-0.07957137	0.24666129	-0.115779065	-0.32317764	-0.5650425	-0.22144867	0.6738555	0.46891835	-0.19663529	-0.29449743	0.023837926000000002	-0.03612101	-0.3601083	-0.32494462	-0.11171776	-0.25503922	0.40009376	-0.19124569	-0.1641536	0.12080113	0.0014639523999999998	-0.08924819	0.41634536	-0.18293945	-0.011533802	-0.18477026	-0.31735456	-0.10853163	0.17708924	0.041769575	-0.1478703	0.23964453	-0.1832344	-0.20876148
NCI60	HOP92	125066	0.7142	-0.21537817	-0.33907452	-0.016772255	-0.26971546	-0.041666612	0.38482916	-0.037462287000000004	-0.1760714	-0.054662034000000005	-0.8157369000000001	0.1151994	-0.27235276	-0.07957137	0.24666129	-0.115779065	-0.32317764	-0.5650425	-0.22144867	0.6738555	0.46891835	-0.19663529	-0.29449743	0.023837926000000002	-0.03612101	-0.3601083	-0.32494462	-0.11171776	-0.25503922	0.40009376	-0.19124569	-0.1641536	0.12080113	0.0014639523999999998	-0.08924819	0.41634536	-0.18293945	-0.011533802	-0.18477026	-0.31735456	-0.10853163	0.17708924	0.041769575	-0.1478703	0.23964453	-0.1832344	-0.20876148
NCI60	HOP92	125066	0.8356	-0.21537817	-0.33907452	-0.016772255	-0.26971546	-0.041666612	0.38482916	-0.037462287000000004	-0.1760714	-0.054662034000000005	-0.8157369000000001	0.1151994	-0.27235276	-0.07957137	0.24666129	-0.115779065	-0.32317764	-0.5650425	-0.22144867	0.6738555	0.46891835	-0.19663529	-0.29449743	0.023837926000000002	-0.03612101	-0.3601083	-0.32494462	-0.11171776	-0.25503922	0.40009376	-0.19124569	-0.1641536	0.12080113	0.0014639523999999998	-0.08924819	0.41634536	-0.18293945	-0.011533802	-0.18477026	-0.31735456	-0.10853163	0.17708924	0.041769575	-0.1478703	0.23964453	-0.1832344	-0.20876148
NCI60	HOP92	125066	0.696	-0.21537817	-0.33907452	-0.016772255	-0.26971546	-0.041666612	0.38482916	-0.037462287000000004	-0.1760714	-0.054662034000000005	-0.8157369000000001	0.1151994	-0.27235276	-0.07957137	0.24666129	-0.115779065	-0.32317764	-0.5650425	-0.22144867	0.6738555	0.46891835	-0.19663529	-0.29449743	0.023837926000000002	-0.03612101	-0.3601083	-0.32494462	-0.11171776	-0.25503922	0.40009376	-0.19124569	-0.1641536	0.12080113	0.0014639523999999998	-0.08924819	0.41634536	-0.18293945	-0.011533802	-0.18477026	-0.31735456	-0.10853163	0.17708924	0.041769575	-0.1478703	0.23964453	-0.1832344	-0.20876148
NCI60	HOP92	125066	0.6571	-0.21537817	-0.33907452	-0.016772255	-0.26971546	-0.041666612	0.38482916	-0.037462287000000004	-0.1760714	-0.054662034000000005	-0.8157369000000001	0.1151994	-0.27235276	-0.07957137	0.24666129	-0.115779065	-0.32317764	-0.5650425	-0.22144867	0.6738555	0.46891835	-0.19663529	-0.29449743	0.023837926000000002	-0.03612101	-0.3601083	-0.32494462	-0.11171776	-0.25503922	0.40009376	-0.19124569	-0.1641536	0.12080113	0.0014639523999999998	-0.08924819	0.41634536	-0.18293945	-0.011533802	-0.18477026	-0.31735456	-0.10853163	0.17708924	0.041769575	-0.1478703	0.23964453	-0.1832344	-0.20876148
NCI60	HOP92	125066	0.6962	-0.21537817	-0.33907452	-0.016772255	-0.26971546	-0.041666612	0.38482916	-0.037462287000000004	-0.1760714	-0.054662034000000005	-0.8157369000000001	0.1151994	-0.27235276	-0.07957137	0.24666129	-0.115779065	-0.32317764	-0.5650425	-0.22144867	0.6738555	0.46891835	-0.19663529	-0.29449743	0.023837926000000002	-0.03612101	-0.3601083	-0.32494462	-0.11171776	-0.25503922	0.40009376	-0.19124569	-0.1641536	0.12080113	0.0014639523999999998	-0.08924819	0.41634536	-0.18293945	-0.011533802	-0.18477026	-0.31735456	-0.10853163	0.17708924	0.041769575	-0.1478703	0.23964453	-0.1832344	-0.20876148
NCI60	HOP92	125066	0.6505	-0.21537817	-0.33907452	-0.016772255	-0.26971546	-0.041666612	0.38482916	-0.037462287000000004	-0.1760714	-0.054662034000000005	-0.8157369000000001	0.1151994	-0.27235276	-0.07957137	0.24666129	-0.115779065	-0.32317764	-0.5650425	-0.22144867	0.6738555	0.46891835	-0.19663529	-0.29449743	0.023837926000000002	-0.03612101	-0.3601083	-0.32494462	-0.11171776	-0.25503922	0.40009376	-0.19124569	-0.1641536	0.12080113	0.0014639523999999998	-0.08924819	0.41634536	-0.18293945	-0.011533802	-0.18477026	-0.31735456	-0.10853163	0.17708924	0.041769575	-0.1478703	0.23964453	-0.1832344	-0.20876148
NCI60	HOP92	125066	0.7261	-0.21537817	-0.33907452	-0.016772255	-0.26971546	-0.041666612	0.38482916	-0.037462287000000004	-0.1760714	-0.054662034000000005	-0.8157369000000001	0.1151994	-0.27235276	-0.07957137	0.24666129	-0.115779065	-0.32317764	-0.5650425	-0.22144867	0.6738555	0.46891835	-0.19663529	-0.29449743	0.023837926000000002	-0.03612101	-0.3601083	-0.32494462	-0.11171776	-0.25503922	0.40009376	-0.19124569	-0.1641536	0.12080113	0.0014639523999999998	-0.08924819	0.41634536	-0.18293945	-0.011533802	-0.18477026	-0.31735456	-0.10853163	0.17708924	0.041769575	-0.1478703	0.23964453	-0.1832344	-0.20876148
NCI60	HOP92	125066	0.6921	-0.21537817	-0.33907452	-0.016772255	-0.26971546	-0.041666612	0.38482916	-0.037462287000000004	-0.1760714	-0.054662034000000005	-0.8157369000000001	0.1151994	-0.27235276	-0.07957137	0.24666129	-0.115779065	-0.32317764	-0.5650425	-0.22144867	0.6738555	0.46891835	-0.19663529	-0.29449743	0.023837926000000002	-0.03612101	-0.3601083	-0.32494462	-0.11171776	-0.25503922	0.40009376	-0.19124569	-0.1641536	0.12080113	0.0014639523999999998	-0.08924819	0.41634536	-0.18293945	-0.011533802	-0.18477026	-0.31735456	-0.10853163	0.17708924	0.041769575	-0.1478703	0.23964453	-0.1832344	-0.20876148
NCI60	HOP92	125066	0.6854	-0.21537817	-0.33907452	-0.016772255	-0.26971546	-0.041666612	0.38482916	-0.037462287000000004	-0.1760714	-0.054662034000000005	-0.8157369000000001	0.1151994	-0.27235276	-0.07957137	0.24666129	-0.115779065	-0.32317764	-0.5650425	-0.22144867	0.6738555	0.46891835	-0.19663529	-0.29449743	0.023837926000000002	-0.03612101	-0.3601083	-0.32494462	-0.11171776	-0.25503922	0.40009376	-0.19124569	-0.1641536	0.12080113	0.0014639523999999998	-0.08924819	0.41634536	-0.18293945	-0.011533802	-0.18477026	-0.31735456	-0.10853163	0.17708924	0.041769575	-0.1478703	0.23964453	-0.1832344	-0.20876148
NCI60	HOP92	125066	0.6639	-0.21537817	-0.33907452	-0.016772255	-0.26971546	-0.041666612	0.38482916	-0.037462287000000004	-0.1760714	-0.054662034000000005	-0.8157369000000001	0.1151994	-0.27235276	-0.07957137	0.24666129	-0.115779065	-0.32317764	-0.5650425	-0.22144867	0.6738555	0.46891835	-0.19663529	-0.29449743	0.023837926000000002	-0.03612101	-0.3601083	-0.32494462	-0.11171776	-0.25503922	0.40009376	-0.19124569	-0.1641536	0.12080113	0.0014639523999999998	-0.08924819	0.41634536	-0.18293945	-0.011533802	-0.18477026	-0.31735456	-0.10853163	0.17708924	0.041769575	-0.1478703	0.23964453	-0.1832344	-0.20876148
NCI60	HOP92	125066	0.7234	-0.21537817	-0.33907452	-0.016772255	-0.26971546	-0.041666612	0.38482916	-0.037462287000000004	-0.1760714	-0.054662034000000005	-0.8157369000000001	0.1151994	-0.27235276	-0.07957137	0.24666129	-0.115779065	-0.32317764	-0.5650425	-0.22144867	0.6738555	0.46891835	-0.19663529	-0.29449743	0.023837926000000002	-0.03612101	-0.3601083	-0.32494462	-0.11171776	-0.25503922	0.40009376	-0.19124569	-0.1641536	0.12080113	0.0014639523999999998	-0.08924819	0.41634536	-0.18293945	-0.011533802	-0.18477026	-0.31735456	-0.10853163	0.17708924	0.041769575	-0.1478703	0.23964453	-0.1832344	-0.20876148
NCI60	HOP92	125066	0.745	-0.21537817	-0.33907452	-0.016772255	-0.26971546	-0.041666612	0.38482916	-0.037462287000000004	-0.1760714	-0.054662034000000005	-0.8157369000000001	0.1151994	-0.27235276	-0.07957137	0.24666129	-0.115779065	-0.32317764	-0.5650425	-0.22144867	0.6738555	0.46891835	-0.19663529	-0.29449743	0.023837926000000002	-0.03612101	-0.3601083	-0.32494462	-0.11171776	-0.25503922	0.40009376	-0.19124569	-0.1641536	0.12080113	0.0014639523999999998	-0.08924819	0.41634536	-0.18293945	-0.011533802	-0.18477026	-0.31735456	-0.10853163	0.17708924	0.041769575	-0.1478703	0.23964453	-0.1832344	-0.20876148
NCI60	HOP92	125066	0.7385	-0.21537817	-0.33907452	-0.016772255	-0.26971546	-0.041666612	0.38482916	-0.037462287000000004	-0.1760714	-0.054662034000000005	-0.8157369000000001	0.1151994	-0.27235276	-0.07957137	0.24666129	-0.115779065	-0.32317764	-0.5650425	-0.22144867	0.6738555	0.46891835	-0.19663529	-0.29449743	0.023837926000000002	-0.03612101	-0.3601083	-0.32494462	-0.11171776	-0.25503922	0.40009376	-0.19124569	-0.1641536	0.12080113	0.0014639523999999998	-0.08924819	0.41634536	-0.18293945	-0.011533802	-0.18477026	-0.31735456	-0.10853163	0.17708924	0.041769575	-0.1478703	0.23964453	-0.1832344	-0.20876148
NCI60	HOP92	125066	0.7263	-0.21537817	-0.33907452	-0.016772255	-0.26971546	-0.041666612	0.38482916	-0.037462287000000004	-0.1760714	-0.054662034000000005	-0.8157369000000001	0.1151994	-0.27235276	-0.07957137	0.24666129	-0.115779065	-0.32317764	-0.5650425	-0.22144867	0.6738555	0.46891835	-0.19663529	-0.29449743	0.023837926000000002	-0.03612101	-0.3601083	-0.32494462	-0.11171776	-0.25503922	0.40009376	-0.19124569	-0.1641536	0.12080113	0.0014639523999999998	-0.08924819	0.41634536	-0.18293945	-0.011533802	-0.18477026	-0.31735456	-0.10853163	0.17708924	0.041769575	-0.1478703	0.23964453	-0.1832344	-0.20876148
NCI60	HOP92	125066	0.8058	-0.21537817	-0.33907452	-0.016772255	-0.26971546	-0.041666612	0.38482916	-0.037462287000000004	-0.1760714	-0.054662034000000005	-0.8157369000000001	0.1151994	-0.27235276	-0.07957137	0.24666129	-0.115779065	-0.32317764	-0.5650425	-0.22144867	0.6738555	0.46891835	-0.19663529	-0.29449743	0.023837926000000002	-0.03612101	-0.3601083	-0.32494462	-0.11171776	-0.25503922	0.40009376	-0.19124569	-0.1641536	0.12080113	0.0014639523999999998	-0.08924819	0.41634536	-0.18293945	-0.011533802	-0.18477026	-0.31735456	-0.10853163	0.17708924	0.041769575	-0.1478703	0.23964453	-0.1832344	-0.20876148
NCI60	HOP92	125066	0.6808	-0.21537817	-0.33907452	-0.016772255	-0.26971546	-0.041666612	0.38482916	-0.037462287000000004	-0.1760714	-0.054662034000000005	-0.8157369000000001	0.1151994	-0.27235276	-0.07957137	0.24666129	-0.115779065	-0.32317764	-0.5650425	-0.22144867	0.6738555	0.46891835	-0.19663529	-0.29449743	0.023837926000000002	-0.03612101	-0.3601083	-0.32494462	-0.11171776	-0.25503922	0.40009376	-0.19124569	-0.1641536	0.12080113	0.0014639523999999998	-0.08924819	0.41634536	-0.18293945	-0.011533802	-0.18477026	-0.31735456	-0.10853163	0.17708924	0.041769575	-0.1478703	0.23964453	-0.1832344	-0.20876148
NCI60	HOP92	125066	0.6587	-0.21537817	-0.33907452	-0.016772255	-0.26971546	-0.041666612	0.38482916	-0.037462287000000004	-0.1760714	-0.054662034000000005	-0.8157369000000001	0.1151994	-0.27235276	-0.07957137	0.24666129	-0.115779065	-0.32317764	-0.5650425	-0.22144867	0.6738555	0.46891835	-0.19663529	-0.29449743	0.023837926000000002	-0.03612101	-0.3601083	-0.32494462	-0.11171776	-0.25503922	0.40009376	-0.19124569	-0.1641536	0.12080113	0.0014639523999999998	-0.08924819	0.41634536	-0.18293945	-0.011533802	-0.18477026	-0.31735456	-0.10853163	0.17708924	0.041769575	-0.1478703	0.23964453	-0.1832344	-0.20876148
NCI60	HOP92	125066	0.8118	-0.21537817	-0.33907452	-0.016772255	-0.26971546	-0.041666612	0.38482916	-0.037462287000000004	-0.1760714	-0.054662034000000005	-0.8157369000000001	0.1151994	-0.27235276	-0.07957137	0.24666129	-0.115779065	-0.32317764	-0.5650425	-0.22144867	0.6738555	0.46891835	-0.19663529	-0.29449743	0.023837926000000002	-0.03612101	-0.3601083	-0.32494462	-0.11171776	-0.25503922	0.40009376	-0.19124569	-0.1641536	0.12080113	0.0014639523999999998	-0.08924819	0.41634536	-0.18293945	-0.011533802	-0.18477026	-0.31735456	-0.10853163	0.17708924	0.041769575	-0.1478703	0.23964453	-0.1832344	-0.20876148
NCI60	HOP92	125066	0.7675	-0.21537817	-0.33907452	-0.016772255	-0.26971546	-0.041666612	0.38482916	-0.037462287000000004	-0.1760714	-0.054662034000000005	-0.8157369000000001	0.1151994	-0.27235276	-0.07957137	0.24666129	-0.115779065	-0.32317764	-0.5650425	-0.22144867	0.6738555	0.46891835	-0.19663529	-0.29449743	0.023837926000000002	-0.03612101	-0.3601083	-0.32494462	-0.11171776	-0.25503922	0.40009376	-0.19124569	-0.1641536	0.12080113	0.0014639523999999998	-0.08924819	0.41634536	-0.18293945	-0.011533802	-0.18477026	-0.31735456	-0.10853163	0.17708924	0.041769575	-0.1478703	0.23964453	-0.1832344	-0.20876148
NCI60	HOP92	125066	0.7092	-0.21537817	-0.33907452	-0.016772255	-0.26971546	-0.041666612	0.38482916	-0.037462287000000004	-0.1760714	-0.054662034000000005	-0.8157369000000001	0.1151994	-0.27235276	-0.07957137	0.24666129	-0.115779065	-0.32317764	-0.5650425	-0.22144867	0.6738555	0.46891835	-0.19663529	-0.29449743	0.023837926000000002	-0.03612101	-0.3601083	-0.32494462	-0.11171776	-0.25503922	0.40009376	-0.19124569	-0.1641536	0.12080113	0.0014639523999999998	-0.08924819	0.41634536	-0.18293945	-0.011533802	-0.18477026	-0.31735456	-0.10853163	0.17708924	0.041769575	-0.1478703	0.23964453	-0.1832344	-0.20876148
NCI60	HOP92	125066	0.5877	-0.21537817	-0.33907452	-0.016772255	-0.26971546	-0.041666612	0.38482916	-0.037462287000000004	-0.1760714	-0.054662034000000005	-0.8157369000000001	0.1151994	-0.27235276	-0.07957137	0.24666129	-0.115779065	-0.32317764	-0.5650425	-0.22144867	0.6738555	0.46891835	-0.19663529	-0.29449743	0.023837926000000002	-0.03612101	-0.3601083	-0.32494462	-0.11171776	-0.25503922	0.40009376	-0.19124569	-0.1641536	0.12080113	0.0014639523999999998	-0.08924819	0.41634536	-0.18293945	-0.011533802	-0.18477026	-0.31735456	-0.10853163	0.17708924	0.041769575	-0.1478703	0.23964453	-0.1832344	-0.20876148
NCI60	HOP92	125066	0.6659	-0.21537817	-0.33907452	-0.016772255	-0.26971546	-0.041666612	0.38482916	-0.037462287000000004	-0.1760714	-0.054662034000000005	-0.8157369000000001	0.1151994	-0.27235276	-0.07957137	0.24666129	-0.115779065	-0.32317764	-0.5650425	-0.22144867	0.6738555	0.46891835	-0.19663529	-0.29449743	0.023837926000000002	-0.03612101	-0.3601083	-0.32494462	-0.11171776	-0.25503922	0.40009376	-0.19124569	-0.1641536	0.12080113	0.0014639523999999998	-0.08924819	0.41634536	-0.18293945	-0.011533802	-0.18477026	-0.31735456	-0.10853163	0.17708924	0.041769575	-0.1478703	0.23964453	-0.1832344	-0.20876148
NCI60	HOP92	125066	0.7617	-0.21537817	-0.33907452	-0.016772255	-0.26971546	-0.041666612	0.38482916	-0.037462287000000004	-0.1760714	-0.054662034000000005	-0.8157369000000001	0.1151994	-0.27235276	-0.07957137	0.24666129	-0.115779065	-0.32317764	-0.5650425	-0.22144867	0.6738555	0.46891835	-0.19663529	-0.29449743	0.023837926000000002	-0.03612101	-0.3601083	-0.32494462	-0.11171776	-0.25503922	0.40009376	-0.19124569	-0.1641536	0.12080113	0.0014639523999999998	-0.08924819	0.41634536	-0.18293945	-0.011533802	-0.18477026	-0.31735456	-0.10853163	0.17708924	0.041769575	-0.1478703	0.23964453	-0.1832344	-0.20876148
NCI60	HOP92	125066	0.6982	-0.21537817	-0.33907452	-0.016772255	-0.26971546	-0.041666612	0.38482916	-0.037462287000000004	-0.1760714	-0.054662034000000005	-0.8157369000000001	0.1151994	-0.27235276	-0.07957137	0.24666129	-0.115779065	-0.32317764	-0.5650425	-0.22144867	0.6738555	0.46891835	-0.19663529	-0.29449743	0.023837926000000002	-0.03612101	-0.3601083	-0.32494462	-0.11171776	-0.25503922	0.40009376	-0.19124569	-0.1641536	0.12080113	0.0014639523999999998	-0.08924819	0.41634536	-0.18293945	-0.011533802	-0.18477026	-0.31735456	-0.10853163	0.17708924	0.041769575	-0.1478703	0.23964453	-0.1832344	-0.20876148
NCI60	HOP92	125066	0.7596	-0.21537817	-0.33907452	-0.016772255	-0.26971546	-0.041666612	0.38482916	-0.037462287000000004	-0.1760714	-0.054662034000000005	-0.8157369000000001	0.1151994	-0.27235276	-0.07957137	0.24666129	-0.115779065	-0.32317764	-0.5650425	-0.22144867	0.6738555	0.46891835	-0.19663529	-0.29449743	0.023837926000000002	-0.03612101	-0.3601083	-0.32494462	-0.11171776	-0.25503922	0.40009376	-0.19124569	-0.1641536	0.12080113	0.0014639523999999998	-0.08924819	0.41634536	-0.18293945	-0.011533802	-0.18477026	-0.31735456	-0.10853163	0.17708924	0.041769575	-0.1478703	0.23964453	-0.1832344	-0.20876148
NCI60	HOP92	125066	0.6916	-0.21537817	-0.33907452	-0.016772255	-0.26971546	-0.041666612	0.38482916	-0.037462287000000004	-0.1760714	-0.054662034000000005	-0.8157369000000001	0.1151994	-0.27235276	-0.07957137	0.24666129	-0.115779065	-0.32317764	-0.5650425	-0.22144867	0.6738555	0.46891835	-0.19663529	-0.29449743	0.023837926000000002	-0.03612101	-0.3601083	-0.32494462	-0.11171776	-0.25503922	0.40009376	-0.19124569	-0.1641536	0.12080113	0.0014639523999999998	-0.08924819	0.41634536	-0.18293945	-0.011533802	-0.18477026	-0.31735456	-0.10853163	0.17708924	0.041769575	-0.1478703	0.23964453	-0.1832344	-0.20876148
NCI60	HOP92	125066	0.6865	-0.21537817	-0.33907452	-0.016772255	-0.26971546	-0.041666612	0.38482916	-0.037462287000000004	-0.1760714	-0.054662034000000005	-0.8157369000000001	0.1151994	-0.27235276	-0.07957137	0.24666129	-0.115779065	-0.32317764	-0.5650425	-0.22144867	0.6738555	0.46891835	-0.19663529	-0.29449743	0.023837926000000002	-0.03612101	-0.3601083	-0.32494462	-0.11171776	-0.25503922	0.40009376	-0.19124569	-0.1641536	0.12080113	0.0014639523999999998	-0.08924819	0.41634536	-0.18293945	-0.011533802	-0.18477026	-0.31735456	-0.10853163	0.17708924	0.041769575	-0.1478703	0.23964453	-0.1832344	-0.20876148
NCI60	HOP92	125066	0.762	-0.21537817	-0.33907452	-0.016772255	-0.26971546	-0.041666612	0.38482916	-0.037462287000000004	-0.1760714	-0.054662034000000005	-0.8157369000000001	0.1151994	-0.27235276	-0.07957137	0.24666129	-0.115779065	-0.32317764	-0.5650425	-0.22144867	0.6738555	0.46891835	-0.19663529	-0.29449743	0.023837926000000002	-0.03612101	-0.3601083	-0.32494462	-0.11171776	-0.25503922	0.40009376	-0.19124569	-0.1641536	0.12080113	0.0014639523999999998	-0.08924819	0.41634536	-0.18293945	-0.011533802	-0.18477026	-0.31735456	-0.10853163	0.17708924	0.041769575	-0.1478703	0.23964453	-0.1832344	-0.20876148
NCI60	HOP92	125066	0.6895	-0.21537817	-0.33907452	-0.016772255	-0.26971546	-0.041666612	0.38482916	-0.037462287000000004	-0.1760714	-0.054662034000000005	-0.8157369000000001	0.1151994	-0.27235276	-0.07957137	0.24666129	-0.115779065	-0.32317764	-0.5650425	-0.22144867	0.6738555	0.46891835	-0.19663529	-0.29449743	0.023837926000000002	-0.03612101	-0.3601083	-0.32494462	-0.11171776	-0.25503922	0.40009376	-0.19124569	-0.1641536	0.12080113	0.0014639523999999998	-0.08924819	0.41634536	-0.18293945	-0.011533802	-0.18477026	-0.31735456	-0.10853163	0.17708924	0.041769575	-0.1478703	0.23964453	-0.1832344	-0.20876148
NCI60	HOP92	125066	0.7020000000000001	-0.21537817	-0.33907452	-0.016772255	-0.26971546	-0.041666612	0.38482916	-0.037462287000000004	-0.1760714	-0.054662034000000005	-0.8157369000000001	0.1151994	-0.27235276	-0.07957137	0.24666129	-0.115779065	-0.32317764	-0.5650425	-0.22144867	0.6738555	0.46891835	-0.19663529	-0.29449743	0.023837926000000002	-0.03612101	-0.3601083	-0.32494462	-0.11171776	-0.25503922	0.40009376	-0.19124569	-0.1641536	0.12080113	0.0014639523999999998	-0.08924819	0.41634536	-0.18293945	-0.011533802	-0.18477026	-0.31735456	-0.10853163	0.17708924	0.041769575	-0.1478703	0.23964453	-0.1832344	-0.20876148
NCI60	HOP92	125066	0.6402	-0.21537817	-0.33907452	-0.016772255	-0.26971546	-0.041666612	0.38482916	-0.037462287000000004	-0.1760714	-0.054662034000000005	-0.8157369000000001	0.1151994	-0.27235276	-0.07957137	0.24666129	-0.115779065	-0.32317764	-0.5650425	-0.22144867	0.6738555	0.46891835	-0.19663529	-0.29449743	0.023837926000000002	-0.03612101	-0.3601083	-0.32494462	-0.11171776	-0.25503922	0.40009376	-0.19124569	-0.1641536	0.12080113	0.0014639523999999998	-0.08924819	0.41634536	-0.18293945	-0.011533802	-0.18477026	-0.31735456	-0.10853163	0.17708924	0.041769575	-0.1478703	0.23964453	-0.1832344	-0.20876148
NCI60	HOP92	125066	0.7044	-0.21537817	-0.33907452	-0.016772255	-0.26971546	-0.041666612	0.38482916	-0.037462287000000004	-0.1760714	-0.054662034000000005	-0.8157369000000001	0.1151994	-0.27235276	-0.07957137	0.24666129	-0.115779065	-0.32317764	-0.5650425	-0.22144867	0.6738555	0.46891835	-0.19663529	-0.29449743	0.023837926000000002	-0.03612101	-0.3601083	-0.32494462	-0.11171776	-0.25503922	0.40009376	-0.19124569	-0.1641536	0.12080113	0.0014639523999999998	-0.08924819	0.41634536	-0.18293945	-0.011533802	-0.18477026	-0.31735456	-0.10853163	0.17708924	0.041769575	-0.1478703	0.23964453	-0.1832344	-0.20876148
NCI60	HOP92	125066	0.6352	-0.21537817	-0.33907452	-0.016772255	-0.26971546	-0.041666612	0.38482916	-0.037462287000000004	-0.1760714	-0.054662034000000005	-0.8157369000000001	0.1151994	-0.27235276	-0.07957137	0.24666129	-0.115779065	-0.32317764	-0.5650425	-0.22144867	0.6738555	0.46891835	-0.19663529	-0.29449743	0.023837926000000002	-0.03612101	-0.3601083	-0.32494462	-0.11171776	-0.25503922	0.40009376	-0.19124569	-0.1641536	0.12080113	0.0014639523999999998	-0.08924819	0.41634536	-0.18293945	-0.011533802	-0.18477026	-0.31735456	-0.10853163	0.17708924	0.041769575	-0.1478703	0.23964453	-0.1832344	-0.20876148
NCI60	HOP92	125066	0.5889	-0.21537817	-0.33907452	-0.016772255	-0.26971546	-0.041666612	0.38482916	-0.037462287000000004	-0.1760714	-0.054662034000000005	-0.8157369000000001	0.1151994	-0.27235276	-0.07957137	0.24666129	-0.115779065	-0.32317764	-0.5650425	-0.22144867	0.6738555	0.46891835	-0.19663529	-0.29449743	0.023837926000000002	-0.03612101	-0.3601083	-0.32494462	-0.11171776	-0.25503922	0.40009376	-0.19124569	-0.1641536	0.12080113	0.0014639523999999998	-0.08924819	0.41634536	-0.18293945	-0.011533802	-0.18477026	-0.31735456	-0.10853163	0.17708924	0.041769575	-0.1478703	0.23964453	-0.1832344	-0.20876148
NCI60	HOP92	125066	0.7125	-0.21537817	-0.33907452	-0.016772255	-0.26971546	-0.041666612	0.38482916	-0.037462287000000004	-0.1760714	-0.054662034000000005	-0.8157369000000001	0.1151994	-0.27235276	-0.07957137	0.24666129	-0.115779065	-0.32317764	-0.5650425	-0.22144867	0.6738555	0.46891835	-0.19663529	-0.29449743	0.023837926000000002	-0.03612101	-0.3601083	-0.32494462	-0.11171776	-0.25503922	0.40009376	-0.19124569	-0.1641536	0.12080113	0.0014639523999999998	-0.08924819	0.41634536	-0.18293945	-0.011533802	-0.18477026	-0.31735456	-0.10853163	0.17708924	0.041769575	-0.1478703	0.23964453	-0.1832344	-0.20876148
NCI60	HOP92	125066	0.7843	-0.21537817	-0.33907452	-0.016772255	-0.26971546	-0.041666612	0.38482916	-0.037462287000000004	-0.1760714	-0.054662034000000005	-0.8157369000000001	0.1151994	-0.27235276	-0.07957137	0.24666129	-0.115779065	-0.32317764	-0.5650425	-0.22144867	0.6738555	0.46891835	-0.19663529	-0.29449743	0.023837926000000002	-0.03612101	-0.3601083	-0.32494462	-0.11171776	-0.25503922	0.40009376	-0.19124569	-0.1641536	0.12080113	0.0014639523999999998	-0.08924819	0.41634536	-0.18293945	-0.011533802	-0.18477026	-0.31735456	-0.10853163	0.17708924	0.041769575	-0.1478703	0.23964453	-0.1832344	-0.20876148
NCI60	HOP92	125066	0.5489999999999999	-0.21537817	-0.33907452	-0.016772255	-0.26971546	-0.041666612	0.38482916	-0.037462287000000004	-0.1760714	-0.054662034000000005	-0.8157369000000001	0.1151994	-0.27235276	-0.07957137	0.24666129	-0.115779065	-0.32317764	-0.5650425	-0.22144867	0.6738555	0.46891835	-0.19663529	-0.29449743	0.023837926000000002	-0.03612101	-0.3601083	-0.32494462	-0.11171776	-0.25503922	0.40009376	-0.19124569	-0.1641536	0.12080113	0.0014639523999999998	-0.08924819	0.41634536	-0.18293945	-0.011533802	-0.18477026	-0.31735456	-0.10853163	0.17708924	0.041769575	-0.1478703	0.23964453	-0.1832344	-0.20876148
NCI60	HOP92	125066	0.7034	-0.21537817	-0.33907452	-0.016772255	-0.26971546	-0.041666612	0.38482916	-0.037462287000000004	-0.1760714	-0.054662034000000005	-0.8157369000000001	0.1151994	-0.27235276	-0.07957137	0.24666129	-0.115779065	-0.32317764	-0.5650425	-0.22144867	0.6738555	0.46891835	-0.19663529	-0.29449743	0.023837926000000002	-0.03612101	-0.3601083	-0.32494462	-0.11171776	-0.25503922	0.40009376	-0.19124569	-0.1641536	0.12080113	0.0014639523999999998	-0.08924819	0.41634536	-0.18293945	-0.011533802	-0.18477026	-0.31735456	-0.10853163	0.17708924	0.041769575	-0.1478703	0.23964453	-0.1832344	-0.20876148
NCI60	HOP92	125066	0.6994	-0.21537817	-0.33907452	-0.016772255	-0.26971546	-0.041666612	0.38482916	-0.037462287000000004	-0.1760714	-0.054662034000000005	-0.8157369000000001	0.1151994	-0.27235276	-0.07957137	0.24666129	-0.115779065	-0.32317764	-0.5650425	-0.22144867	0.6738555	0.46891835	-0.19663529	-0.29449743	0.023837926000000002	-0.03612101	-0.3601083	-0.32494462	-0.11171776	-0.25503922	0.40009376	-0.19124569	-0.1641536	0.12080113	0.0014639523999999998	-0.08924819	0.41634536	-0.18293945	-0.011533802	-0.18477026	-0.31735456	-0.10853163	0.17708924	0.041769575	-0.1478703	0.23964453	-0.1832344	-0.20876148
NCI60	HOP92	125066	0.7934	-0.21537817	-0.33907452	-0.016772255	-0.26971546	-0.041666612	0.38482916	-0.037462287000000004	-0.1760714	-0.054662034000000005	-0.8157369000000001	0.1151994	-0.27235276	-0.07957137	0.24666129	-0.115779065	-0.32317764	-0.5650425	-0.22144867	0.6738555	0.46891835	-0.19663529	-0.29449743	0.023837926000000002	-0.03612101	-0.3601083	-0.32494462	-0.11171776	-0.25503922	0.40009376	-0.19124569	-0.1641536	0.12080113	0.0014639523999999998	-0.08924819	0.41634536	-0.18293945	-0.011533802	-0.18477026	-0.31735456	-0.10853163	0.17708924	0.041769575	-0.1478703	0.23964453	-0.1832344	-0.20876148
NCI60	HOP92	125066	0.726	-0.21537817	-0.33907452	-0.016772255	-0.26971546	-0.041666612	0.38482916	-0.037462287000000004	-0.1760714	-0.054662034000000005	-0.8157369000000001	0.1151994	-0.27235276	-0.07957137	0.24666129	-0.115779065	-0.32317764	-0.5650425	-0.22144867	0.6738555	0.46891835	-0.19663529	-0.29449743	0.023837926000000002	-0.03612101	-0.3601083	-0.32494462	-0.11171776	-0.25503922	0.40009376	-0.19124569	-0.1641536	0.12080113	0.0014639523999999998	-0.08924819	0.41634536	-0.18293945	-0.011533802	-0.18477026	-0.31735456	-0.10853163	0.17708924	0.041769575	-0.1478703	0.23964453	-0.1832344	-0.20876148
NCI60	HOP92	125066	0.6969	-0.21537817	-0.33907452	-0.016772255	-0.26971546	-0.041666612	0.38482916	-0.037462287000000004	-0.1760714	-0.054662034000000005	-0.8157369000000001	0.1151994	-0.27235276	-0.07957137	0.24666129	-0.115779065	-0.32317764	-0.5650425	-0.22144867	0.6738555	0.46891835	-0.19663529	-0.29449743	0.023837926000000002	-0.03612101	-0.3601083	-0.32494462	-0.11171776	-0.25503922	0.40009376	-0.19124569	-0.1641536	0.12080113	0.0014639523999999998	-0.08924819	0.41634536	-0.18293945	-0.011533802	-0.18477026	-0.31735456	-0.10853163	0.17708924	0.041769575	-0.1478703	0.23964453	-0.1832344	-0.20876148
NCI60	HOP92	125066	0.6198	-0.21537817	-0.33907452	-0.016772255	-0.26971546	-0.041666612	0.38482916	-0.037462287000000004	-0.1760714	-0.054662034000000005	-0.8157369000000001	0.1151994	-0.27235276	-0.07957137	0.24666129	-0.115779065	-0.32317764	-0.5650425	-0.22144867	0.6738555	0.46891835	-0.19663529	-0.29449743	0.023837926000000002	-0.03612101	-0.3601083	-0.32494462	-0.11171776	-0.25503922	0.40009376	-0.19124569	-0.1641536	0.12080113	0.0014639523999999998	-0.08924819	0.41634536	-0.18293945	-0.011533802	-0.18477026	-0.31735456	-0.10853163	0.17708924	0.041769575	-0.1478703	0.23964453	-0.1832344	-0.20876148
NCI60	HOP92	125066	0.6483	-0.21537817	-0.33907452	-0.016772255	-0.26971546	-0.041666612	0.38482916	-0.037462287000000004	-0.1760714	-0.054662034000000005	-0.8157369000000001	0.1151994	-0.27235276	-0.07957137	0.24666129	-0.115779065	-0.32317764	-0.5650425	-0.22144867	0.6738555	0.46891835	-0.19663529	-0.29449743	0.023837926000000002	-0.03612101	-0.3601083	-0.32494462	-0.11171776	-0.25503922	0.40009376	-0.19124569	-0.1641536	0.12080113	0.0014639523999999998	-0.08924819	0.41634536	-0.18293945	-0.011533802	-0.18477026	-0.31735456	-0.10853163	0.17708924	0.041769575	-0.1478703	0.23964453	-0.1832344	-0.20876148
NCI60	HOP92	125066	0.7159	-0.21537817	-0.33907452	-0.016772255	-0.26971546	-0.041666612	0.38482916	-0.037462287000000004	-0.1760714	-0.054662034000000005	-0.8157369000000001	0.1151994	-0.27235276	-0.07957137	0.24666129	-0.115779065	-0.32317764	-0.5650425	-0.22144867	0.6738555	0.46891835	-0.19663529	-0.29449743	0.023837926000000002	-0.03612101	-0.3601083	-0.32494462	-0.11171776	-0.25503922	0.40009376	-0.19124569	-0.1641536	0.12080113	0.0014639523999999998	-0.08924819	0.41634536	-0.18293945	-0.011533802	-0.18477026	-0.31735456	-0.10853163	0.17708924	0.041769575	-0.1478703	0.23964453	-0.1832344	-0.20876148
NCI60	HOP92	125066	0.7723	-0.21537817	-0.33907452	-0.016772255	-0.26971546	-0.041666612	0.38482916	-0.037462287000000004	-0.1760714	-0.054662034000000005	-0.8157369000000001	0.1151994	-0.27235276	-0.07957137	0.24666129	-0.115779065	-0.32317764	-0.5650425	-0.22144867	0.6738555	0.46891835	-0.19663529	-0.29449743	0.023837926000000002	-0.03612101	-0.3601083	-0.32494462	-0.11171776	-0.25503922	0.40009376	-0.19124569	-0.1641536	0.12080113	0.0014639523999999998	-0.08924819	0.41634536	-0.18293945	-0.011533802	-0.18477026	-0.31735456	-0.10853163	0.17708924	0.041769575	-0.1478703	0.23964453	-0.1832344	-0.20876148
NCI60	HOP92	125066	0.6624	-0.21537817	-0.33907452	-0.016772255	-0.26971546	-0.041666612	0.38482916	-0.037462287000000004	-0.1760714	-0.054662034000000005	-0.8157369000000001	0.1151994	-0.27235276	-0.07957137	0.24666129	-0.115779065	-0.32317764	-0.5650425	-0.22144867	0.6738555	0.46891835	-0.19663529	-0.29449743	0.023837926000000002	-0.03612101	-0.3601083	-0.32494462	-0.11171776	-0.25503922	0.40009376	-0.19124569	-0.1641536	0.12080113	0.0014639523999999998	-0.08924819	0.41634536	-0.18293945	-0.011533802	-0.18477026	-0.31735456	-0.10853163	0.17708924	0.041769575	-0.1478703	0.23964453	-0.1832344	-0.20876148
NCI60	HOP92	125066	0.7005	-0.21537817	-0.33907452	-0.016772255	-0.26971546	-0.041666612	0.38482916	-0.037462287000000004	-0.1760714	-0.054662034000000005	-0.8157369000000001	0.1151994	-0.27235276	-0.07957137	0.24666129	-0.115779065	-0.32317764	-0.5650425	-0.22144867	0.6738555	0.46891835	-0.19663529	-0.29449743	0.023837926000000002	-0.03612101	-0.3601083	-0.32494462	-0.11171776	-0.25503922	0.40009376	-0.19124569	-0.1641536	0.12080113	0.0014639523999999998	-0.08924819	0.41634536	-0.18293945	-0.011533802	-0.18477026	-0.31735456	-0.10853163	0.17708924	0.041769575	-0.1478703	0.23964453	-0.1832344	-0.20876148
NCI60	MALME3M	125066	0.815	-0.15236585	-0.011850296000000001	-0.00031846054	-0.026185965	0.05520259	0.25391334	0.70494103	-0.18121582	0.38662001	0.56472313	0.68136895	-0.40682074	-0.13054204	-0.10502695	0.004792295	-0.010164511999999999	0.23954383	0.49965522	0.6286694	-0.41219896	-0.028375393	-0.112688206	0.00692963	0.9987394	0.046293784000000004	0.34338766	0.008948725	-0.0028423822999999997	0.93260825	0.77531224	-0.15385842	0.12080113	-0.14876784	-0.18271513	3.2180803	-0.0854924	0.027572995	-0.75855887	-0.100863084	-0.14170475	0.03726499	0.2691817	-0.1478703	-0.23091638	0.31349105	0.17797546
NCI60	MALME3M	125066	0.8116	-0.15236585	-0.011850296000000001	-0.00031846054	-0.026185965	0.05520259	0.25391334	0.70494103	-0.18121582	0.38662001	0.56472313	0.68136895	-0.40682074	-0.13054204	-0.10502695	0.004792295	-0.010164511999999999	0.23954383	0.49965522	0.6286694	-0.41219896	-0.028375393	-0.112688206	0.00692963	0.9987394	0.046293784000000004	0.34338766	0.008948725	-0.0028423822999999997	0.93260825	0.77531224	-0.15385842	0.12080113	-0.14876784	-0.18271513	3.2180803	-0.0854924	0.027572995	-0.75855887	-0.100863084	-0.14170475	0.03726499	0.2691817	-0.1478703	-0.23091638	0.31349105	0.17797546
NCI60	MALME3M	125066	0.8762	-0.15236585	-0.011850296000000001	-0.00031846054	-0.026185965	0.05520259	0.25391334	0.70494103	-0.18121582	0.38662001	0.56472313	0.68136895	-0.40682074	-0.13054204	-0.10502695	0.004792295	-0.010164511999999999	0.23954383	0.49965522	0.6286694	-0.41219896	-0.028375393	-0.112688206	0.00692963	0.9987394	0.046293784000000004	0.34338766	0.008948725	-0.0028423822999999997	0.93260825	0.77531224	-0.15385842	0.12080113	-0.14876784	-0.18271513	3.2180803	-0.0854924	0.027572995	-0.75855887	-0.100863084	-0.14170475	0.03726499	0.2691817	-0.1478703	-0.23091638	0.31349105	0.17797546
NCI60	MALME3M	125066	0.5646	-0.15236585	-0.011850296000000001	-0.00031846054	-0.026185965	0.05520259	0.25391334	0.70494103	-0.18121582	0.38662001	0.56472313	0.68136895	-0.40682074	-0.13054204	-0.10502695	0.004792295	-0.010164511999999999	0.23954383	0.49965522	0.6286694	-0.41219896	-0.028375393	-0.112688206	0.00692963	0.9987394	0.046293784000000004	0.34338766	0.008948725	-0.0028423822999999997	0.93260825	0.77531224	-0.15385842	0.12080113	-0.14876784	-0.18271513	3.2180803	-0.0854924	0.027572995	-0.75855887	-0.100863084	-0.14170475	0.03726499	0.2691817	-0.1478703	-0.23091638	0.31349105	0.17797546
NCI60	MALME3M	125066	0.7234	-0.15236585	-0.011850296000000001	-0.00031846054	-0.026185965	0.05520259	0.25391334	0.70494103	-0.18121582	0.38662001	0.56472313	0.68136895	-0.40682074	-0.13054204	-0.10502695	0.004792295	-0.010164511999999999	0.23954383	0.49965522	0.6286694	-0.41219896	-0.028375393	-0.112688206	0.00692963	0.9987394	0.046293784000000004	0.34338766	0.008948725	-0.0028423822999999997	0.93260825	0.77531224	-0.15385842	0.12080113	-0.14876784	-0.18271513	3.2180803	-0.0854924	0.027572995	-0.75855887	-0.100863084	-0.14170475	0.03726499	0.2691817	-0.1478703	-0.23091638	0.31349105	0.17797546
NCI60	MALME3M	125066	0.6408	-0.15236585	-0.011850296000000001	-0.00031846054	-0.026185965	0.05520259	0.25391334	0.70494103	-0.18121582	0.38662001	0.56472313	0.68136895	-0.40682074	-0.13054204	-0.10502695	0.004792295	-0.010164511999999999	0.23954383	0.49965522	0.6286694	-0.41219896	-0.028375393	-0.112688206	0.00692963	0.9987394	0.046293784000000004	0.34338766	0.008948725	-0.0028423822999999997	0.93260825	0.77531224	-0.15385842	0.12080113	-0.14876784	-0.18271513	3.2180803	-0.0854924	0.027572995	-0.75855887	-0.100863084	-0.14170475	0.03726499	0.2691817	-0.1478703	-0.23091638	0.31349105	0.17797546
NCI60	MALME3M	125066	0.8558	-0.15236585	-0.011850296000000001	-0.00031846054	-0.026185965	0.05520259	0.25391334	0.70494103	-0.18121582	0.38662001	0.56472313	0.68136895	-0.40682074	-0.13054204	-0.10502695	0.004792295	-0.010164511999999999	0.23954383	0.49965522	0.6286694	-0.41219896	-0.028375393	-0.112688206	0.00692963	0.9987394	0.046293784000000004	0.34338766	0.008948725	-0.0028423822999999997	0.93260825	0.77531224	-0.15385842	0.12080113	-0.14876784	-0.18271513	3.2180803	-0.0854924	0.027572995	-0.75855887	-0.100863084	-0.14170475	0.03726499	0.2691817	-0.1478703	-0.23091638	0.31349105	0.17797546
NCI60	MALME3M	125066	0.6926	-0.15236585	-0.011850296000000001	-0.00031846054	-0.026185965	0.05520259	0.25391334	0.70494103	-0.18121582	0.38662001	0.56472313	0.68136895	-0.40682074	-0.13054204	-0.10502695	0.004792295	-0.010164511999999999	0.23954383	0.49965522	0.6286694	-0.41219896	-0.028375393	-0.112688206	0.00692963	0.9987394	0.046293784000000004	0.34338766	0.008948725	-0.0028423822999999997	0.93260825	0.77531224	-0.15385842	0.12080113	-0.14876784	-0.18271513	3.2180803	-0.0854924	0.027572995	-0.75855887	-0.100863084	-0.14170475	0.03726499	0.2691817	-0.1478703	-0.23091638	0.31349105	0.17797546
NCI60	MALME3M	125066	0.6482	-0.15236585	-0.011850296000000001	-0.00031846054	-0.026185965	0.05520259	0.25391334	0.70494103	-0.18121582	0.38662001	0.56472313	0.68136895	-0.40682074	-0.13054204	-0.10502695	0.004792295	-0.010164511999999999	0.23954383	0.49965522	0.6286694	-0.41219896	-0.028375393	-0.112688206	0.00692963	0.9987394	0.046293784000000004	0.34338766	0.008948725	-0.0028423822999999997	0.93260825	0.77531224	-0.15385842	0.12080113	-0.14876784	-0.18271513	3.2180803	-0.0854924	0.027572995	-0.75855887	-0.100863084	-0.14170475	0.03726499	0.2691817	-0.1478703	-0.23091638	0.31349105	0.17797546
NCI60	MALME3M	125066	0.7153	-0.15236585	-0.011850296000000001	-0.00031846054	-0.026185965	0.05520259	0.25391334	0.70494103	-0.18121582	0.38662001	0.56472313	0.68136895	-0.40682074	-0.13054204	-0.10502695	0.004792295	-0.010164511999999999	0.23954383	0.49965522	0.6286694	-0.41219896	-0.028375393	-0.112688206	0.00692963	0.9987394	0.046293784000000004	0.34338766	0.008948725	-0.0028423822999999997	0.93260825	0.77531224	-0.15385842	0.12080113	-0.14876784	-0.18271513	3.2180803	-0.0854924	0.027572995	-0.75855887	-0.100863084	-0.14170475	0.03726499	0.2691817	-0.1478703	-0.23091638	0.31349105	0.17797546
NCI60	MALME3M	125066	0.7893	-0.15236585	-0.011850296000000001	-0.00031846054	-0.026185965	0.05520259	0.25391334	0.70494103	-0.18121582	0.38662001	0.56472313	0.68136895	-0.40682074	-0.13054204	-0.10502695	0.004792295	-0.010164511999999999	0.23954383	0.49965522	0.6286694	-0.41219896	-0.028375393	-0.112688206	0.00692963	0.9987394	0.046293784000000004	0.34338766	0.008948725	-0.0028423822999999997	0.93260825	0.77531224	-0.15385842	0.12080113	-0.14876784	-0.18271513	3.2180803	-0.0854924	0.027572995	-0.75855887	-0.100863084	-0.14170475	0.03726499	0.2691817	-0.1478703	-0.23091638	0.31349105	0.17797546
NCI60	MALME3M	125066	0.7251	-0.15236585	-0.011850296000000001	-0.00031846054	-0.026185965	0.05520259	0.25391334	0.70494103	-0.18121582	0.38662001	0.56472313	0.68136895	-0.40682074	-0.13054204	-0.10502695	0.004792295	-0.010164511999999999	0.23954383	0.49965522	0.6286694	-0.41219896	-0.028375393	-0.112688206	0.00692963	0.9987394	0.046293784000000004	0.34338766	0.008948725	-0.0028423822999999997	0.93260825	0.77531224	-0.15385842	0.12080113	-0.14876784	-0.18271513	3.2180803	-0.0854924	0.027572995	-0.75855887	-0.100863084	-0.14170475	0.03726499	0.2691817	-0.1478703	-0.23091638	0.31349105	0.17797546
NCI60	MALME3M	125066	0.7918	-0.15236585	-0.011850296000000001	-0.00031846054	-0.026185965	0.05520259	0.25391334	0.70494103	-0.18121582	0.38662001	0.56472313	0.68136895	-0.40682074	-0.13054204	-0.10502695	0.004792295	-0.010164511999999999	0.23954383	0.49965522	0.6286694	-0.41219896	-0.028375393	-0.112688206	0.00692963	0.9987394	0.046293784000000004	0.34338766	0.008948725	-0.0028423822999999997	0.93260825	0.77531224	-0.15385842	0.12080113	-0.14876784	-0.18271513	3.2180803	-0.0854924	0.027572995	-0.75855887	-0.100863084	-0.14170475	0.03726499	0.2691817	-0.1478703	-0.23091638	0.31349105	0.17797546
NCI60	MALME3M	125066	0.7889	-0.15236585	-0.011850296000000001	-0.00031846054	-0.026185965	0.05520259	0.25391334	0.70494103	-0.18121582	0.38662001	0.56472313	0.68136895	-0.40682074	-0.13054204	-0.10502695	0.004792295	-0.010164511999999999	0.23954383	0.49965522	0.6286694	-0.41219896	-0.028375393	-0.112688206	0.00692963	0.9987394	0.046293784000000004	0.34338766	0.008948725	-0.0028423822999999997	0.93260825	0.77531224	-0.15385842	0.12080113	-0.14876784	-0.18271513	3.2180803	-0.0854924	0.027572995	-0.75855887	-0.100863084	-0.14170475	0.03726499	0.2691817	-0.1478703	-0.23091638	0.31349105	0.17797546
NCI60	MALME3M	125066	0.7234	-0.15236585	-0.011850296000000001	-0.00031846054	-0.026185965	0.05520259	0.25391334	0.70494103	-0.18121582	0.38662001	0.56472313	0.68136895	-0.40682074	-0.13054204	-0.10502695	0.004792295	-0.010164511999999999	0.23954383	0.49965522	0.6286694	-0.41219896	-0.028375393	-0.112688206	0.00692963	0.9987394	0.046293784000000004	0.34338766	0.008948725	-0.0028423822999999997	0.93260825	0.77531224	-0.15385842	0.12080113	-0.14876784	-0.18271513	3.2180803	-0.0854924	0.027572995	-0.75855887	-0.100863084	-0.14170475	0.03726499	0.2691817	-0.1478703	-0.23091638	0.31349105	0.17797546
NCI60	MALME3M	125066	0.7782	-0.15236585	-0.011850296000000001	-0.00031846054	-0.026185965	0.05520259	0.25391334	0.70494103	-0.18121582	0.38662001	0.56472313	0.68136895	-0.40682074	-0.13054204	-0.10502695	0.004792295	-0.010164511999999999	0.23954383	0.49965522	0.6286694	-0.41219896	-0.028375393	-0.112688206	0.00692963	0.9987394	0.046293784000000004	0.34338766	0.008948725	-0.0028423822999999997	0.93260825	0.77531224	-0.15385842	0.12080113	-0.14876784	-0.18271513	3.2180803	-0.0854924	0.027572995	-0.75855887	-0.100863084	-0.14170475	0.03726499	0.2691817	-0.1478703	-0.23091638	0.31349105	0.17797546
NCI60	MALME3M	125066	0.7261	-0.15236585	-0.011850296000000001	-0.00031846054	-0.026185965	0.05520259	0.25391334	0.70494103	-0.18121582	0.38662001	0.56472313	0.68136895	-0.40682074	-0.13054204	-0.10502695	0.004792295	-0.010164511999999999	0.23954383	0.49965522	0.6286694	-0.41219896	-0.028375393	-0.112688206	0.00692963	0.9987394	0.046293784000000004	0.34338766	0.008948725	-0.0028423822999999997	0.93260825	0.77531224	-0.15385842	0.12080113	-0.14876784	-0.18271513	3.2180803	-0.0854924	0.027572995	-0.75855887	-0.100863084	-0.14170475	0.03726499	0.2691817	-0.1478703	-0.23091638	0.31349105	0.17797546
NCI60	MALME3M	125066	0.7639	-0.15236585	-0.011850296000000001	-0.00031846054	-0.026185965	0.05520259	0.25391334	0.70494103	-0.18121582	0.38662001	0.56472313	0.68136895	-0.40682074	-0.13054204	-0.10502695	0.004792295	-0.010164511999999999	0.23954383	0.49965522	0.6286694	-0.41219896	-0.028375393	-0.112688206	0.00692963	0.9987394	0.046293784000000004	0.34338766	0.008948725	-0.0028423822999999997	0.93260825	0.77531224	-0.15385842	0.12080113	-0.14876784	-0.18271513	3.2180803	-0.0854924	0.027572995	-0.75855887	-0.100863084	-0.14170475	0.03726499	0.2691817	-0.1478703	-0.23091638	0.31349105	0.17797546
NCI60	MALME3M	125066	0.8237	-0.15236585	-0.011850296000000001	-0.00031846054	-0.026185965	0.05520259	0.25391334	0.70494103	-0.18121582	0.38662001	0.56472313	0.68136895	-0.40682074	-0.13054204	-0.10502695	0.004792295	-0.010164511999999999	0.23954383	0.49965522	0.6286694	-0.41219896	-0.028375393	-0.112688206	0.00692963	0.9987394	0.046293784000000004	0.34338766	0.008948725	-0.0028423822999999997	0.93260825	0.77531224	-0.15385842	0.12080113	-0.14876784	-0.18271513	3.2180803	-0.0854924	0.027572995	-0.75855887	-0.100863084	-0.14170475	0.03726499	0.2691817	-0.1478703	-0.23091638	0.31349105	0.17797546
NCI60	MALME3M	125066	0.7674	-0.15236585	-0.011850296000000001	-0.00031846054	-0.026185965	0.05520259	0.25391334	0.70494103	-0.18121582	0.38662001	0.56472313	0.68136895	-0.40682074	-0.13054204	-0.10502695	0.004792295	-0.010164511999999999	0.23954383	0.49965522	0.6286694	-0.41219896	-0.028375393	-0.112688206	0.00692963	0.9987394	0.046293784000000004	0.34338766	0.008948725	-0.0028423822999999997	0.93260825	0.77531224	-0.15385842	0.12080113	-0.14876784	-0.18271513	3.2180803	-0.0854924	0.027572995	-0.75855887	-0.100863084	-0.14170475	0.03726499	0.2691817	-0.1478703	-0.23091638	0.31349105	0.17797546
NCI60	MALME3M	125066	0.8024	-0.15236585	-0.011850296000000001	-0.00031846054	-0.026185965	0.05520259	0.25391334	0.70494103	-0.18121582	0.38662001	0.56472313	0.68136895	-0.40682074	-0.13054204	-0.10502695	0.004792295	-0.010164511999999999	0.23954383	0.49965522	0.6286694	-0.41219896	-0.028375393	-0.112688206	0.00692963	0.9987394	0.046293784000000004	0.34338766	0.008948725	-0.0028423822999999997	0.93260825	0.77531224	-0.15385842	0.12080113	-0.14876784	-0.18271513	3.2180803	-0.0854924	0.027572995	-0.75855887	-0.100863084	-0.14170475	0.03726499	0.2691817	-0.1478703	-0.23091638	0.31349105	0.17797546
NCI60	MALME3M	125066	0.7043	-0.15236585	-0.011850296000000001	-0.00031846054	-0.026185965	0.05520259	0.25391334	0.70494103	-0.18121582	0.38662001	0.56472313	0.68136895	-0.40682074	-0.13054204	-0.10502695	0.004792295	-0.010164511999999999	0.23954383	0.49965522	0.6286694	-0.41219896	-0.028375393	-0.112688206	0.00692963	0.9987394	0.046293784000000004	0.34338766	0.008948725	-0.0028423822999999997	0.93260825	0.77531224	-0.15385842	0.12080113	-0.14876784	-0.18271513	3.2180803	-0.0854924	0.027572995	-0.75855887	-0.100863084	-0.14170475	0.03726499	0.2691817	-0.1478703	-0.23091638	0.31349105	0.17797546
NCI60	MALME3M	125066	0.7597	-0.15236585	-0.011850296000000001	-0.00031846054	-0.026185965	0.05520259	0.25391334	0.70494103	-0.18121582	0.38662001	0.56472313	0.68136895	-0.40682074	-0.13054204	-0.10502695	0.004792295	-0.010164511999999999	0.23954383	0.49965522	0.6286694	-0.41219896	-0.028375393	-0.112688206	0.00692963	0.9987394	0.046293784000000004	0.34338766	0.008948725	-0.0028423822999999997	0.93260825	0.77531224	-0.15385842	0.12080113	-0.14876784	-0.18271513	3.2180803	-0.0854924	0.027572995	-0.75855887	-0.100863084	-0.14170475	0.03726499	0.2691817	-0.1478703	-0.23091638	0.31349105	0.17797546
NCI60	MALME3M	125066	0.7659999999999999	-0.15236585	-0.011850296000000001	-0.00031846054	-0.026185965	0.05520259	0.25391334	0.70494103	-0.18121582	0.38662001	0.56472313	0.68136895	-0.40682074	-0.13054204	-0.10502695	0.004792295	-0.010164511999999999	0.23954383	0.49965522	0.6286694	-0.41219896	-0.028375393	-0.112688206	0.00692963	0.9987394	0.046293784000000004	0.34338766	0.008948725	-0.0028423822999999997	0.93260825	0.77531224	-0.15385842	0.12080113	-0.14876784	-0.18271513	3.2180803	-0.0854924	0.027572995	-0.75855887	-0.100863084	-0.14170475	0.03726499	0.2691817	-0.1478703	-0.23091638	0.31349105	0.17797546
NCI60	MALME3M	125066	0.7796	-0.15236585	-0.011850296000000001	-0.00031846054	-0.026185965	0.05520259	0.25391334	0.70494103	-0.18121582	0.38662001	0.56472313	0.68136895	-0.40682074	-0.13054204	-0.10502695	0.004792295	-0.010164511999999999	0.23954383	0.49965522	0.6286694	-0.41219896	-0.028375393	-0.112688206	0.00692963	0.9987394	0.046293784000000004	0.34338766	0.008948725	-0.0028423822999999997	0.93260825	0.77531224	-0.15385842	0.12080113	-0.14876784	-0.18271513	3.2180803	-0.0854924	0.027572995	-0.75855887	-0.100863084	-0.14170475	0.03726499	0.2691817	-0.1478703	-0.23091638	0.31349105	0.17797546
NCI60	MALME3M	125066	0.8544	-0.15236585	-0.011850296000000001	-0.00031846054	-0.026185965	0.05520259	0.25391334	0.70494103	-0.18121582	0.38662001	0.56472313	0.68136895	-0.40682074	-0.13054204	-0.10502695	0.004792295	-0.010164511999999999	0.23954383	0.49965522	0.6286694	-0.41219896	-0.028375393	-0.112688206	0.00692963	0.9987394	0.046293784000000004	0.34338766	0.008948725	-0.0028423822999999997	0.93260825	0.77531224	-0.15385842	0.12080113	-0.14876784	-0.18271513	3.2180803	-0.0854924	0.027572995	-0.75855887	-0.100863084	-0.14170475	0.03726499	0.2691817	-0.1478703	-0.23091638	0.31349105	0.17797546
NCI60	MALME3M	125066	0.8585	-0.15236585	-0.011850296000000001	-0.00031846054	-0.026185965	0.05520259	0.25391334	0.70494103	-0.18121582	0.38662001	0.56472313	0.68136895	-0.40682074	-0.13054204	-0.10502695	0.004792295	-0.010164511999999999	0.23954383	0.49965522	0.6286694	-0.41219896	-0.028375393	-0.112688206	0.00692963	0.9987394	0.046293784000000004	0.34338766	0.008948725	-0.0028423822999999997	0.93260825	0.77531224	-0.15385842	0.12080113	-0.14876784	-0.18271513	3.2180803	-0.0854924	0.027572995	-0.75855887	-0.100863084	-0.14170475	0.03726499	0.2691817	-0.1478703	-0.23091638	0.31349105	0.17797546
NCI60	MALME3M	125066	0.6326	-0.15236585	-0.011850296000000001	-0.00031846054	-0.026185965	0.05520259	0.25391334	0.70494103	-0.18121582	0.38662001	0.56472313	0.68136895	-0.40682074	-0.13054204	-0.10502695	0.004792295	-0.010164511999999999	0.23954383	0.49965522	0.6286694	-0.41219896	-0.028375393	-0.112688206	0.00692963	0.9987394	0.046293784000000004	0.34338766	0.008948725	-0.0028423822999999997	0.93260825	0.77531224	-0.15385842	0.12080113	-0.14876784	-0.18271513	3.2180803	-0.0854924	0.027572995	-0.75855887	-0.100863084	-0.14170475	0.03726499	0.2691817	-0.1478703	-0.23091638	0.31349105	0.17797546
NCI60	MALME3M	125066	0.7721	-0.15236585	-0.011850296000000001	-0.00031846054	-0.026185965	0.05520259	0.25391334	0.70494103	-0.18121582	0.38662001	0.56472313	0.68136895	-0.40682074	-0.13054204	-0.10502695	0.004792295	-0.010164511999999999	0.23954383	0.49965522	0.6286694	-0.41219896	-0.028375393	-0.112688206	0.00692963	0.9987394	0.046293784000000004	0.34338766	0.008948725	-0.0028423822999999997	0.93260825	0.77531224	-0.15385842	0.12080113	-0.14876784	-0.18271513	3.2180803	-0.0854924	0.027572995	-0.75855887	-0.100863084	-0.14170475	0.03726499	0.2691817	-0.1478703	-0.23091638	0.31349105	0.17797546
NCI60	MALME3M	125066	0.5126	-0.15236585	-0.011850296000000001	-0.00031846054	-0.026185965	0.05520259	0.25391334	0.70494103	-0.18121582	0.38662001	0.56472313	0.68136895	-0.40682074	-0.13054204	-0.10502695	0.004792295	-0.010164511999999999	0.23954383	0.49965522	0.6286694	-0.41219896	-0.028375393	-0.112688206	0.00692963	0.9987394	0.046293784000000004	0.34338766	0.008948725	-0.0028423822999999997	0.93260825	0.77531224	-0.15385842	0.12080113	-0.14876784	-0.18271513	3.2180803	-0.0854924	0.027572995	-0.75855887	-0.100863084	-0.14170475	0.03726499	0.2691817	-0.1478703	-0.23091638	0.31349105	0.17797546
NCI60	MALME3M	125066	0.7294	-0.15236585	-0.011850296000000001	-0.00031846054	-0.026185965	0.05520259	0.25391334	0.70494103	-0.18121582	0.38662001	0.56472313	0.68136895	-0.40682074	-0.13054204	-0.10502695	0.004792295	-0.010164511999999999	0.23954383	0.49965522	0.6286694	-0.41219896	-0.028375393	-0.112688206	0.00692963	0.9987394	0.046293784000000004	0.34338766	0.008948725	-0.0028423822999999997	0.93260825	0.77531224	-0.15385842	0.12080113	-0.14876784	-0.18271513	3.2180803	-0.0854924	0.027572995	-0.75855887	-0.100863084	-0.14170475	0.03726499	0.2691817	-0.1478703	-0.23091638	0.31349105	0.17797546
NCI60	MALME3M	125066	0.769	-0.15236585	-0.011850296000000001	-0.00031846054	-0.026185965	0.05520259	0.25391334	0.70494103	-0.18121582	0.38662001	0.56472313	0.68136895	-0.40682074	-0.13054204	-0.10502695	0.004792295	-0.010164511999999999	0.23954383	0.49965522	0.6286694	-0.41219896	-0.028375393	-0.112688206	0.00692963	0.9987394	0.046293784000000004	0.34338766	0.008948725	-0.0028423822999999997	0.93260825	0.77531224	-0.15385842	0.12080113	-0.14876784	-0.18271513	3.2180803	-0.0854924	0.027572995	-0.75855887	-0.100863084	-0.14170475	0.03726499	0.2691817	-0.1478703	-0.23091638	0.31349105	0.17797546
NCI60	MALME3M	125066	0.7801	-0.15236585	-0.011850296000000001	-0.00031846054	-0.026185965	0.05520259	0.25391334	0.70494103	-0.18121582	0.38662001	0.56472313	0.68136895	-0.40682074	-0.13054204	-0.10502695	0.004792295	-0.010164511999999999	0.23954383	0.49965522	0.6286694	-0.41219896	-0.028375393	-0.112688206	0.00692963	0.9987394	0.046293784000000004	0.34338766	0.008948725	-0.0028423822999999997	0.93260825	0.77531224	-0.15385842	0.12080113	-0.14876784	-0.18271513	3.2180803	-0.0854924	0.027572995	-0.75855887	-0.100863084	-0.14170475	0.03726499	0.2691817	-0.1478703	-0.23091638	0.31349105	0.17797546
NCI60	MALME3M	125066	0.6739	-0.15236585	-0.011850296000000001	-0.00031846054	-0.026185965	0.05520259	0.25391334	0.70494103	-0.18121582	0.38662001	0.56472313	0.68136895	-0.40682074	-0.13054204	-0.10502695	0.004792295	-0.010164511999999999	0.23954383	0.49965522	0.6286694	-0.41219896	-0.028375393	-0.112688206	0.00692963	0.9987394	0.046293784000000004	0.34338766	0.008948725	-0.0028423822999999997	0.93260825	0.77531224	-0.15385842	0.12080113	-0.14876784	-0.18271513	3.2180803	-0.0854924	0.027572995	-0.75855887	-0.100863084	-0.14170475	0.03726499	0.2691817	-0.1478703	-0.23091638	0.31349105	0.17797546
NCI60	MALME3M	125066	0.7803	-0.15236585	-0.011850296000000001	-0.00031846054	-0.026185965	0.05520259	0.25391334	0.70494103	-0.18121582	0.38662001	0.56472313	0.68136895	-0.40682074	-0.13054204	-0.10502695	0.004792295	-0.010164511999999999	0.23954383	0.49965522	0.6286694	-0.41219896	-0.028375393	-0.112688206	0.00692963	0.9987394	0.046293784000000004	0.34338766	0.008948725	-0.0028423822999999997	0.93260825	0.77531224	-0.15385842	0.12080113	-0.14876784	-0.18271513	3.2180803	-0.0854924	0.027572995	-0.75855887	-0.100863084	-0.14170475	0.03726499	0.2691817	-0.1478703	-0.23091638	0.31349105	0.17797546
NCI60	MALME3M	125066	0.5827	-0.15236585	-0.011850296000000001	-0.00031846054	-0.026185965	0.05520259	0.25391334	0.70494103	-0.18121582	0.38662001	0.56472313	0.68136895	-0.40682074	-0.13054204	-0.10502695	0.004792295	-0.010164511999999999	0.23954383	0.49965522	0.6286694	-0.41219896	-0.028375393	-0.112688206	0.00692963	0.9987394	0.046293784000000004	0.34338766	0.008948725	-0.0028423822999999997	0.93260825	0.77531224	-0.15385842	0.12080113	-0.14876784	-0.18271513	3.2180803	-0.0854924	0.027572995	-0.75855887	-0.100863084	-0.14170475	0.03726499	0.2691817	-0.1478703	-0.23091638	0.31349105	0.17797546
NCI60	MALME3M	125066	0.7066	-0.15236585	-0.011850296000000001	-0.00031846054	-0.026185965	0.05520259	0.25391334	0.70494103	-0.18121582	0.38662001	0.56472313	0.68136895	-0.40682074	-0.13054204	-0.10502695	0.004792295	-0.010164511999999999	0.23954383	0.49965522	0.6286694	-0.41219896	-0.028375393	-0.112688206	0.00692963	0.9987394	0.046293784000000004	0.34338766	0.008948725	-0.0028423822999999997	0.93260825	0.77531224	-0.15385842	0.12080113	-0.14876784	-0.18271513	3.2180803	-0.0854924	0.027572995	-0.75855887	-0.100863084	-0.14170475	0.03726499	0.2691817	-0.1478703	-0.23091638	0.31349105	0.17797546
NCI60	MALME3M	125066	0.7636	-0.15236585	-0.011850296000000001	-0.00031846054	-0.026185965	0.05520259	0.25391334	0.70494103	-0.18121582	0.38662001	0.56472313	0.68136895	-0.40682074	-0.13054204	-0.10502695	0.004792295	-0.010164511999999999	0.23954383	0.49965522	0.6286694	-0.41219896	-0.028375393	-0.112688206	0.00692963	0.9987394	0.046293784000000004	0.34338766	0.008948725	-0.0028423822999999997	0.93260825	0.77531224	-0.15385842	0.12080113	-0.14876784	-0.18271513	3.2180803	-0.0854924	0.027572995	-0.75855887	-0.100863084	-0.14170475	0.03726499	0.2691817	-0.1478703	-0.23091638	0.31349105	0.17797546
NCI60	MALME3M	125066	0.7102	-0.15236585	-0.011850296000000001	-0.00031846054	-0.026185965	0.05520259	0.25391334	0.70494103	-0.18121582	0.38662001	0.56472313	0.68136895	-0.40682074	-0.13054204	-0.10502695	0.004792295	-0.010164511999999999	0.23954383	0.49965522	0.6286694	-0.41219896	-0.028375393	-0.112688206	0.00692963	0.9987394	0.046293784000000004	0.34338766	0.008948725	-0.0028423822999999997	0.93260825	0.77531224	-0.15385842	0.12080113	-0.14876784	-0.18271513	3.2180803	-0.0854924	0.027572995	-0.75855887	-0.100863084	-0.14170475	0.03726499	0.2691817	-0.1478703	-0.23091638	0.31349105	0.17797546
NCI60	MALME3M	125066	0.7761	-0.15236585	-0.011850296000000001	-0.00031846054	-0.026185965	0.05520259	0.25391334	0.70494103	-0.18121582	0.38662001	0.56472313	0.68136895	-0.40682074	-0.13054204	-0.10502695	0.004792295	-0.010164511999999999	0.23954383	0.49965522	0.6286694	-0.41219896	-0.028375393	-0.112688206	0.00692963	0.9987394	0.046293784000000004	0.34338766	0.008948725	-0.0028423822999999997	0.93260825	0.77531224	-0.15385842	0.12080113	-0.14876784	-0.18271513	3.2180803	-0.0854924	0.027572995	-0.75855887	-0.100863084	-0.14170475	0.03726499	0.2691817	-0.1478703	-0.23091638	0.31349105	0.17797546
NCI60	MALME3M	125066	0.8332	-0.15236585	-0.011850296000000001	-0.00031846054	-0.026185965	0.05520259	0.25391334	0.70494103	-0.18121582	0.38662001	0.56472313	0.68136895	-0.40682074	-0.13054204	-0.10502695	0.004792295	-0.010164511999999999	0.23954383	0.49965522	0.6286694	-0.41219896	-0.028375393	-0.112688206	0.00692963	0.9987394	0.046293784000000004	0.34338766	0.008948725	-0.0028423822999999997	0.93260825	0.77531224	-0.15385842	0.12080113	-0.14876784	-0.18271513	3.2180803	-0.0854924	0.027572995	-0.75855887	-0.100863084	-0.14170475	0.03726499	0.2691817	-0.1478703	-0.23091638	0.31349105	0.17797546
NCI60	MALME3M	125066	0.7318	-0.15236585	-0.011850296000000001	-0.00031846054	-0.026185965	0.05520259	0.25391334	0.70494103	-0.18121582	0.38662001	0.56472313	0.68136895	-0.40682074	-0.13054204	-0.10502695	0.004792295	-0.010164511999999999	0.23954383	0.49965522	0.6286694	-0.41219896	-0.028375393	-0.112688206	0.00692963	0.9987394	0.046293784000000004	0.34338766	0.008948725	-0.0028423822999999997	0.93260825	0.77531224	-0.15385842	0.12080113	-0.14876784	-0.18271513	3.2180803	-0.0854924	0.027572995	-0.75855887	-0.100863084	-0.14170475	0.03726499	0.2691817	-0.1478703	-0.23091638	0.31349105	0.17797546
NCI60	MALME3M	125066	0.7169	-0.15236585	-0.011850296000000001	-0.00031846054	-0.026185965	0.05520259	0.25391334	0.70494103	-0.18121582	0.38662001	0.56472313	0.68136895	-0.40682074	-0.13054204	-0.10502695	0.004792295	-0.010164511999999999	0.23954383	0.49965522	0.6286694	-0.41219896	-0.028375393	-0.112688206	0.00692963	0.9987394	0.046293784000000004	0.34338766	0.008948725	-0.0028423822999999997	0.93260825	0.77531224	-0.15385842	0.12080113	-0.14876784	-0.18271513	3.2180803	-0.0854924	0.027572995	-0.75855887	-0.100863084	-0.14170475	0.03726499	0.2691817	-0.1478703	-0.23091638	0.31349105	0.17797546
NCI60	MALME3M	125066	0.7619	-0.15236585	-0.011850296000000001	-0.00031846054	-0.026185965	0.05520259	0.25391334	0.70494103	-0.18121582	0.38662001	0.56472313	0.68136895	-0.40682074	-0.13054204	-0.10502695	0.004792295	-0.010164511999999999	0.23954383	0.49965522	0.6286694	-0.41219896	-0.028375393	-0.112688206	0.00692963	0.9987394	0.046293784000000004	0.34338766	0.008948725	-0.0028423822999999997	0.93260825	0.77531224	-0.15385842	0.12080113	-0.14876784	-0.18271513	3.2180803	-0.0854924	0.027572995	-0.75855887	-0.100863084	-0.14170475	0.03726499	0.2691817	-0.1478703	-0.23091638	0.31349105	0.17797546
NCI60	MALME3M	125066	0.7455	-0.15236585	-0.011850296000000001	-0.00031846054	-0.026185965	0.05520259	0.25391334	0.70494103	-0.18121582	0.38662001	0.56472313	0.68136895	-0.40682074	-0.13054204	-0.10502695	0.004792295	-0.010164511999999999	0.23954383	0.49965522	0.6286694	-0.41219896	-0.028375393	-0.112688206	0.00692963	0.9987394	0.046293784000000004	0.34338766	0.008948725	-0.0028423822999999997	0.93260825	0.77531224	-0.15385842	0.12080113	-0.14876784	-0.18271513	3.2180803	-0.0854924	0.027572995	-0.75855887	-0.100863084	-0.14170475	0.03726499	0.2691817	-0.1478703	-0.23091638	0.31349105	0.17797546
NCI60	MALME3M	125066	0.726	-0.15236585	-0.011850296000000001	-0.00031846054	-0.026185965	0.05520259	0.25391334	0.70494103	-0.18121582	0.38662001	0.56472313	0.68136895	-0.40682074	-0.13054204	-0.10502695	0.004792295	-0.010164511999999999	0.23954383	0.49965522	0.6286694	-0.41219896	-0.028375393	-0.112688206	0.00692963	0.9987394	0.046293784000000004	0.34338766	0.008948725	-0.0028423822999999997	0.93260825	0.77531224	-0.15385842	0.12080113	-0.14876784	-0.18271513	3.2180803	-0.0854924	0.027572995	-0.75855887	-0.100863084	-0.14170475	0.03726499	0.2691817	-0.1478703	-0.23091638	0.31349105	0.17797546
NCI60	MALME3M	125066	0.8076	-0.15236585	-0.011850296000000001	-0.00031846054	-0.026185965	0.05520259	0.25391334	0.70494103	-0.18121582	0.38662001	0.56472313	0.68136895	-0.40682074	-0.13054204	-0.10502695	0.004792295	-0.010164511999999999	0.23954383	0.49965522	0.6286694	-0.41219896	-0.028375393	-0.112688206	0.00692963	0.9987394	0.046293784000000004	0.34338766	0.008948725	-0.0028423822999999997	0.93260825	0.77531224	-0.15385842	0.12080113	-0.14876784	-0.18271513	3.2180803	-0.0854924	0.027572995	-0.75855887	-0.100863084	-0.14170475	0.03726499	0.2691817	-0.1478703	-0.23091638	0.31349105	0.17797546
NCI60	MALME3M	125066	0.7637	-0.15236585	-0.011850296000000001	-0.00031846054	-0.026185965	0.05520259	0.25391334	0.70494103	-0.18121582	0.38662001	0.56472313	0.68136895	-0.40682074	-0.13054204	-0.10502695	0.004792295	-0.010164511999999999	0.23954383	0.49965522	0.6286694	-0.41219896	-0.028375393	-0.112688206	0.00692963	0.9987394	0.046293784000000004	0.34338766	0.008948725	-0.0028423822999999997	0.93260825	0.77531224	-0.15385842	0.12080113	-0.14876784	-0.18271513	3.2180803	-0.0854924	0.027572995	-0.75855887	-0.100863084	-0.14170475	0.03726499	0.2691817	-0.1478703	-0.23091638	0.31349105	0.17797546
NCI60	MALME3M	125066	0.7184	-0.15236585	-0.011850296000000001	-0.00031846054	-0.026185965	0.05520259	0.25391334	0.70494103	-0.18121582	0.38662001	0.56472313	0.68136895	-0.40682074	-0.13054204	-0.10502695	0.004792295	-0.010164511999999999	0.23954383	0.49965522	0.6286694	-0.41219896	-0.028375393	-0.112688206	0.00692963	0.9987394	0.046293784000000004	0.34338766	0.008948725	-0.0028423822999999997	0.93260825	0.77531224	-0.15385842	0.12080113	-0.14876784	-0.18271513	3.2180803	-0.0854924	0.027572995	-0.75855887	-0.100863084	-0.14170475	0.03726499	0.2691817	-0.1478703	-0.23091638	0.31349105	0.17797546
NCI60	MALME3M	125066	0.7715	-0.15236585	-0.011850296000000001	-0.00031846054	-0.026185965	0.05520259	0.25391334	0.70494103	-0.18121582	0.38662001	0.56472313	0.68136895	-0.40682074	-0.13054204	-0.10502695	0.004792295	-0.010164511999999999	0.23954383	0.49965522	0.6286694	-0.41219896	-0.028375393	-0.112688206	0.00692963	0.9987394	0.046293784000000004	0.34338766	0.008948725	-0.0028423822999999997	0.93260825	0.77531224	-0.15385842	0.12080113	-0.14876784	-0.18271513	3.2180803	-0.0854924	0.027572995	-0.75855887	-0.100863084	-0.14170475	0.03726499	0.2691817	-0.1478703	-0.23091638	0.31349105	0.17797546
NCI60	MALME3M	125066	0.7813	-0.15236585	-0.011850296000000001	-0.00031846054	-0.026185965	0.05520259	0.25391334	0.70494103	-0.18121582	0.38662001	0.56472313	0.68136895	-0.40682074	-0.13054204	-0.10502695	0.004792295	-0.010164511999999999	0.23954383	0.49965522	0.6286694	-0.41219896	-0.028375393	-0.112688206	0.00692963	0.9987394	0.046293784000000004	0.34338766	0.008948725	-0.0028423822999999997	0.93260825	0.77531224	-0.15385842	0.12080113	-0.14876784	-0.18271513	3.2180803	-0.0854924	0.027572995	-0.75855887	-0.100863084	-0.14170475	0.03726499	0.2691817	-0.1478703	-0.23091638	0.31349105	0.17797546
NCI60	MALME3M	125066	0.8251	-0.15236585	-0.011850296000000001	-0.00031846054	-0.026185965	0.05520259	0.25391334	0.70494103	-0.18121582	0.38662001	0.56472313	0.68136895	-0.40682074	-0.13054204	-0.10502695	0.004792295	-0.010164511999999999	0.23954383	0.49965522	0.6286694	-0.41219896	-0.028375393	-0.112688206	0.00692963	0.9987394	0.046293784000000004	0.34338766	0.008948725	-0.0028423822999999997	0.93260825	0.77531224	-0.15385842	0.12080113	-0.14876784	-0.18271513	3.2180803	-0.0854924	0.027572995	-0.75855887	-0.100863084	-0.14170475	0.03726499	0.2691817	-0.1478703	-0.23091638	0.31349105	0.17797546
NCI60	MALME3M	125066	0.5868	-0.15236585	-0.011850296000000001	-0.00031846054	-0.026185965	0.05520259	0.25391334	0.70494103	-0.18121582	0.38662001	0.56472313	0.68136895	-0.40682074	-0.13054204	-0.10502695	0.004792295	-0.010164511999999999	0.23954383	0.49965522	0.6286694	-0.41219896	-0.028375393	-0.112688206	0.00692963	0.9987394	0.046293784000000004	0.34338766	0.008948725	-0.0028423822999999997	0.93260825	0.77531224	-0.15385842	0.12080113	-0.14876784	-0.18271513	3.2180803	-0.0854924	0.027572995	-0.75855887	-0.100863084	-0.14170475	0.03726499	0.2691817	-0.1478703	-0.23091638	0.31349105	0.17797546
NCI60	MALME3M	125066	0.8186	-0.15236585	-0.011850296000000001	-0.00031846054	-0.026185965	0.05520259	0.25391334	0.70494103	-0.18121582	0.38662001	0.56472313	0.68136895	-0.40682074	-0.13054204	-0.10502695	0.004792295	-0.010164511999999999	0.23954383	0.49965522	0.6286694	-0.41219896	-0.028375393	-0.112688206	0.00692963	0.9987394	0.046293784000000004	0.34338766	0.008948725	-0.0028423822999999997	0.93260825	0.77531224	-0.15385842	0.12080113	-0.14876784	-0.18271513	3.2180803	-0.0854924	0.027572995	-0.75855887	-0.100863084	-0.14170475	0.03726499	0.2691817	-0.1478703	-0.23091638	0.31349105	0.17797546
NCI60	MALME3M	125066	0.7762	-0.15236585	-0.011850296000000001	-0.00031846054	-0.026185965	0.05520259	0.25391334	0.70494103	-0.18121582	0.38662001	0.56472313	0.68136895	-0.40682074	-0.13054204	-0.10502695	0.004792295	-0.010164511999999999	0.23954383	0.49965522	0.6286694	-0.41219896	-0.028375393	-0.112688206	0.00692963	0.9987394	0.046293784000000004	0.34338766	0.008948725	-0.0028423822999999997	0.93260825	0.77531224	-0.15385842	0.12080113	-0.14876784	-0.18271513	3.2180803	-0.0854924	0.027572995	-0.75855887	-0.100863084	-0.14170475	0.03726499	0.2691817	-0.1478703	-0.23091638	0.31349105	0.17797546
NCI60	MALME3M	125066	0.763	-0.15236585	-0.011850296000000001	-0.00031846054	-0.026185965	0.05520259	0.25391334	0.70494103	-0.18121582	0.38662001	0.56472313	0.68136895	-0.40682074	-0.13054204	-0.10502695	0.004792295	-0.010164511999999999	0.23954383	0.49965522	0.6286694	-0.41219896	-0.028375393	-0.112688206	0.00692963	0.9987394	0.046293784000000004	0.34338766	0.008948725	-0.0028423822999999997	0.93260825	0.77531224	-0.15385842	0.12080113	-0.14876784	-0.18271513	3.2180803	-0.0854924	0.027572995	-0.75855887	-0.100863084	-0.14170475	0.03726499	0.2691817	-0.1478703	-0.23091638	0.31349105	0.17797546
NCI60	MALME3M	125066	0.8294	-0.15236585	-0.011850296000000001	-0.00031846054	-0.026185965	0.05520259	0.25391334	0.70494103	-0.18121582	0.38662001	0.56472313	0.68136895	-0.40682074	-0.13054204	-0.10502695	0.004792295	-0.010164511999999999	0.23954383	0.49965522	0.6286694	-0.41219896	-0.028375393	-0.112688206	0.00692963	0.9987394	0.046293784000000004	0.34338766	0.008948725	-0.0028423822999999997	0.93260825	0.77531224	-0.15385842	0.12080113	-0.14876784	-0.18271513	3.2180803	-0.0854924	0.027572995	-0.75855887	-0.100863084	-0.14170475	0.03726499	0.2691817	-0.1478703	-0.23091638	0.31349105	0.17797546
NCI60	MALME3M	125066	0.7749	-0.15236585	-0.011850296000000001	-0.00031846054	-0.026185965	0.05520259	0.25391334	0.70494103	-0.18121582	0.38662001	0.56472313	0.68136895	-0.40682074	-0.13054204	-0.10502695	0.004792295	-0.010164511999999999	0.23954383	0.49965522	0.6286694	-0.41219896	-0.028375393	-0.112688206	0.00692963	0.9987394	0.046293784000000004	0.34338766	0.008948725	-0.0028423822999999997	0.93260825	0.77531224	-0.15385842	0.12080113	-0.14876784	-0.18271513	3.2180803	-0.0854924	0.027572995	-0.75855887	-0.100863084	-0.14170475	0.03726499	0.2691817	-0.1478703	-0.23091638	0.31349105	0.17797546
NCI60	MALME3M	125066	0.7562	-0.15236585	-0.011850296000000001	-0.00031846054	-0.026185965	0.05520259	0.25391334	0.70494103	-0.18121582	0.38662001	0.56472313	0.68136895	-0.40682074	-0.13054204	-0.10502695	0.004792295	-0.010164511999999999	0.23954383	0.49965522	0.6286694	-0.41219896	-0.028375393	-0.112688206	0.00692963	0.9987394	0.046293784000000004	0.34338766	0.008948725	-0.0028423822999999997	0.93260825	0.77531224	-0.15385842	0.12080113	-0.14876784	-0.18271513	3.2180803	-0.0854924	0.027572995	-0.75855887	-0.100863084	-0.14170475	0.03726499	0.2691817	-0.1478703	-0.23091638	0.31349105	0.17797546
NCI60	MALME3M	125066	0.721	-0.15236585	-0.011850296000000001	-0.00031846054	-0.026185965	0.05520259	0.25391334	0.70494103	-0.18121582	0.38662001	0.56472313	0.68136895	-0.40682074	-0.13054204	-0.10502695	0.004792295	-0.010164511999999999	0.23954383	0.49965522	0.6286694	-0.41219896	-0.028375393	-0.112688206	0.00692963	0.9987394	0.046293784000000004	0.34338766	0.008948725	-0.0028423822999999997	0.93260825	0.77531224	-0.15385842	0.12080113	-0.14876784	-0.18271513	3.2180803	-0.0854924	0.027572995	-0.75855887	-0.100863084	-0.14170475	0.03726499	0.2691817	-0.1478703	-0.23091638	0.31349105	0.17797546
NCI60	MALME3M	125066	0.7034	-0.15236585	-0.011850296000000001	-0.00031846054	-0.026185965	0.05520259	0.25391334	0.70494103	-0.18121582	0.38662001	0.56472313	0.68136895	-0.40682074	-0.13054204	-0.10502695	0.004792295	-0.010164511999999999	0.23954383	0.49965522	0.6286694	-0.41219896	-0.028375393	-0.112688206	0.00692963	0.9987394	0.046293784000000004	0.34338766	0.008948725	-0.0028423822999999997	0.93260825	0.77531224	-0.15385842	0.12080113	-0.14876784	-0.18271513	3.2180803	-0.0854924	0.027572995	-0.75855887	-0.100863084	-0.14170475	0.03726499	0.2691817	-0.1478703	-0.23091638	0.31349105	0.17797546
NCI60	MALME3M	125066	0.6526	-0.15236585	-0.011850296000000001	-0.00031846054	-0.026185965	0.05520259	0.25391334	0.70494103	-0.18121582	0.38662001	0.56472313	0.68136895	-0.40682074	-0.13054204	-0.10502695	0.004792295	-0.010164511999999999	0.23954383	0.49965522	0.6286694	-0.41219896	-0.028375393	-0.112688206	0.00692963	0.9987394	0.046293784000000004	0.34338766	0.008948725	-0.0028423822999999997	0.93260825	0.77531224	-0.15385842	0.12080113	-0.14876784	-0.18271513	3.2180803	-0.0854924	0.027572995	-0.75855887	-0.100863084	-0.14170475	0.03726499	0.2691817	-0.1478703	-0.23091638	0.31349105	0.17797546
NCI60	MALME3M	125066	0.7462	-0.15236585	-0.011850296000000001	-0.00031846054	-0.026185965	0.05520259	0.25391334	0.70494103	-0.18121582	0.38662001	0.56472313	0.68136895	-0.40682074	-0.13054204	-0.10502695	0.004792295	-0.010164511999999999	0.23954383	0.49965522	0.6286694	-0.41219896	-0.028375393	-0.112688206	0.00692963	0.9987394	0.046293784000000004	0.34338766	0.008948725	-0.0028423822999999997	0.93260825	0.77531224	-0.15385842	0.12080113	-0.14876784	-0.18271513	3.2180803	-0.0854924	0.027572995	-0.75855887	-0.100863084	-0.14170475	0.03726499	0.2691817	-0.1478703	-0.23091638	0.31349105	0.17797546
NCI60	MALME3M	125066	0.7562	-0.15236585	-0.011850296000000001	-0.00031846054	-0.026185965	0.05520259	0.25391334	0.70494103	-0.18121582	0.38662001	0.56472313	0.68136895	-0.40682074	-0.13054204	-0.10502695	0.004792295	-0.010164511999999999	0.23954383	0.49965522	0.6286694	-0.41219896	-0.028375393	-0.112688206	0.00692963	0.9987394	0.046293784000000004	0.34338766	0.008948725	-0.0028423822999999997	0.93260825	0.77531224	-0.15385842	0.12080113	-0.14876784	-0.18271513	3.2180803	-0.0854924	0.027572995	-0.75855887	-0.100863084	-0.14170475	0.03726499	0.2691817	-0.1478703	-0.23091638	0.31349105	0.17797546
NCI60	MALME3M	125066	0.7403	-0.15236585	-0.011850296000000001	-0.00031846054	-0.026185965	0.05520259	0.25391334	0.70494103	-0.18121582	0.38662001	0.56472313	0.68136895	-0.40682074	-0.13054204	-0.10502695	0.004792295	-0.010164511999999999	0.23954383	0.49965522	0.6286694	-0.41219896	-0.028375393	-0.112688206	0.00692963	0.9987394	0.046293784000000004	0.34338766	0.008948725	-0.0028423822999999997	0.93260825	0.77531224	-0.15385842	0.12080113	-0.14876784	-0.18271513	3.2180803	-0.0854924	0.027572995	-0.75855887	-0.100863084	-0.14170475	0.03726499	0.2691817	-0.1478703	-0.23091638	0.31349105	0.17797546
NCI60	MALME3M	125066	0.7624	-0.15236585	-0.011850296000000001	-0.00031846054	-0.026185965	0.05520259	0.25391334	0.70494103	-0.18121582	0.38662001	0.56472313	0.68136895	-0.40682074	-0.13054204	-0.10502695	0.004792295	-0.010164511999999999	0.23954383	0.49965522	0.6286694	-0.41219896	-0.028375393	-0.112688206	0.00692963	0.9987394	0.046293784000000004	0.34338766	0.008948725	-0.0028423822999999997	0.93260825	0.77531224	-0.15385842	0.12080113	-0.14876784	-0.18271513	3.2180803	-0.0854924	0.027572995	-0.75855887	-0.100863084	-0.14170475	0.03726499	0.2691817	-0.1478703	-0.23091638	0.31349105	0.17797546
NCI60	MALME3M	125066	0.7106	-0.15236585	-0.011850296000000001	-0.00031846054	-0.026185965	0.05520259	0.25391334	0.70494103	-0.18121582	0.38662001	0.56472313	0.68136895	-0.40682074	-0.13054204	-0.10502695	0.004792295	-0.010164511999999999	0.23954383	0.49965522	0.6286694	-0.41219896	-0.028375393	-0.112688206	0.00692963	0.9987394	0.046293784000000004	0.34338766	0.008948725	-0.0028423822999999997	0.93260825	0.77531224	-0.15385842	0.12080113	-0.14876784	-0.18271513	3.2180803	-0.0854924	0.027572995	-0.75855887	-0.100863084	-0.14170475	0.03726499	0.2691817	-0.1478703	-0.23091638	0.31349105	0.17797546
NCI60	MALME3M	125066	0.7644	-0.15236585	-0.011850296000000001	-0.00031846054	-0.026185965	0.05520259	0.25391334	0.70494103	-0.18121582	0.38662001	0.56472313	0.68136895	-0.40682074	-0.13054204	-0.10502695	0.004792295	-0.010164511999999999	0.23954383	0.49965522	0.6286694	-0.41219896	-0.028375393	-0.112688206	0.00692963	0.9987394	0.046293784000000004	0.34338766	0.008948725	-0.0028423822999999997	0.93260825	0.77531224	-0.15385842	0.12080113	-0.14876784	-0.18271513	3.2180803	-0.0854924	0.027572995	-0.75855887	-0.100863084	-0.14170475	0.03726499	0.2691817	-0.1478703	-0.23091638	0.31349105	0.17797546
NCI60	MALME3M	125066	0.7229	-0.15236585	-0.011850296000000001	-0.00031846054	-0.026185965	0.05520259	0.25391334	0.70494103	-0.18121582	0.38662001	0.56472313	0.68136895	-0.40682074	-0.13054204	-0.10502695	0.004792295	-0.010164511999999999	0.23954383	0.49965522	0.6286694	-0.41219896	-0.028375393	-0.112688206	0.00692963	0.9987394	0.046293784000000004	0.34338766	0.008948725	-0.0028423822999999997	0.93260825	0.77531224	-0.15385842	0.12080113	-0.14876784	-0.18271513	3.2180803	-0.0854924	0.027572995	-0.75855887	-0.100863084	-0.14170475	0.03726499	0.2691817	-0.1478703	-0.23091638	0.31349105	0.17797546
NCI60	MALME3M	125066	0.7627	-0.15236585	-0.011850296000000001	-0.00031846054	-0.026185965	0.05520259	0.25391334	0.70494103	-0.18121582	0.38662001	0.56472313	0.68136895	-0.40682074	-0.13054204	-0.10502695	0.004792295	-0.010164511999999999	0.23954383	0.49965522	0.6286694	-0.41219896	-0.028375393	-0.112688206	0.00692963	0.9987394	0.046293784000000004	0.34338766	0.008948725	-0.0028423822999999997	0.93260825	0.77531224	-0.15385842	0.12080113	-0.14876784	-0.18271513	3.2180803	-0.0854924	0.027572995	-0.75855887	-0.100863084	-0.14170475	0.03726499	0.2691817	-0.1478703	-0.23091638	0.31349105	0.17797546
NCI60	MALME3M	125066	0.7534	-0.15236585	-0.011850296000000001	-0.00031846054	-0.026185965	0.05520259	0.25391334	0.70494103	-0.18121582	0.38662001	0.56472313	0.68136895	-0.40682074	-0.13054204	-0.10502695	0.004792295	-0.010164511999999999	0.23954383	0.49965522	0.6286694	-0.41219896	-0.028375393	-0.112688206	0.00692963	0.9987394	0.046293784000000004	0.34338766	0.008948725	-0.0028423822999999997	0.93260825	0.77531224	-0.15385842	0.12080113	-0.14876784	-0.18271513	3.2180803	-0.0854924	0.027572995	-0.75855887	-0.100863084	-0.14170475	0.03726499	0.2691817	-0.1478703	-0.23091638	0.31349105	0.17797546
NCI60	MALME3M	125066	0.7558	-0.15236585	-0.011850296000000001	-0.00031846054	-0.026185965	0.05520259	0.25391334	0.70494103	-0.18121582	0.38662001	0.56472313	0.68136895	-0.40682074	-0.13054204	-0.10502695	0.004792295	-0.010164511999999999	0.23954383	0.49965522	0.6286694	-0.41219896	-0.028375393	-0.112688206	0.00692963	0.9987394	0.046293784000000004	0.34338766	0.008948725	-0.0028423822999999997	0.93260825	0.77531224	-0.15385842	0.12080113	-0.14876784	-0.18271513	3.2180803	-0.0854924	0.027572995	-0.75855887	-0.100863084	-0.14170475	0.03726499	0.2691817	-0.1478703	-0.23091638	0.31349105	0.17797546
NCI60	MALME3M	125066	0.7879999999999999	-0.15236585	-0.011850296000000001	-0.00031846054	-0.026185965	0.05520259	0.25391334	0.70494103	-0.18121582	0.38662001	0.56472313	0.68136895	-0.40682074	-0.13054204	-0.10502695	0.004792295	-0.010164511999999999	0.23954383	0.49965522	0.6286694	-0.41219896	-0.028375393	-0.112688206	0.00692963	0.9987394	0.046293784000000004	0.34338766	0.008948725	-0.0028423822999999997	0.93260825	0.77531224	-0.15385842	0.12080113	-0.14876784	-0.18271513	3.2180803	-0.0854924	0.027572995	-0.75855887	-0.100863084	-0.14170475	0.03726499	0.2691817	-0.1478703	-0.23091638	0.31349105	0.17797546
NCI60	MALME3M	125066	0.8163	-0.15236585	-0.011850296000000001	-0.00031846054	-0.026185965	0.05520259	0.25391334	0.70494103	-0.18121582	0.38662001	0.56472313	0.68136895	-0.40682074	-0.13054204	-0.10502695	0.004792295	-0.010164511999999999	0.23954383	0.49965522	0.6286694	-0.41219896	-0.028375393	-0.112688206	0.00692963	0.9987394	0.046293784000000004	0.34338766	0.008948725	-0.0028423822999999997	0.93260825	0.77531224	-0.15385842	0.12080113	-0.14876784	-0.18271513	3.2180803	-0.0854924	0.027572995	-0.75855887	-0.100863084	-0.14170475	0.03726499	0.2691817	-0.1478703	-0.23091638	0.31349105	0.17797546
NCI60	MALME3M	125066	0.6557	-0.15236585	-0.011850296000000001	-0.00031846054	-0.026185965	0.05520259	0.25391334	0.70494103	-0.18121582	0.38662001	0.56472313	0.68136895	-0.40682074	-0.13054204	-0.10502695	0.004792295	-0.010164511999999999	0.23954383	0.49965522	0.6286694	-0.41219896	-0.028375393	-0.112688206	0.00692963	0.9987394	0.046293784000000004	0.34338766	0.008948725	-0.0028423822999999997	0.93260825	0.77531224	-0.15385842	0.12080113	-0.14876784	-0.18271513	3.2180803	-0.0854924	0.027572995	-0.75855887	-0.100863084	-0.14170475	0.03726499	0.2691817	-0.1478703	-0.23091638	0.31349105	0.17797546
NCI60	MALME3M	125066	0.7713	-0.15236585	-0.011850296000000001	-0.00031846054	-0.026185965	0.05520259	0.25391334	0.70494103	-0.18121582	0.38662001	0.56472313	0.68136895	-0.40682074	-0.13054204	-0.10502695	0.004792295	-0.010164511999999999	0.23954383	0.49965522	0.6286694	-0.41219896	-0.028375393	-0.112688206	0.00692963	0.9987394	0.046293784000000004	0.34338766	0.008948725	-0.0028423822999999997	0.93260825	0.77531224	-0.15385842	0.12080113	-0.14876784	-0.18271513	3.2180803	-0.0854924	0.027572995	-0.75855887	-0.100863084	-0.14170475	0.03726499	0.2691817	-0.1478703	-0.23091638	0.31349105	0.17797546
NCI60	MALME3M	125066	0.7322	-0.15236585	-0.011850296000000001	-0.00031846054	-0.026185965	0.05520259	0.25391334	0.70494103	-0.18121582	0.38662001	0.56472313	0.68136895	-0.40682074	-0.13054204	-0.10502695	0.004792295	-0.010164511999999999	0.23954383	0.49965522	0.6286694	-0.41219896	-0.028375393	-0.112688206	0.00692963	0.9987394	0.046293784000000004	0.34338766	0.008948725	-0.0028423822999999997	0.93260825	0.77531224	-0.15385842	0.12080113	-0.14876784	-0.18271513	3.2180803	-0.0854924	0.027572995	-0.75855887	-0.100863084	-0.14170475	0.03726499	0.2691817	-0.1478703	-0.23091638	0.31349105	0.17797546
NCI60	MALME3M	125066	0.7622	-0.15236585	-0.011850296000000001	-0.00031846054	-0.026185965	0.05520259	0.25391334	0.70494103	-0.18121582	0.38662001	0.56472313	0.68136895	-0.40682074	-0.13054204	-0.10502695	0.004792295	-0.010164511999999999	0.23954383	0.49965522	0.6286694	-0.41219896	-0.028375393	-0.112688206	0.00692963	0.9987394	0.046293784000000004	0.34338766	0.008948725	-0.0028423822999999997	0.93260825	0.77531224	-0.15385842	0.12080113	-0.14876784	-0.18271513	3.2180803	-0.0854924	0.027572995	-0.75855887	-0.100863084	-0.14170475	0.03726499	0.2691817	-0.1478703	-0.23091638	0.31349105	0.17797546
NCI60	MALME3M	125066	0.6897	-0.15236585	-0.011850296000000001	-0.00031846054	-0.026185965	0.05520259	0.25391334	0.70494103	-0.18121582	0.38662001	0.56472313	0.68136895	-0.40682074	-0.13054204	-0.10502695	0.004792295	-0.010164511999999999	0.23954383	0.49965522	0.6286694	-0.41219896	-0.028375393	-0.112688206	0.00692963	0.9987394	0.046293784000000004	0.34338766	0.008948725	-0.0028423822999999997	0.93260825	0.77531224	-0.15385842	0.12080113	-0.14876784	-0.18271513	3.2180803	-0.0854924	0.027572995	-0.75855887	-0.100863084	-0.14170475	0.03726499	0.2691817	-0.1478703	-0.23091638	0.31349105	0.17797546
NCI60	MALME3M	125066	0.7654	-0.15236585	-0.011850296000000001	-0.00031846054	-0.026185965	0.05520259	0.25391334	0.70494103	-0.18121582	0.38662001	0.56472313	0.68136895	-0.40682074	-0.13054204	-0.10502695	0.004792295	-0.010164511999999999	0.23954383	0.49965522	0.6286694	-0.41219896	-0.028375393	-0.112688206	0.00692963	0.9987394	0.046293784000000004	0.34338766	0.008948725	-0.0028423822999999997	0.93260825	0.77531224	-0.15385842	0.12080113	-0.14876784	-0.18271513	3.2180803	-0.0854924	0.027572995	-0.75855887	-0.100863084	-0.14170475	0.03726499	0.2691817	-0.1478703	-0.23091638	0.31349105	0.17797546
NCI60	MALME3M	125066	0.7516	-0.15236585	-0.011850296000000001	-0.00031846054	-0.026185965	0.05520259	0.25391334	0.70494103	-0.18121582	0.38662001	0.56472313	0.68136895	-0.40682074	-0.13054204	-0.10502695	0.004792295	-0.010164511999999999	0.23954383	0.49965522	0.6286694	-0.41219896	-0.028375393	-0.112688206	0.00692963	0.9987394	0.046293784000000004	0.34338766	0.008948725	-0.0028423822999999997	0.93260825	0.77531224	-0.15385842	0.12080113	-0.14876784	-0.18271513	3.2180803	-0.0854924	0.027572995	-0.75855887	-0.100863084	-0.14170475	0.03726499	0.2691817	-0.1478703	-0.23091638	0.31349105	0.17797546
NCI60	MALME3M	125066	0.7173	-0.15236585	-0.011850296000000001	-0.00031846054	-0.026185965	0.05520259	0.25391334	0.70494103	-0.18121582	0.38662001	0.56472313	0.68136895	-0.40682074	-0.13054204	-0.10502695	0.004792295	-0.010164511999999999	0.23954383	0.49965522	0.6286694	-0.41219896	-0.028375393	-0.112688206	0.00692963	0.9987394	0.046293784000000004	0.34338766	0.008948725	-0.0028423822999999997	0.93260825	0.77531224	-0.15385842	0.12080113	-0.14876784	-0.18271513	3.2180803	-0.0854924	0.027572995	-0.75855887	-0.100863084	-0.14170475	0.03726499	0.2691817	-0.1478703	-0.23091638	0.31349105	0.17797546
NCI60	MALME3M	125066	0.7838	-0.15236585	-0.011850296000000001	-0.00031846054	-0.026185965	0.05520259	0.25391334	0.70494103	-0.18121582	0.38662001	0.56472313	0.68136895	-0.40682074	-0.13054204	-0.10502695	0.004792295	-0.010164511999999999	0.23954383	0.49965522	0.6286694	-0.41219896	-0.028375393	-0.112688206	0.00692963	0.9987394	0.046293784000000004	0.34338766	0.008948725	-0.0028423822999999997	0.93260825	0.77531224	-0.15385842	0.12080113	-0.14876784	-0.18271513	3.2180803	-0.0854924	0.027572995	-0.75855887	-0.100863084	-0.14170475	0.03726499	0.2691817	-0.1478703	-0.23091638	0.31349105	0.17797546
NCI60	MALME3M	125066	0.8542	-0.15236585	-0.011850296000000001	-0.00031846054	-0.026185965	0.05520259	0.25391334	0.70494103	-0.18121582	0.38662001	0.56472313	0.68136895	-0.40682074	-0.13054204	-0.10502695	0.004792295	-0.010164511999999999	0.23954383	0.49965522	0.6286694	-0.41219896	-0.028375393	-0.112688206	0.00692963	0.9987394	0.046293784000000004	0.34338766	0.008948725	-0.0028423822999999997	0.93260825	0.77531224	-0.15385842	0.12080113	-0.14876784	-0.18271513	3.2180803	-0.0854924	0.027572995	-0.75855887	-0.100863084	-0.14170475	0.03726499	0.2691817	-0.1478703	-0.23091638	0.31349105	0.17797546
NCI60	MALME3M	125066	0.7118	-0.15236585	-0.011850296000000001	-0.00031846054	-0.026185965	0.05520259	0.25391334	0.70494103	-0.18121582	0.38662001	0.56472313	0.68136895	-0.40682074	-0.13054204	-0.10502695	0.004792295	-0.010164511999999999	0.23954383	0.49965522	0.6286694	-0.41219896	-0.028375393	-0.112688206	0.00692963	0.9987394	0.046293784000000004	0.34338766	0.008948725	-0.0028423822999999997	0.93260825	0.77531224	-0.15385842	0.12080113	-0.14876784	-0.18271513	3.2180803	-0.0854924	0.027572995	-0.75855887	-0.100863084	-0.14170475	0.03726499	0.2691817	-0.1478703	-0.23091638	0.31349105	0.17797546
NCI60	MALME3M	125066	0.83	-0.15236585	-0.011850296000000001	-0.00031846054	-0.026185965	0.05520259	0.25391334	0.70494103	-0.18121582	0.38662001	0.56472313	0.68136895	-0.40682074	-0.13054204	-0.10502695	0.004792295	-0.010164511999999999	0.23954383	0.49965522	0.6286694	-0.41219896	-0.028375393	-0.112688206	0.00692963	0.9987394	0.046293784000000004	0.34338766	0.008948725	-0.0028423822999999997	0.93260825	0.77531224	-0.15385842	0.12080113	-0.14876784	-0.18271513	3.2180803	-0.0854924	0.027572995	-0.75855887	-0.100863084	-0.14170475	0.03726499	0.2691817	-0.1478703	-0.23091638	0.31349105	0.17797546
NCI60	MALME3M	125066	0.8425	-0.15236585	-0.011850296000000001	-0.00031846054	-0.026185965	0.05520259	0.25391334	0.70494103	-0.18121582	0.38662001	0.56472313	0.68136895	-0.40682074	-0.13054204	-0.10502695	0.004792295	-0.010164511999999999	0.23954383	0.49965522	0.6286694	-0.41219896	-0.028375393	-0.112688206	0.00692963	0.9987394	0.046293784000000004	0.34338766	0.008948725	-0.0028423822999999997	0.93260825	0.77531224	-0.15385842	0.12080113	-0.14876784	-0.18271513	3.2180803	-0.0854924	0.027572995	-0.75855887	-0.100863084	-0.14170475	0.03726499	0.2691817	-0.1478703	-0.23091638	0.31349105	0.17797546
NCI60	MALME3M	125066	0.7876	-0.15236585	-0.011850296000000001	-0.00031846054	-0.026185965	0.05520259	0.25391334	0.70494103	-0.18121582	0.38662001	0.56472313	0.68136895	-0.40682074	-0.13054204	-0.10502695	0.004792295	-0.010164511999999999	0.23954383	0.49965522	0.6286694	-0.41219896	-0.028375393	-0.112688206	0.00692963	0.9987394	0.046293784000000004	0.34338766	0.008948725	-0.0028423822999999997	0.93260825	0.77531224	-0.15385842	0.12080113	-0.14876784	-0.18271513	3.2180803	-0.0854924	0.027572995	-0.75855887	-0.100863084	-0.14170475	0.03726499	0.2691817	-0.1478703	-0.23091638	0.31349105	0.17797546
NCI60	MALME3M	125066	0.7907	-0.15236585	-0.011850296000000001	-0.00031846054	-0.026185965	0.05520259	0.25391334	0.70494103	-0.18121582	0.38662001	0.56472313	0.68136895	-0.40682074	-0.13054204	-0.10502695	0.004792295	-0.010164511999999999	0.23954383	0.49965522	0.6286694	-0.41219896	-0.028375393	-0.112688206	0.00692963	0.9987394	0.046293784000000004	0.34338766	0.008948725	-0.0028423822999999997	0.93260825	0.77531224	-0.15385842	0.12080113	-0.14876784	-0.18271513	3.2180803	-0.0854924	0.027572995	-0.75855887	-0.100863084	-0.14170475	0.03726499	0.2691817	-0.1478703	-0.23091638	0.31349105	0.17797546
NCI60	MALME3M	125066	0.6259	-0.15236585	-0.011850296000000001	-0.00031846054	-0.026185965	0.05520259	0.25391334	0.70494103	-0.18121582	0.38662001	0.56472313	0.68136895	-0.40682074	-0.13054204	-0.10502695	0.004792295	-0.010164511999999999	0.23954383	0.49965522	0.6286694	-0.41219896	-0.028375393	-0.112688206	0.00692963	0.9987394	0.046293784000000004	0.34338766	0.008948725	-0.0028423822999999997	0.93260825	0.77531224	-0.15385842	0.12080113	-0.14876784	-0.18271513	3.2180803	-0.0854924	0.027572995	-0.75855887	-0.100863084	-0.14170475	0.03726499	0.2691817	-0.1478703	-0.23091638	0.31349105	0.17797546
NCI60	MALME3M	125066	0.8017	-0.15236585	-0.011850296000000001	-0.00031846054	-0.026185965	0.05520259	0.25391334	0.70494103	-0.18121582	0.38662001	0.56472313	0.68136895	-0.40682074	-0.13054204	-0.10502695	0.004792295	-0.010164511999999999	0.23954383	0.49965522	0.6286694	-0.41219896	-0.028375393	-0.112688206	0.00692963	0.9987394	0.046293784000000004	0.34338766	0.008948725	-0.0028423822999999997	0.93260825	0.77531224	-0.15385842	0.12080113	-0.14876784	-0.18271513	3.2180803	-0.0854924	0.027572995	-0.75855887	-0.100863084	-0.14170475	0.03726499	0.2691817	-0.1478703	-0.23091638	0.31349105	0.17797546
NCI60	MALME3M	125066	0.8319	-0.15236585	-0.011850296000000001	-0.00031846054	-0.026185965	0.05520259	0.25391334	0.70494103	-0.18121582	0.38662001	0.56472313	0.68136895	-0.40682074	-0.13054204	-0.10502695	0.004792295	-0.010164511999999999	0.23954383	0.49965522	0.6286694	-0.41219896	-0.028375393	-0.112688206	0.00692963	0.9987394	0.046293784000000004	0.34338766	0.008948725	-0.0028423822999999997	0.93260825	0.77531224	-0.15385842	0.12080113	-0.14876784	-0.18271513	3.2180803	-0.0854924	0.027572995	-0.75855887	-0.100863084	-0.14170475	0.03726499	0.2691817	-0.1478703	-0.23091638	0.31349105	0.17797546
NCI60	MALME3M	125066	0.7879	-0.15236585	-0.011850296000000001	-0.00031846054	-0.026185965	0.05520259	0.25391334	0.70494103	-0.18121582	0.38662001	0.56472313	0.68136895	-0.40682074	-0.13054204	-0.10502695	0.004792295	-0.010164511999999999	0.23954383	0.49965522	0.6286694	-0.41219896	-0.028375393	-0.112688206	0.00692963	0.9987394	0.046293784000000004	0.34338766	0.008948725	-0.0028423822999999997	0.93260825	0.77531224	-0.15385842	0.12080113	-0.14876784	-0.18271513	3.2180803	-0.0854924	0.027572995	-0.75855887	-0.100863084	-0.14170475	0.03726499	0.2691817	-0.1478703	-0.23091638	0.31349105	0.17797546
NCI60	MALME3M	125066	0.8192	-0.15236585	-0.011850296000000001	-0.00031846054	-0.026185965	0.05520259	0.25391334	0.70494103	-0.18121582	0.38662001	0.56472313	0.68136895	-0.40682074	-0.13054204	-0.10502695	0.004792295	-0.010164511999999999	0.23954383	0.49965522	0.6286694	-0.41219896	-0.028375393	-0.112688206	0.00692963	0.9987394	0.046293784000000004	0.34338766	0.008948725	-0.0028423822999999997	0.93260825	0.77531224	-0.15385842	0.12080113	-0.14876784	-0.18271513	3.2180803	-0.0854924	0.027572995	-0.75855887	-0.100863084	-0.14170475	0.03726499	0.2691817	-0.1478703	-0.23091638	0.31349105	0.17797546
NCI60	MALME3M	125066	0.7369	-0.15236585	-0.011850296000000001	-0.00031846054	-0.026185965	0.05520259	0.25391334	0.70494103	-0.18121582	0.38662001	0.56472313	0.68136895	-0.40682074	-0.13054204	-0.10502695	0.004792295	-0.010164511999999999	0.23954383	0.49965522	0.6286694	-0.41219896	-0.028375393	-0.112688206	0.00692963	0.9987394	0.046293784000000004	0.34338766	0.008948725	-0.0028423822999999997	0.93260825	0.77531224	-0.15385842	0.12080113	-0.14876784	-0.18271513	3.2180803	-0.0854924	0.027572995	-0.75855887	-0.100863084	-0.14170475	0.03726499	0.2691817	-0.1478703	-0.23091638	0.31349105	0.17797546
NCI60	MALME3M	125066	0.8114	-0.15236585	-0.011850296000000001	-0.00031846054	-0.026185965	0.05520259	0.25391334	0.70494103	-0.18121582	0.38662001	0.56472313	0.68136895	-0.40682074	-0.13054204	-0.10502695	0.004792295	-0.010164511999999999	0.23954383	0.49965522	0.6286694	-0.41219896	-0.028375393	-0.112688206	0.00692963	0.9987394	0.046293784000000004	0.34338766	0.008948725	-0.0028423822999999997	0.93260825	0.77531224	-0.15385842	0.12080113	-0.14876784	-0.18271513	3.2180803	-0.0854924	0.027572995	-0.75855887	-0.100863084	-0.14170475	0.03726499	0.2691817	-0.1478703	-0.23091638	0.31349105	0.17797546
NCI60	MALME3M	125066	0.7808	-0.15236585	-0.011850296000000001	-0.00031846054	-0.026185965	0.05520259	0.25391334	0.70494103	-0.18121582	0.38662001	0.56472313	0.68136895	-0.40682074	-0.13054204	-0.10502695	0.004792295	-0.010164511999999999	0.23954383	0.49965522	0.6286694	-0.41219896	-0.028375393	-0.112688206	0.00692963	0.9987394	0.046293784000000004	0.34338766	0.008948725	-0.0028423822999999997	0.93260825	0.77531224	-0.15385842	0.12080113	-0.14876784	-0.18271513	3.2180803	-0.0854924	0.027572995	-0.75855887	-0.100863084	-0.14170475	0.03726499	0.2691817	-0.1478703	-0.23091638	0.31349105	0.17797546
NCI60	MALME3M	125066	0.7589	-0.15236585	-0.011850296000000001	-0.00031846054	-0.026185965	0.05520259	0.25391334	0.70494103	-0.18121582	0.38662001	0.56472313	0.68136895	-0.40682074	-0.13054204	-0.10502695	0.004792295	-0.010164511999999999	0.23954383	0.49965522	0.6286694	-0.41219896	-0.028375393	-0.112688206	0.00692963	0.9987394	0.046293784000000004	0.34338766	0.008948725	-0.0028423822999999997	0.93260825	0.77531224	-0.15385842	0.12080113	-0.14876784	-0.18271513	3.2180803	-0.0854924	0.027572995	-0.75855887	-0.100863084	-0.14170475	0.03726499	0.2691817	-0.1478703	-0.23091638	0.31349105	0.17797546
NCI60	MALME3M	125066	0.7916	-0.15236585	-0.011850296000000001	-0.00031846054	-0.026185965	0.05520259	0.25391334	0.70494103	-0.18121582	0.38662001	0.56472313	0.68136895	-0.40682074	-0.13054204	-0.10502695	0.004792295	-0.010164511999999999	0.23954383	0.49965522	0.6286694	-0.41219896	-0.028375393	-0.112688206	0.00692963	0.9987394	0.046293784000000004	0.34338766	0.008948725	-0.0028423822999999997	0.93260825	0.77531224	-0.15385842	0.12080113	-0.14876784	-0.18271513	3.2180803	-0.0854924	0.027572995	-0.75855887	-0.100863084	-0.14170475	0.03726499	0.2691817	-0.1478703	-0.23091638	0.31349105	0.17797546
NCI60	MALME3M	125066	0.6524	-0.15236585	-0.011850296000000001	-0.00031846054	-0.026185965	0.05520259	0.25391334	0.70494103	-0.18121582	0.38662001	0.56472313	0.68136895	-0.40682074	-0.13054204	-0.10502695	0.004792295	-0.010164511999999999	0.23954383	0.49965522	0.6286694	-0.41219896	-0.028375393	-0.112688206	0.00692963	0.9987394	0.046293784000000004	0.34338766	0.008948725	-0.0028423822999999997	0.93260825	0.77531224	-0.15385842	0.12080113	-0.14876784	-0.18271513	3.2180803	-0.0854924	0.027572995	-0.75855887	-0.100863084	-0.14170475	0.03726499	0.2691817	-0.1478703	-0.23091638	0.31349105	0.17797546
NCI60	MALME3M	125066	0.7733	-0.15236585	-0.011850296000000001	-0.00031846054	-0.026185965	0.05520259	0.25391334	0.70494103	-0.18121582	0.38662001	0.56472313	0.68136895	-0.40682074	-0.13054204	-0.10502695	0.004792295	-0.010164511999999999	0.23954383	0.49965522	0.6286694	-0.41219896	-0.028375393	-0.112688206	0.00692963	0.9987394	0.046293784000000004	0.34338766	0.008948725	-0.0028423822999999997	0.93260825	0.77531224	-0.15385842	0.12080113	-0.14876784	-0.18271513	3.2180803	-0.0854924	0.027572995	-0.75855887	-0.100863084	-0.14170475	0.03726499	0.2691817	-0.1478703	-0.23091638	0.31349105	0.17797546
NCI60	MALME3M	125066	0.82	-0.15236585	-0.011850296000000001	-0.00031846054	-0.026185965	0.05520259	0.25391334	0.70494103	-0.18121582	0.38662001	0.56472313	0.68136895	-0.40682074	-0.13054204	-0.10502695	0.004792295	-0.010164511999999999	0.23954383	0.49965522	0.6286694	-0.41219896	-0.028375393	-0.112688206	0.00692963	0.9987394	0.046293784000000004	0.34338766	0.008948725	-0.0028423822999999997	0.93260825	0.77531224	-0.15385842	0.12080113	-0.14876784	-0.18271513	3.2180803	-0.0854924	0.027572995	-0.75855887	-0.100863084	-0.14170475	0.03726499	0.2691817	-0.1478703	-0.23091638	0.31349105	0.17797546
NCI60	MALME3M	125066	0.8124	-0.15236585	-0.011850296000000001	-0.00031846054	-0.026185965	0.05520259	0.25391334	0.70494103	-0.18121582	0.38662001	0.56472313	0.68136895	-0.40682074	-0.13054204	-0.10502695	0.004792295	-0.010164511999999999	0.23954383	0.49965522	0.6286694	-0.41219896	-0.028375393	-0.112688206	0.00692963	0.9987394	0.046293784000000004	0.34338766	0.008948725	-0.0028423822999999997	0.93260825	0.77531224	-0.15385842	0.12080113	-0.14876784	-0.18271513	3.2180803	-0.0854924	0.027572995	-0.75855887	-0.100863084	-0.14170475	0.03726499	0.2691817	-0.1478703	-0.23091638	0.31349105	0.17797546
NCI60	MALME3M	125066	0.8593	-0.15236585	-0.011850296000000001	-0.00031846054	-0.026185965	0.05520259	0.25391334	0.70494103	-0.18121582	0.38662001	0.56472313	0.68136895	-0.40682074	-0.13054204	-0.10502695	0.004792295	-0.010164511999999999	0.23954383	0.49965522	0.6286694	-0.41219896	-0.028375393	-0.112688206	0.00692963	0.9987394	0.046293784000000004	0.34338766	0.008948725	-0.0028423822999999997	0.93260825	0.77531224	-0.15385842	0.12080113	-0.14876784	-0.18271513	3.2180803	-0.0854924	0.027572995	-0.75855887	-0.100863084	-0.14170475	0.03726499	0.2691817	-0.1478703	-0.23091638	0.31349105	0.17797546
NCI60	MALME3M	125066	0.8123	-0.15236585	-0.011850296000000001	-0.00031846054	-0.026185965	0.05520259	0.25391334	0.70494103	-0.18121582	0.38662001	0.56472313	0.68136895	-0.40682074	-0.13054204	-0.10502695	0.004792295	-0.010164511999999999	0.23954383	0.49965522	0.6286694	-0.41219896	-0.028375393	-0.112688206	0.00692963	0.9987394	0.046293784000000004	0.34338766	0.008948725	-0.0028423822999999997	0.93260825	0.77531224	-0.15385842	0.12080113	-0.14876784	-0.18271513	3.2180803	-0.0854924	0.027572995	-0.75855887	-0.100863084	-0.14170475	0.03726499	0.2691817	-0.1478703	-0.23091638	0.31349105	0.17797546
NCI60	MALME3M	125066	0.4742	-0.15236585	-0.011850296000000001	-0.00031846054	-0.026185965	0.05520259	0.25391334	0.70494103	-0.18121582	0.38662001	0.56472313	0.68136895	-0.40682074	-0.13054204	-0.10502695	0.004792295	-0.010164511999999999	0.23954383	0.49965522	0.6286694	-0.41219896	-0.028375393	-0.112688206	0.00692963	0.9987394	0.046293784000000004	0.34338766	0.008948725	-0.0028423822999999997	0.93260825	0.77531224	-0.15385842	0.12080113	-0.14876784	-0.18271513	3.2180803	-0.0854924	0.027572995	-0.75855887	-0.100863084	-0.14170475	0.03726499	0.2691817	-0.1478703	-0.23091638	0.31349105	0.17797546
NCI60	MALME3M	125066	0.8315	-0.15236585	-0.011850296000000001	-0.00031846054	-0.026185965	0.05520259	0.25391334	0.70494103	-0.18121582	0.38662001	0.56472313	0.68136895	-0.40682074	-0.13054204	-0.10502695	0.004792295	-0.010164511999999999	0.23954383	0.49965522	0.6286694	-0.41219896	-0.028375393	-0.112688206	0.00692963	0.9987394	0.046293784000000004	0.34338766	0.008948725	-0.0028423822999999997	0.93260825	0.77531224	-0.15385842	0.12080113	-0.14876784	-0.18271513	3.2180803	-0.0854924	0.027572995	-0.75855887	-0.100863084	-0.14170475	0.03726499	0.2691817	-0.1478703	-0.23091638	0.31349105	0.17797546
NCI60	MALME3M	125066	0.8042	-0.15236585	-0.011850296000000001	-0.00031846054	-0.026185965	0.05520259	0.25391334	0.70494103	-0.18121582	0.38662001	0.56472313	0.68136895	-0.40682074	-0.13054204	-0.10502695	0.004792295	-0.010164511999999999	0.23954383	0.49965522	0.6286694	-0.41219896	-0.028375393	-0.112688206	0.00692963	0.9987394	0.046293784000000004	0.34338766	0.008948725	-0.0028423822999999997	0.93260825	0.77531224	-0.15385842	0.12080113	-0.14876784	-0.18271513	3.2180803	-0.0854924	0.027572995	-0.75855887	-0.100863084	-0.14170475	0.03726499	0.2691817	-0.1478703	-0.23091638	0.31349105	0.17797546
NCI60	MALME3M	125066	0.7958	-0.15236585	-0.011850296000000001	-0.00031846054	-0.026185965	0.05520259	0.25391334	0.70494103	-0.18121582	0.38662001	0.56472313	0.68136895	-0.40682074	-0.13054204	-0.10502695	0.004792295	-0.010164511999999999	0.23954383	0.49965522	0.6286694	-0.41219896	-0.028375393	-0.112688206	0.00692963	0.9987394	0.046293784000000004	0.34338766	0.008948725	-0.0028423822999999997	0.93260825	0.77531224	-0.15385842	0.12080113	-0.14876784	-0.18271513	3.2180803	-0.0854924	0.027572995	-0.75855887	-0.100863084	-0.14170475	0.03726499	0.2691817	-0.1478703	-0.23091638	0.31349105	0.17797546
NCI60	MALME3M	125066	0.7942	-0.15236585	-0.011850296000000001	-0.00031846054	-0.026185965	0.05520259	0.25391334	0.70494103	-0.18121582	0.38662001	0.56472313	0.68136895	-0.40682074	-0.13054204	-0.10502695	0.004792295	-0.010164511999999999	0.23954383	0.49965522	0.6286694	-0.41219896	-0.028375393	-0.112688206	0.00692963	0.9987394	0.046293784000000004	0.34338766	0.008948725	-0.0028423822999999997	0.93260825	0.77531224	-0.15385842	0.12080113	-0.14876784	-0.18271513	3.2180803	-0.0854924	0.027572995	-0.75855887	-0.100863084	-0.14170475	0.03726499	0.2691817	-0.1478703	-0.23091638	0.31349105	0.17797546
NCI60	MALME3M	125066	0.8605	-0.15236585	-0.011850296000000001	-0.00031846054	-0.026185965	0.05520259	0.25391334	0.70494103	-0.18121582	0.38662001	0.56472313	0.68136895	-0.40682074	-0.13054204	-0.10502695	0.004792295	-0.010164511999999999	0.23954383	0.49965522	0.6286694	-0.41219896	-0.028375393	-0.112688206	0.00692963	0.9987394	0.046293784000000004	0.34338766	0.008948725	-0.0028423822999999997	0.93260825	0.77531224	-0.15385842	0.12080113	-0.14876784	-0.18271513	3.2180803	-0.0854924	0.027572995	-0.75855887	-0.100863084	-0.14170475	0.03726499	0.2691817	-0.1478703	-0.23091638	0.31349105	0.17797546
NCI60	MALME3M	125066	0.8059	-0.15236585	-0.011850296000000001	-0.00031846054	-0.026185965	0.05520259	0.25391334	0.70494103	-0.18121582	0.38662001	0.56472313	0.68136895	-0.40682074	-0.13054204	-0.10502695	0.004792295	-0.010164511999999999	0.23954383	0.49965522	0.6286694	-0.41219896	-0.028375393	-0.112688206	0.00692963	0.9987394	0.046293784000000004	0.34338766	0.008948725	-0.0028423822999999997	0.93260825	0.77531224	-0.15385842	0.12080113	-0.14876784	-0.18271513	3.2180803	-0.0854924	0.027572995	-0.75855887	-0.100863084	-0.14170475	0.03726499	0.2691817	-0.1478703	-0.23091638	0.31349105	0.17797546
NCI60	MALME3M	125066	0.8103	-0.15236585	-0.011850296000000001	-0.00031846054	-0.026185965	0.05520259	0.25391334	0.70494103	-0.18121582	0.38662001	0.56472313	0.68136895	-0.40682074	-0.13054204	-0.10502695	0.004792295	-0.010164511999999999	0.23954383	0.49965522	0.6286694	-0.41219896	-0.028375393	-0.112688206	0.00692963	0.9987394	0.046293784000000004	0.34338766	0.008948725	-0.0028423822999999997	0.93260825	0.77531224	-0.15385842	0.12080113	-0.14876784	-0.18271513	3.2180803	-0.0854924	0.027572995	-0.75855887	-0.100863084	-0.14170475	0.03726499	0.2691817	-0.1478703	-0.23091638	0.31349105	0.17797546
NCI60	MCF7	125066	0.8493	-0.044344734000000004	0.09524126	0.017780714	0.027931697999999998	0.08749232400000001	-0.64286005	-0.4988129	-0.1503494	0.074780695	-0.06916156	-0.33107543	-0.35303354	-0.025918026	-0.5292281999999999	-0.28802386	0.38631877	-0.23374225	0.83136296	-0.14853097	-0.32959422	-0.13912874	0.20764233	0.34509557	-0.028036164	0.38496217	-0.41962504	0.31923395	0.20994870000000002	0.48787087	0.059569973	-0.19503915	-0.117281094	-0.10495024	-0.12620024	-0.22466852	-0.21935906	0.74546206	0.5691613	0.17748311	-0.12097155	-0.42215756	-0.19028363	-0.17148688	-0.73284805	-0.23272365	0.94521165
NCI60	MCF7	125066	0.7569	-0.044344734000000004	0.09524126	0.017780714	0.027931697999999998	0.08749232400000001	-0.64286005	-0.4988129	-0.1503494	0.074780695	-0.06916156	-0.33107543	-0.35303354	-0.025918026	-0.5292281999999999	-0.28802386	0.38631877	-0.23374225	0.83136296	-0.14853097	-0.32959422	-0.13912874	0.20764233	0.34509557	-0.028036164	0.38496217	-0.41962504	0.31923395	0.20994870000000002	0.48787087	0.059569973	-0.19503915	-0.117281094	-0.10495024	-0.12620024	-0.22466852	-0.21935906	0.74546206	0.5691613	0.17748311	-0.12097155	-0.42215756	-0.19028363	-0.17148688	-0.73284805	-0.23272365	0.94521165
NCI60	MCF7	125066	0.7941	-0.044344734000000004	0.09524126	0.017780714	0.027931697999999998	0.08749232400000001	-0.64286005	-0.4988129	-0.1503494	0.074780695	-0.06916156	-0.33107543	-0.35303354	-0.025918026	-0.5292281999999999	-0.28802386	0.38631877	-0.23374225	0.83136296	-0.14853097	-0.32959422	-0.13912874	0.20764233	0.34509557	-0.028036164	0.38496217	-0.41962504	0.31923395	0.20994870000000002	0.48787087	0.059569973	-0.19503915	-0.117281094	-0.10495024	-0.12620024	-0.22466852	-0.21935906	0.74546206	0.5691613	0.17748311	-0.12097155	-0.42215756	-0.19028363	-0.17148688	-0.73284805	-0.23272365	0.94521165
NCI60	MCF7	125066	0.8205	-0.044344734000000004	0.09524126	0.017780714	0.027931697999999998	0.08749232400000001	-0.64286005	-0.4988129	-0.1503494	0.074780695	-0.06916156	-0.33107543	-0.35303354	-0.025918026	-0.5292281999999999	-0.28802386	0.38631877	-0.23374225	0.83136296	-0.14853097	-0.32959422	-0.13912874	0.20764233	0.34509557	-0.028036164	0.38496217	-0.41962504	0.31923395	0.20994870000000002	0.48787087	0.059569973	-0.19503915	-0.117281094	-0.10495024	-0.12620024	-0.22466852	-0.21935906	0.74546206	0.5691613	0.17748311	-0.12097155	-0.42215756	-0.19028363	-0.17148688	-0.73284805	-0.23272365	0.94521165
NCI60	MCF7	125066	0.8001	-0.044344734000000004	0.09524126	0.017780714	0.027931697999999998	0.08749232400000001	-0.64286005	-0.4988129	-0.1503494	0.074780695	-0.06916156	-0.33107543	-0.35303354	-0.025918026	-0.5292281999999999	-0.28802386	0.38631877	-0.23374225	0.83136296	-0.14853097	-0.32959422	-0.13912874	0.20764233	0.34509557	-0.028036164	0.38496217	-0.41962504	0.31923395	0.20994870000000002	0.48787087	0.059569973	-0.19503915	-0.117281094	-0.10495024	-0.12620024	-0.22466852	-0.21935906	0.74546206	0.5691613	0.17748311	-0.12097155	-0.42215756	-0.19028363	-0.17148688	-0.73284805	-0.23272365	0.94521165
NCI60	MCF7	125066	0.7818	-0.044344734000000004	0.09524126	0.017780714	0.027931697999999998	0.08749232400000001	-0.64286005	-0.4988129	-0.1503494	0.074780695	-0.06916156	-0.33107543	-0.35303354	-0.025918026	-0.5292281999999999	-0.28802386	0.38631877	-0.23374225	0.83136296	-0.14853097	-0.32959422	-0.13912874	0.20764233	0.34509557	-0.028036164	0.38496217	-0.41962504	0.31923395	0.20994870000000002	0.48787087	0.059569973	-0.19503915	-0.117281094	-0.10495024	-0.12620024	-0.22466852	-0.21935906	0.74546206	0.5691613	0.17748311	-0.12097155	-0.42215756	-0.19028363	-0.17148688	-0.73284805	-0.23272365	0.94521165
NCI60	MCF7	125066	0.7888	-0.044344734000000004	0.09524126	0.017780714	0.027931697999999998	0.08749232400000001	-0.64286005	-0.4988129	-0.1503494	0.074780695	-0.06916156	-0.33107543	-0.35303354	-0.025918026	-0.5292281999999999	-0.28802386	0.38631877	-0.23374225	0.83136296	-0.14853097	-0.32959422	-0.13912874	0.20764233	0.34509557	-0.028036164	0.38496217	-0.41962504	0.31923395	0.20994870000000002	0.48787087	0.059569973	-0.19503915	-0.117281094	-0.10495024	-0.12620024	-0.22466852	-0.21935906	0.74546206	0.5691613	0.17748311	-0.12097155	-0.42215756	-0.19028363	-0.17148688	-0.73284805	-0.23272365	0.94521165
NCI60	MCF7	125066	0.8505	-0.044344734000000004	0.09524126	0.017780714	0.027931697999999998	0.08749232400000001	-0.64286005	-0.4988129	-0.1503494	0.074780695	-0.06916156	-0.33107543	-0.35303354	-0.025918026	-0.5292281999999999	-0.28802386	0.38631877	-0.23374225	0.83136296	-0.14853097	-0.32959422	-0.13912874	0.20764233	0.34509557	-0.028036164	0.38496217	-0.41962504	0.31923395	0.20994870000000002	0.48787087	0.059569973	-0.19503915	-0.117281094	-0.10495024	-0.12620024	-0.22466852	-0.21935906	0.74546206	0.5691613	0.17748311	-0.12097155	-0.42215756	-0.19028363	-0.17148688	-0.73284805	-0.23272365	0.94521165
NCI60	MCF7	125066	0.8977	-0.044344734000000004	0.09524126	0.017780714	0.027931697999999998	0.08749232400000001	-0.64286005	-0.4988129	-0.1503494	0.074780695	-0.06916156	-0.33107543	-0.35303354	-0.025918026	-0.5292281999999999	-0.28802386	0.38631877	-0.23374225	0.83136296	-0.14853097	-0.32959422	-0.13912874	0.20764233	0.34509557	-0.028036164	0.38496217	-0.41962504	0.31923395	0.20994870000000002	0.48787087	0.059569973	-0.19503915	-0.117281094	-0.10495024	-0.12620024	-0.22466852	-0.21935906	0.74546206	0.5691613	0.17748311	-0.12097155	-0.42215756	-0.19028363	-0.17148688	-0.73284805	-0.23272365	0.94521165
NCI60	MCF7	125066	0.8385	-0.044344734000000004	0.09524126	0.017780714	0.027931697999999998	0.08749232400000001	-0.64286005	-0.4988129	-0.1503494	0.074780695	-0.06916156	-0.33107543	-0.35303354	-0.025918026	-0.5292281999999999	-0.28802386	0.38631877	-0.23374225	0.83136296	-0.14853097	-0.32959422	-0.13912874	0.20764233	0.34509557	-0.028036164	0.38496217	-0.41962504	0.31923395	0.20994870000000002	0.48787087	0.059569973	-0.19503915	-0.117281094	-0.10495024	-0.12620024	-0.22466852	-0.21935906	0.74546206	0.5691613	0.17748311	-0.12097155	-0.42215756	-0.19028363	-0.17148688	-0.73284805	-0.23272365	0.94521165
NCI60	MCF7	125066	0.9063	-0.044344734000000004	0.09524126	0.017780714	0.027931697999999998	0.08749232400000001	-0.64286005	-0.4988129	-0.1503494	0.074780695	-0.06916156	-0.33107543	-0.35303354	-0.025918026	-0.5292281999999999	-0.28802386	0.38631877	-0.23374225	0.83136296	-0.14853097	-0.32959422	-0.13912874	0.20764233	0.34509557	-0.028036164	0.38496217	-0.41962504	0.31923395	0.20994870000000002	0.48787087	0.059569973	-0.19503915	-0.117281094	-0.10495024	-0.12620024	-0.22466852	-0.21935906	0.74546206	0.5691613	0.17748311	-0.12097155	-0.42215756	-0.19028363	-0.17148688	-0.73284805	-0.23272365	0.94521165
NCI60	MCF7	125066	0.8709	-0.044344734000000004	0.09524126	0.017780714	0.027931697999999998	0.08749232400000001	-0.64286005	-0.4988129	-0.1503494	0.074780695	-0.06916156	-0.33107543	-0.35303354	-0.025918026	-0.5292281999999999	-0.28802386	0.38631877	-0.23374225	0.83136296	-0.14853097	-0.32959422	-0.13912874	0.20764233	0.34509557	-0.028036164	0.38496217	-0.41962504	0.31923395	0.20994870000000002	0.48787087	0.059569973	-0.19503915	-0.117281094	-0.10495024	-0.12620024	-0.22466852	-0.21935906	0.74546206	0.5691613	0.17748311	-0.12097155	-0.42215756	-0.19028363	-0.17148688	-0.73284805	-0.23272365	0.94521165
NCI60	MCF7	125066	0.7516	-0.044344734000000004	0.09524126	0.017780714	0.027931697999999998	0.08749232400000001	-0.64286005	-0.4988129	-0.1503494	0.074780695	-0.06916156	-0.33107543	-0.35303354	-0.025918026	-0.5292281999999999	-0.28802386	0.38631877	-0.23374225	0.83136296	-0.14853097	-0.32959422	-0.13912874	0.20764233	0.34509557	-0.028036164	0.38496217	-0.41962504	0.31923395	0.20994870000000002	0.48787087	0.059569973	-0.19503915	-0.117281094	-0.10495024	-0.12620024	-0.22466852	-0.21935906	0.74546206	0.5691613	0.17748311	-0.12097155	-0.42215756	-0.19028363	-0.17148688	-0.73284805	-0.23272365	0.94521165
NCI60	MCF7	125066	0.882	-0.044344734000000004	0.09524126	0.017780714	0.027931697999999998	0.08749232400000001	-0.64286005	-0.4988129	-0.1503494	0.074780695	-0.06916156	-0.33107543	-0.35303354	-0.025918026	-0.5292281999999999	-0.28802386	0.38631877	-0.23374225	0.83136296	-0.14853097	-0.32959422	-0.13912874	0.20764233	0.34509557	-0.028036164	0.38496217	-0.41962504	0.31923395	0.20994870000000002	0.48787087	0.059569973	-0.19503915	-0.117281094	-0.10495024	-0.12620024	-0.22466852	-0.21935906	0.74546206	0.5691613	0.17748311	-0.12097155	-0.42215756	-0.19028363	-0.17148688	-0.73284805	-0.23272365	0.94521165
NCI60	MCF7	125066	0.9277	-0.044344734000000004	0.09524126	0.017780714	0.027931697999999998	0.08749232400000001	-0.64286005	-0.4988129	-0.1503494	0.074780695	-0.06916156	-0.33107543	-0.35303354	-0.025918026	-0.5292281999999999	-0.28802386	0.38631877	-0.23374225	0.83136296	-0.14853097	-0.32959422	-0.13912874	0.20764233	0.34509557	-0.028036164	0.38496217	-0.41962504	0.31923395	0.20994870000000002	0.48787087	0.059569973	-0.19503915	-0.117281094	-0.10495024	-0.12620024	-0.22466852	-0.21935906	0.74546206	0.5691613	0.17748311	-0.12097155	-0.42215756	-0.19028363	-0.17148688	-0.73284805	-0.23272365	0.94521165
NCI60	MCF7	125066	0.8737	-0.044344734000000004	0.09524126	0.017780714	0.027931697999999998	0.08749232400000001	-0.64286005	-0.4988129	-0.1503494	0.074780695	-0.06916156	-0.33107543	-0.35303354	-0.025918026	-0.5292281999999999	-0.28802386	0.38631877	-0.23374225	0.83136296	-0.14853097	-0.32959422	-0.13912874	0.20764233	0.34509557	-0.028036164	0.38496217	-0.41962504	0.31923395	0.20994870000000002	0.48787087	0.059569973	-0.19503915	-0.117281094	-0.10495024	-0.12620024	-0.22466852	-0.21935906	0.74546206	0.5691613	0.17748311	-0.12097155	-0.42215756	-0.19028363	-0.17148688	-0.73284805	-0.23272365	0.94521165
NCI60	MCF7	125066	0.8538	-0.044344734000000004	0.09524126	0.017780714	0.027931697999999998	0.08749232400000001	-0.64286005	-0.4988129	-0.1503494	0.074780695	-0.06916156	-0.33107543	-0.35303354	-0.025918026	-0.5292281999999999	-0.28802386	0.38631877	-0.23374225	0.83136296	-0.14853097	-0.32959422	-0.13912874	0.20764233	0.34509557	-0.028036164	0.38496217	-0.41962504	0.31923395	0.20994870000000002	0.48787087	0.059569973	-0.19503915	-0.117281094	-0.10495024	-0.12620024	-0.22466852	-0.21935906	0.74546206	0.5691613	0.17748311	-0.12097155	-0.42215756	-0.19028363	-0.17148688	-0.73284805	-0.23272365	0.94521165
NCI60	MCF7	125066	0.8844	-0.044344734000000004	0.09524126	0.017780714	0.027931697999999998	0.08749232400000001	-0.64286005	-0.4988129	-0.1503494	0.074780695	-0.06916156	-0.33107543	-0.35303354	-0.025918026	-0.5292281999999999	-0.28802386	0.38631877	-0.23374225	0.83136296	-0.14853097	-0.32959422	-0.13912874	0.20764233	0.34509557	-0.028036164	0.38496217	-0.41962504	0.31923395	0.20994870000000002	0.48787087	0.059569973	-0.19503915	-0.117281094	-0.10495024	-0.12620024	-0.22466852	-0.21935906	0.74546206	0.5691613	0.17748311	-0.12097155	-0.42215756	-0.19028363	-0.17148688	-0.73284805	-0.23272365	0.94521165
NCI60	MCF7	125066	0.8558	-0.044344734000000004	0.09524126	0.017780714	0.027931697999999998	0.08749232400000001	-0.64286005	-0.4988129	-0.1503494	0.074780695	-0.06916156	-0.33107543	-0.35303354	-0.025918026	-0.5292281999999999	-0.28802386	0.38631877	-0.23374225	0.83136296	-0.14853097	-0.32959422	-0.13912874	0.20764233	0.34509557	-0.028036164	0.38496217	-0.41962504	0.31923395	0.20994870000000002	0.48787087	0.059569973	-0.19503915	-0.117281094	-0.10495024	-0.12620024	-0.22466852	-0.21935906	0.74546206	0.5691613	0.17748311	-0.12097155	-0.42215756	-0.19028363	-0.17148688	-0.73284805	-0.23272365	0.94521165
NCI60	MCF7	125066	0.8738	-0.044344734000000004	0.09524126	0.017780714	0.027931697999999998	0.08749232400000001	-0.64286005	-0.4988129	-0.1503494	0.074780695	-0.06916156	-0.33107543	-0.35303354	-0.025918026	-0.5292281999999999	-0.28802386	0.38631877	-0.23374225	0.83136296	-0.14853097	-0.32959422	-0.13912874	0.20764233	0.34509557	-0.028036164	0.38496217	-0.41962504	0.31923395	0.20994870000000002	0.48787087	0.059569973	-0.19503915	-0.117281094	-0.10495024	-0.12620024	-0.22466852	-0.21935906	0.74546206	0.5691613	0.17748311	-0.12097155	-0.42215756	-0.19028363	-0.17148688	-0.73284805	-0.23272365	0.94521165
NCI60	MCF7	125066	0.8594	-0.044344734000000004	0.09524126	0.017780714	0.027931697999999998	0.08749232400000001	-0.64286005	-0.4988129	-0.1503494	0.074780695	-0.06916156	-0.33107543	-0.35303354	-0.025918026	-0.5292281999999999	-0.28802386	0.38631877	-0.23374225	0.83136296	-0.14853097	-0.32959422	-0.13912874	0.20764233	0.34509557	-0.028036164	0.38496217	-0.41962504	0.31923395	0.20994870000000002	0.48787087	0.059569973	-0.19503915	-0.117281094	-0.10495024	-0.12620024	-0.22466852	-0.21935906	0.74546206	0.5691613	0.17748311	-0.12097155	-0.42215756	-0.19028363	-0.17148688	-0.73284805	-0.23272365	0.94521165
NCI60	MCF7	125066	0.856	-0.044344734000000004	0.09524126	0.017780714	0.027931697999999998	0.08749232400000001	-0.64286005	-0.4988129	-0.1503494	0.074780695	-0.06916156	-0.33107543	-0.35303354	-0.025918026	-0.5292281999999999	-0.28802386	0.38631877	-0.23374225	0.83136296	-0.14853097	-0.32959422	-0.13912874	0.20764233	0.34509557	-0.028036164	0.38496217	-0.41962504	0.31923395	0.20994870000000002	0.48787087	0.059569973	-0.19503915	-0.117281094	-0.10495024	-0.12620024	-0.22466852	-0.21935906	0.74546206	0.5691613	0.17748311	-0.12097155	-0.42215756	-0.19028363	-0.17148688	-0.73284805	-0.23272365	0.94521165
NCI60	MCF7	125066	0.8623	-0.044344734000000004	0.09524126	0.017780714	0.027931697999999998	0.08749232400000001	-0.64286005	-0.4988129	-0.1503494	0.074780695	-0.06916156	-0.33107543	-0.35303354	-0.025918026	-0.5292281999999999	-0.28802386	0.38631877	-0.23374225	0.83136296	-0.14853097	-0.32959422	-0.13912874	0.20764233	0.34509557	-0.028036164	0.38496217	-0.41962504	0.31923395	0.20994870000000002	0.48787087	0.059569973	-0.19503915	-0.117281094	-0.10495024	-0.12620024	-0.22466852	-0.21935906	0.74546206	0.5691613	0.17748311	-0.12097155	-0.42215756	-0.19028363	-0.17148688	-0.73284805	-0.23272365	0.94521165
NCI60	MCF7	125066	0.8447	-0.044344734000000004	0.09524126	0.017780714	0.027931697999999998	0.08749232400000001	-0.64286005	-0.4988129	-0.1503494	0.074780695	-0.06916156	-0.33107543	-0.35303354	-0.025918026	-0.5292281999999999	-0.28802386	0.38631877	-0.23374225	0.83136296	-0.14853097	-0.32959422	-0.13912874	0.20764233	0.34509557	-0.028036164	0.38496217	-0.41962504	0.31923395	0.20994870000000002	0.48787087	0.059569973	-0.19503915	-0.117281094	-0.10495024	-0.12620024	-0.22466852	-0.21935906	0.74546206	0.5691613	0.17748311	-0.12097155	-0.42215756	-0.19028363	-0.17148688	-0.73284805	-0.23272365	0.94521165
NCI60	MCF7	125066	0.8290000000000001	-0.044344734000000004	0.09524126	0.017780714	0.027931697999999998	0.08749232400000001	-0.64286005	-0.4988129	-0.1503494	0.074780695	-0.06916156	-0.33107543	-0.35303354	-0.025918026	-0.5292281999999999	-0.28802386	0.38631877	-0.23374225	0.83136296	-0.14853097	-0.32959422	-0.13912874	0.20764233	0.34509557	-0.028036164	0.38496217	-0.41962504	0.31923395	0.20994870000000002	0.48787087	0.059569973	-0.19503915	-0.117281094	-0.10495024	-0.12620024	-0.22466852	-0.21935906	0.74546206	0.5691613	0.17748311	-0.12097155	-0.42215756	-0.19028363	-0.17148688	-0.73284805	-0.23272365	0.94521165
NCI60	MCF7	125066	0.8593	-0.044344734000000004	0.09524126	0.017780714	0.027931697999999998	0.08749232400000001	-0.64286005	-0.4988129	-0.1503494	0.074780695	-0.06916156	-0.33107543	-0.35303354	-0.025918026	-0.5292281999999999	-0.28802386	0.38631877	-0.23374225	0.83136296	-0.14853097	-0.32959422	-0.13912874	0.20764233	0.34509557	-0.028036164	0.38496217	-0.41962504	0.31923395	0.20994870000000002	0.48787087	0.059569973	-0.19503915	-0.117281094	-0.10495024	-0.12620024	-0.22466852	-0.21935906	0.74546206	0.5691613	0.17748311	-0.12097155	-0.42215756	-0.19028363	-0.17148688	-0.73284805	-0.23272365	0.94521165
NCI60	MCF7	125066	0.7715	-0.044344734000000004	0.09524126	0.017780714	0.027931697999999998	0.08749232400000001	-0.64286005	-0.4988129	-0.1503494	0.074780695	-0.06916156	-0.33107543	-0.35303354	-0.025918026	-0.5292281999999999	-0.28802386	0.38631877	-0.23374225	0.83136296	-0.14853097	-0.32959422	-0.13912874	0.20764233	0.34509557	-0.028036164	0.38496217	-0.41962504	0.31923395	0.20994870000000002	0.48787087	0.059569973	-0.19503915	-0.117281094	-0.10495024	-0.12620024	-0.22466852	-0.21935906	0.74546206	0.5691613	0.17748311	-0.12097155	-0.42215756	-0.19028363	-0.17148688	-0.73284805	-0.23272365	0.94521165
NCI60	MCF7	125066	0.8667	-0.044344734000000004	0.09524126	0.017780714	0.027931697999999998	0.08749232400000001	-0.64286005	-0.4988129	-0.1503494	0.074780695	-0.06916156	-0.33107543	-0.35303354	-0.025918026	-0.5292281999999999	-0.28802386	0.38631877	-0.23374225	0.83136296	-0.14853097	-0.32959422	-0.13912874	0.20764233	0.34509557	-0.028036164	0.38496217	-0.41962504	0.31923395	0.20994870000000002	0.48787087	0.059569973	-0.19503915	-0.117281094	-0.10495024	-0.12620024	-0.22466852	-0.21935906	0.74546206	0.5691613	0.17748311	-0.12097155	-0.42215756	-0.19028363	-0.17148688	-0.73284805	-0.23272365	0.94521165
NCI60	MCF7	125066	0.8251	-0.044344734000000004	0.09524126	0.017780714	0.027931697999999998	0.08749232400000001	-0.64286005	-0.4988129	-0.1503494	0.074780695	-0.06916156	-0.33107543	-0.35303354	-0.025918026	-0.5292281999999999	-0.28802386	0.38631877	-0.23374225	0.83136296	-0.14853097	-0.32959422	-0.13912874	0.20764233	0.34509557	-0.028036164	0.38496217	-0.41962504	0.31923395	0.20994870000000002	0.48787087	0.059569973	-0.19503915	-0.117281094	-0.10495024	-0.12620024	-0.22466852	-0.21935906	0.74546206	0.5691613	0.17748311	-0.12097155	-0.42215756	-0.19028363	-0.17148688	-0.73284805	-0.23272365	0.94521165
NCI60	MCF7	125066	0.8658	-0.044344734000000004	0.09524126	0.017780714	0.027931697999999998	0.08749232400000001	-0.64286005	-0.4988129	-0.1503494	0.074780695	-0.06916156	-0.33107543	-0.35303354	-0.025918026	-0.5292281999999999	-0.28802386	0.38631877	-0.23374225	0.83136296	-0.14853097	-0.32959422	-0.13912874	0.20764233	0.34509557	-0.028036164	0.38496217	-0.41962504	0.31923395	0.20994870000000002	0.48787087	0.059569973	-0.19503915	-0.117281094	-0.10495024	-0.12620024	-0.22466852	-0.21935906	0.74546206	0.5691613	0.17748311	-0.12097155	-0.42215756	-0.19028363	-0.17148688	-0.73284805	-0.23272365	0.94521165
NCI60	MCF7	125066	0.8914	-0.044344734000000004	0.09524126	0.017780714	0.027931697999999998	0.08749232400000001	-0.64286005	-0.4988129	-0.1503494	0.074780695	-0.06916156	-0.33107543	-0.35303354	-0.025918026	-0.5292281999999999	-0.28802386	0.38631877	-0.23374225	0.83136296	-0.14853097	-0.32959422	-0.13912874	0.20764233	0.34509557	-0.028036164	0.38496217	-0.41962504	0.31923395	0.20994870000000002	0.48787087	0.059569973	-0.19503915	-0.117281094	-0.10495024	-0.12620024	-0.22466852	-0.21935906	0.74546206	0.5691613	0.17748311	-0.12097155	-0.42215756	-0.19028363	-0.17148688	-0.73284805	-0.23272365	0.94521165
NCI60	MCF7	125066	0.8854	-0.044344734000000004	0.09524126	0.017780714	0.027931697999999998	0.08749232400000001	-0.64286005	-0.4988129	-0.1503494	0.074780695	-0.06916156	-0.33107543	-0.35303354	-0.025918026	-0.5292281999999999	-0.28802386	0.38631877	-0.23374225	0.83136296	-0.14853097	-0.32959422	-0.13912874	0.20764233	0.34509557	-0.028036164	0.38496217	-0.41962504	0.31923395	0.20994870000000002	0.48787087	0.059569973	-0.19503915	-0.117281094	-0.10495024	-0.12620024	-0.22466852	-0.21935906	0.74546206	0.5691613	0.17748311	-0.12097155	-0.42215756	-0.19028363	-0.17148688	-0.73284805	-0.23272365	0.94521165
NCI60	MCF7	125066	0.8192	-0.044344734000000004	0.09524126	0.017780714	0.027931697999999998	0.08749232400000001	-0.64286005	-0.4988129	-0.1503494	0.074780695	-0.06916156	-0.33107543	-0.35303354	-0.025918026	-0.5292281999999999	-0.28802386	0.38631877	-0.23374225	0.83136296	-0.14853097	-0.32959422	-0.13912874	0.20764233	0.34509557	-0.028036164	0.38496217	-0.41962504	0.31923395	0.20994870000000002	0.48787087	0.059569973	-0.19503915	-0.117281094	-0.10495024	-0.12620024	-0.22466852	-0.21935906	0.74546206	0.5691613	0.17748311	-0.12097155	-0.42215756	-0.19028363	-0.17148688	-0.73284805	-0.23272365	0.94521165
NCI60	MCF7	125066	0.873	-0.044344734000000004	0.09524126	0.017780714	0.027931697999999998	0.08749232400000001	-0.64286005	-0.4988129	-0.1503494	0.074780695	-0.06916156	-0.33107543	-0.35303354	-0.025918026	-0.5292281999999999	-0.28802386	0.38631877	-0.23374225	0.83136296	-0.14853097	-0.32959422	-0.13912874	0.20764233	0.34509557	-0.028036164	0.38496217	-0.41962504	0.31923395	0.20994870000000002	0.48787087	0.059569973	-0.19503915	-0.117281094	-0.10495024	-0.12620024	-0.22466852	-0.21935906	0.74546206	0.5691613	0.17748311	-0.12097155	-0.42215756	-0.19028363	-0.17148688	-0.73284805	-0.23272365	0.94521165
NCI60	MCF7	125066	0.8945	-0.044344734000000004	0.09524126	0.017780714	0.027931697999999998	0.08749232400000001	-0.64286005	-0.4988129	-0.1503494	0.074780695	-0.06916156	-0.33107543	-0.35303354	-0.025918026	-0.5292281999999999	-0.28802386	0.38631877	-0.23374225	0.83136296	-0.14853097	-0.32959422	-0.13912874	0.20764233	0.34509557	-0.028036164	0.38496217	-0.41962504	0.31923395	0.20994870000000002	0.48787087	0.059569973	-0.19503915	-0.117281094	-0.10495024	-0.12620024	-0.22466852	-0.21935906	0.74546206	0.5691613	0.17748311	-0.12097155	-0.42215756	-0.19028363	-0.17148688	-0.73284805	-0.23272365	0.94521165
NCI60	MCF7	125066	0.8464	-0.044344734000000004	0.09524126	0.017780714	0.027931697999999998	0.08749232400000001	-0.64286005	-0.4988129	-0.1503494	0.074780695	-0.06916156	-0.33107543	-0.35303354	-0.025918026	-0.5292281999999999	-0.28802386	0.38631877	-0.23374225	0.83136296	-0.14853097	-0.32959422	-0.13912874	0.20764233	0.34509557	-0.028036164	0.38496217	-0.41962504	0.31923395	0.20994870000000002	0.48787087	0.059569973	-0.19503915	-0.117281094	-0.10495024	-0.12620024	-0.22466852	-0.21935906	0.74546206	0.5691613	0.17748311	-0.12097155	-0.42215756	-0.19028363	-0.17148688	-0.73284805	-0.23272365	0.94521165
NCI60	MCF7	125066	0.8382	-0.044344734000000004	0.09524126	0.017780714	0.027931697999999998	0.08749232400000001	-0.64286005	-0.4988129	-0.1503494	0.074780695	-0.06916156	-0.33107543	-0.35303354	-0.025918026	-0.5292281999999999	-0.28802386	0.38631877	-0.23374225	0.83136296	-0.14853097	-0.32959422	-0.13912874	0.20764233	0.34509557	-0.028036164	0.38496217	-0.41962504	0.31923395	0.20994870000000002	0.48787087	0.059569973	-0.19503915	-0.117281094	-0.10495024	-0.12620024	-0.22466852	-0.21935906	0.74546206	0.5691613	0.17748311	-0.12097155	-0.42215756	-0.19028363	-0.17148688	-0.73284805	-0.23272365	0.94521165
NCI60	MCF7	125066	0.872	-0.044344734000000004	0.09524126	0.017780714	0.027931697999999998	0.08749232400000001	-0.64286005	-0.4988129	-0.1503494	0.074780695	-0.06916156	-0.33107543	-0.35303354	-0.025918026	-0.5292281999999999	-0.28802386	0.38631877	-0.23374225	0.83136296	-0.14853097	-0.32959422	-0.13912874	0.20764233	0.34509557	-0.028036164	0.38496217	-0.41962504	0.31923395	0.20994870000000002	0.48787087	0.059569973	-0.19503915	-0.117281094	-0.10495024	-0.12620024	-0.22466852	-0.21935906	0.74546206	0.5691613	0.17748311	-0.12097155	-0.42215756	-0.19028363	-0.17148688	-0.73284805	-0.23272365	0.94521165
NCI60	MCF7	125066	0.8939	-0.044344734000000004	0.09524126	0.017780714	0.027931697999999998	0.08749232400000001	-0.64286005	-0.4988129	-0.1503494	0.074780695	-0.06916156	-0.33107543	-0.35303354	-0.025918026	-0.5292281999999999	-0.28802386	0.38631877	-0.23374225	0.83136296	-0.14853097	-0.32959422	-0.13912874	0.20764233	0.34509557	-0.028036164	0.38496217	-0.41962504	0.31923395	0.20994870000000002	0.48787087	0.059569973	-0.19503915	-0.117281094	-0.10495024	-0.12620024	-0.22466852	-0.21935906	0.74546206	0.5691613	0.17748311	-0.12097155	-0.42215756	-0.19028363	-0.17148688	-0.73284805	-0.23272365	0.94521165
NCI60	MCF7	125066	0.8892	-0.044344734000000004	0.09524126	0.017780714	0.027931697999999998	0.08749232400000001	-0.64286005	-0.4988129	-0.1503494	0.074780695	-0.06916156	-0.33107543	-0.35303354	-0.025918026	-0.5292281999999999	-0.28802386	0.38631877	-0.23374225	0.83136296	-0.14853097	-0.32959422	-0.13912874	0.20764233	0.34509557	-0.028036164	0.38496217	-0.41962504	0.31923395	0.20994870000000002	0.48787087	0.059569973	-0.19503915	-0.117281094	-0.10495024	-0.12620024	-0.22466852	-0.21935906	0.74546206	0.5691613	0.17748311	-0.12097155	-0.42215756	-0.19028363	-0.17148688	-0.73284805	-0.23272365	0.94521165
NCI60	MCF7	125066	0.8402	-0.044344734000000004	0.09524126	0.017780714	0.027931697999999998	0.08749232400000001	-0.64286005	-0.4988129	-0.1503494	0.074780695	-0.06916156	-0.33107543	-0.35303354	-0.025918026	-0.5292281999999999	-0.28802386	0.38631877	-0.23374225	0.83136296	-0.14853097	-0.32959422	-0.13912874	0.20764233	0.34509557	-0.028036164	0.38496217	-0.41962504	0.31923395	0.20994870000000002	0.48787087	0.059569973	-0.19503915	-0.117281094	-0.10495024	-0.12620024	-0.22466852	-0.21935906	0.74546206	0.5691613	0.17748311	-0.12097155	-0.42215756	-0.19028363	-0.17148688	-0.73284805	-0.23272365	0.94521165
NCI60	MCF7	125066	0.8791	-0.044344734000000004	0.09524126	0.017780714	0.027931697999999998	0.08749232400000001	-0.64286005	-0.4988129	-0.1503494	0.074780695	-0.06916156	-0.33107543	-0.35303354	-0.025918026	-0.5292281999999999	-0.28802386	0.38631877	-0.23374225	0.83136296	-0.14853097	-0.32959422	-0.13912874	0.20764233	0.34509557	-0.028036164	0.38496217	-0.41962504	0.31923395	0.20994870000000002	0.48787087	0.059569973	-0.19503915	-0.117281094	-0.10495024	-0.12620024	-0.22466852	-0.21935906	0.74546206	0.5691613	0.17748311	-0.12097155	-0.42215756	-0.19028363	-0.17148688	-0.73284805	-0.23272365	0.94521165
NCI60	MCF7	125066	0.8299	-0.044344734000000004	0.09524126	0.017780714	0.027931697999999998	0.08749232400000001	-0.64286005	-0.4988129	-0.1503494	0.074780695	-0.06916156	-0.33107543	-0.35303354	-0.025918026	-0.5292281999999999	-0.28802386	0.38631877	-0.23374225	0.83136296	-0.14853097	-0.32959422	-0.13912874	0.20764233	0.34509557	-0.028036164	0.38496217	-0.41962504	0.31923395	0.20994870000000002	0.48787087	0.059569973	-0.19503915	-0.117281094	-0.10495024	-0.12620024	-0.22466852	-0.21935906	0.74546206	0.5691613	0.17748311	-0.12097155	-0.42215756	-0.19028363	-0.17148688	-0.73284805	-0.23272365	0.94521165
NCI60	MCF7	125066	0.8736	-0.044344734000000004	0.09524126	0.017780714	0.027931697999999998	0.08749232400000001	-0.64286005	-0.4988129	-0.1503494	0.074780695	-0.06916156	-0.33107543	-0.35303354	-0.025918026	-0.5292281999999999	-0.28802386	0.38631877	-0.23374225	0.83136296	-0.14853097	-0.32959422	-0.13912874	0.20764233	0.34509557	-0.028036164	0.38496217	-0.41962504	0.31923395	0.20994870000000002	0.48787087	0.059569973	-0.19503915	-0.117281094	-0.10495024	-0.12620024	-0.22466852	-0.21935906	0.74546206	0.5691613	0.17748311	-0.12097155	-0.42215756	-0.19028363	-0.17148688	-0.73284805	-0.23272365	0.94521165
NCI60	MCF7	125066	0.8639	-0.044344734000000004	0.09524126	0.017780714	0.027931697999999998	0.08749232400000001	-0.64286005	-0.4988129	-0.1503494	0.074780695	-0.06916156	-0.33107543	-0.35303354	-0.025918026	-0.5292281999999999	-0.28802386	0.38631877	-0.23374225	0.83136296	-0.14853097	-0.32959422	-0.13912874	0.20764233	0.34509557	-0.028036164	0.38496217	-0.41962504	0.31923395	0.20994870000000002	0.48787087	0.059569973	-0.19503915	-0.117281094	-0.10495024	-0.12620024	-0.22466852	-0.21935906	0.74546206	0.5691613	0.17748311	-0.12097155	-0.42215756	-0.19028363	-0.17148688	-0.73284805	-0.23272365	0.94521165
NCI60	MCF7	125066	0.8859999999999999	-0.044344734000000004	0.09524126	0.017780714	0.027931697999999998	0.08749232400000001	-0.64286005	-0.4988129	-0.1503494	0.074780695	-0.06916156	-0.33107543	-0.35303354	-0.025918026	-0.5292281999999999	-0.28802386	0.38631877	-0.23374225	0.83136296	-0.14853097	-0.32959422	-0.13912874	0.20764233	0.34509557	-0.028036164	0.38496217	-0.41962504	0.31923395	0.20994870000000002	0.48787087	0.059569973	-0.19503915	-0.117281094	-0.10495024	-0.12620024	-0.22466852	-0.21935906	0.74546206	0.5691613	0.17748311	-0.12097155	-0.42215756	-0.19028363	-0.17148688	-0.73284805	-0.23272365	0.94521165
NCI60	MCF7	125066	0.8211	-0.044344734000000004	0.09524126	0.017780714	0.027931697999999998	0.08749232400000001	-0.64286005	-0.4988129	-0.1503494	0.074780695	-0.06916156	-0.33107543	-0.35303354	-0.025918026	-0.5292281999999999	-0.28802386	0.38631877	-0.23374225	0.83136296	-0.14853097	-0.32959422	-0.13912874	0.20764233	0.34509557	-0.028036164	0.38496217	-0.41962504	0.31923395	0.20994870000000002	0.48787087	0.059569973	-0.19503915	-0.117281094	-0.10495024	-0.12620024	-0.22466852	-0.21935906	0.74546206	0.5691613	0.17748311	-0.12097155	-0.42215756	-0.19028363	-0.17148688	-0.73284805	-0.23272365	0.94521165
NCI60	MCF7	125066	0.8039	-0.044344734000000004	0.09524126	0.017780714	0.027931697999999998	0.08749232400000001	-0.64286005	-0.4988129	-0.1503494	0.074780695	-0.06916156	-0.33107543	-0.35303354	-0.025918026	-0.5292281999999999	-0.28802386	0.38631877	-0.23374225	0.83136296	-0.14853097	-0.32959422	-0.13912874	0.20764233	0.34509557	-0.028036164	0.38496217	-0.41962504	0.31923395	0.20994870000000002	0.48787087	0.059569973	-0.19503915	-0.117281094	-0.10495024	-0.12620024	-0.22466852	-0.21935906	0.74546206	0.5691613	0.17748311	-0.12097155	-0.42215756	-0.19028363	-0.17148688	-0.73284805	-0.23272365	0.94521165
NCI60	MCF7	125066	0.9101	-0.044344734000000004	0.09524126	0.017780714	0.027931697999999998	0.08749232400000001	-0.64286005	-0.4988129	-0.1503494	0.074780695	-0.06916156	-0.33107543	-0.35303354	-0.025918026	-0.5292281999999999	-0.28802386	0.38631877	-0.23374225	0.83136296	-0.14853097	-0.32959422	-0.13912874	0.20764233	0.34509557	-0.028036164	0.38496217	-0.41962504	0.31923395	0.20994870000000002	0.48787087	0.059569973	-0.19503915	-0.117281094	-0.10495024	-0.12620024	-0.22466852	-0.21935906	0.74546206	0.5691613	0.17748311	-0.12097155	-0.42215756	-0.19028363	-0.17148688	-0.73284805	-0.23272365	0.94521165
NCI60	MCF7	125066	0.8540000000000001	-0.044344734000000004	0.09524126	0.017780714	0.027931697999999998	0.08749232400000001	-0.64286005	-0.4988129	-0.1503494	0.074780695	-0.06916156	-0.33107543	-0.35303354	-0.025918026	-0.5292281999999999	-0.28802386	0.38631877	-0.23374225	0.83136296	-0.14853097	-0.32959422	-0.13912874	0.20764233	0.34509557	-0.028036164	0.38496217	-0.41962504	0.31923395	0.20994870000000002	0.48787087	0.059569973	-0.19503915	-0.117281094	-0.10495024	-0.12620024	-0.22466852	-0.21935906	0.74546206	0.5691613	0.17748311	-0.12097155	-0.42215756	-0.19028363	-0.17148688	-0.73284805	-0.23272365	0.94521165
NCI60	MCF7	125066	0.8716	-0.044344734000000004	0.09524126	0.017780714	0.027931697999999998	0.08749232400000001	-0.64286005	-0.4988129	-0.1503494	0.074780695	-0.06916156	-0.33107543	-0.35303354	-0.025918026	-0.5292281999999999	-0.28802386	0.38631877	-0.23374225	0.83136296	-0.14853097	-0.32959422	-0.13912874	0.20764233	0.34509557	-0.028036164	0.38496217	-0.41962504	0.31923395	0.20994870000000002	0.48787087	0.059569973	-0.19503915	-0.117281094	-0.10495024	-0.12620024	-0.22466852	-0.21935906	0.74546206	0.5691613	0.17748311	-0.12097155	-0.42215756	-0.19028363	-0.17148688	-0.73284805	-0.23272365	0.94521165
NCI60	MCF7	125066	0.7671	-0.044344734000000004	0.09524126	0.017780714	0.027931697999999998	0.08749232400000001	-0.64286005	-0.4988129	-0.1503494	0.074780695	-0.06916156	-0.33107543	-0.35303354	-0.025918026	-0.5292281999999999	-0.28802386	0.38631877	-0.23374225	0.83136296	-0.14853097	-0.32959422	-0.13912874	0.20764233	0.34509557	-0.028036164	0.38496217	-0.41962504	0.31923395	0.20994870000000002	0.48787087	0.059569973	-0.19503915	-0.117281094	-0.10495024	-0.12620024	-0.22466852	-0.21935906	0.74546206	0.5691613	0.17748311	-0.12097155	-0.42215756	-0.19028363	-0.17148688	-0.73284805	-0.23272365	0.94521165
NCI60	MCF7	125066	0.8962	-0.044344734000000004	0.09524126	0.017780714	0.027931697999999998	0.08749232400000001	-0.64286005	-0.4988129	-0.1503494	0.074780695	-0.06916156	-0.33107543	-0.35303354	-0.025918026	-0.5292281999999999	-0.28802386	0.38631877	-0.23374225	0.83136296	-0.14853097	-0.32959422	-0.13912874	0.20764233	0.34509557	-0.028036164	0.38496217	-0.41962504	0.31923395	0.20994870000000002	0.48787087	0.059569973	-0.19503915	-0.117281094	-0.10495024	-0.12620024	-0.22466852	-0.21935906	0.74546206	0.5691613	0.17748311	-0.12097155	-0.42215756	-0.19028363	-0.17148688	-0.73284805	-0.23272365	0.94521165
NCI60	MCF7	125066	0.8617	-0.044344734000000004	0.09524126	0.017780714	0.027931697999999998	0.08749232400000001	-0.64286005	-0.4988129	-0.1503494	0.074780695	-0.06916156	-0.33107543	-0.35303354	-0.025918026	-0.5292281999999999	-0.28802386	0.38631877	-0.23374225	0.83136296	-0.14853097	-0.32959422	-0.13912874	0.20764233	0.34509557	-0.028036164	0.38496217	-0.41962504	0.31923395	0.20994870000000002	0.48787087	0.059569973	-0.19503915	-0.117281094	-0.10495024	-0.12620024	-0.22466852	-0.21935906	0.74546206	0.5691613	0.17748311	-0.12097155	-0.42215756	-0.19028363	-0.17148688	-0.73284805	-0.23272365	0.94521165
NCI60	MCF7	125066	0.8059	-0.044344734000000004	0.09524126	0.017780714	0.027931697999999998	0.08749232400000001	-0.64286005	-0.4988129	-0.1503494	0.074780695	-0.06916156	-0.33107543	-0.35303354	-0.025918026	-0.5292281999999999	-0.28802386	0.38631877	-0.23374225	0.83136296	-0.14853097	-0.32959422	-0.13912874	0.20764233	0.34509557	-0.028036164	0.38496217	-0.41962504	0.31923395	0.20994870000000002	0.48787087	0.059569973	-0.19503915	-0.117281094	-0.10495024	-0.12620024	-0.22466852	-0.21935906	0.74546206	0.5691613	0.17748311	-0.12097155	-0.42215756	-0.19028363	-0.17148688	-0.73284805	-0.23272365	0.94521165
NCI60	MCF7	125066	0.8911	-0.044344734000000004	0.09524126	0.017780714	0.027931697999999998	0.08749232400000001	-0.64286005	-0.4988129	-0.1503494	0.074780695	-0.06916156	-0.33107543	-0.35303354	-0.025918026	-0.5292281999999999	-0.28802386	0.38631877	-0.23374225	0.83136296	-0.14853097	-0.32959422	-0.13912874	0.20764233	0.34509557	-0.028036164	0.38496217	-0.41962504	0.31923395	0.20994870000000002	0.48787087	0.059569973	-0.19503915	-0.117281094	-0.10495024	-0.12620024	-0.22466852	-0.21935906	0.74546206	0.5691613	0.17748311	-0.12097155	-0.42215756	-0.19028363	-0.17148688	-0.73284805	-0.23272365	0.94521165
NCI60	MCF7	125066	0.8692	-0.044344734000000004	0.09524126	0.017780714	0.027931697999999998	0.08749232400000001	-0.64286005	-0.4988129	-0.1503494	0.074780695	-0.06916156	-0.33107543	-0.35303354	-0.025918026	-0.5292281999999999	-0.28802386	0.38631877	-0.23374225	0.83136296	-0.14853097	-0.32959422	-0.13912874	0.20764233	0.34509557	-0.028036164	0.38496217	-0.41962504	0.31923395	0.20994870000000002	0.48787087	0.059569973	-0.19503915	-0.117281094	-0.10495024	-0.12620024	-0.22466852	-0.21935906	0.74546206	0.5691613	0.17748311	-0.12097155	-0.42215756	-0.19028363	-0.17148688	-0.73284805	-0.23272365	0.94521165
NCI60	MCF7	125066	0.9009999999999999	-0.044344734000000004	0.09524126	0.017780714	0.027931697999999998	0.08749232400000001	-0.64286005	-0.4988129	-0.1503494	0.074780695	-0.06916156	-0.33107543	-0.35303354	-0.025918026	-0.5292281999999999	-0.28802386	0.38631877	-0.23374225	0.83136296	-0.14853097	-0.32959422	-0.13912874	0.20764233	0.34509557	-0.028036164	0.38496217	-0.41962504	0.31923395	0.20994870000000002	0.48787087	0.059569973	-0.19503915	-0.117281094	-0.10495024	-0.12620024	-0.22466852	-0.21935906	0.74546206	0.5691613	0.17748311	-0.12097155	-0.42215756	-0.19028363	-0.17148688	-0.73284805	-0.23272365	0.94521165
NCI60	MCF7	125066	0.8138	-0.044344734000000004	0.09524126	0.017780714	0.027931697999999998	0.08749232400000001	-0.64286005	-0.4988129	-0.1503494	0.074780695	-0.06916156	-0.33107543	-0.35303354	-0.025918026	-0.5292281999999999	-0.28802386	0.38631877	-0.23374225	0.83136296	-0.14853097	-0.32959422	-0.13912874	0.20764233	0.34509557	-0.028036164	0.38496217	-0.41962504	0.31923395	0.20994870000000002	0.48787087	0.059569973	-0.19503915	-0.117281094	-0.10495024	-0.12620024	-0.22466852	-0.21935906	0.74546206	0.5691613	0.17748311	-0.12097155	-0.42215756	-0.19028363	-0.17148688	-0.73284805	-0.23272365	0.94521165
NCI60	RPMI8226	125066	0.937	0.19870277	-0.46103990000000006	-0.17143793	0.08591491	0.022912856000000002	-0.49230683	0.2435904	-0.24809308	-0.0899646	0.6210685	0.15516432	0.39998713	-0.0017740219	-0.19566825	-0.0009491985	0.07330565	-1.1235201000000001	0.37706754	-0.85343367	0.07949597	-0.36702508	0.23361509	0.06610867	0.15791532	-0.4532420999999999	-0.32494462	-1.3068905	0.21782985	1.1257178999999997	-0.0016045782999999998	-0.15974139	-0.4942446	-0.14563802	-0.058817092	-0.15984689	-0.12092769	-0.098127425	-0.5850879	0.035217278	-0.24537078	0.1604435	0.05569277	-0.22627737	-0.3485566	-0.28587878	0.7643186
NCI60	RPMI8226	125066	0.784	0.19870277	-0.46103990000000006	-0.17143793	0.08591491	0.022912856000000002	-0.49230683	0.2435904	-0.24809308	-0.0899646	0.6210685	0.15516432	0.39998713	-0.0017740219	-0.19566825	-0.0009491985	0.07330565	-1.1235201000000001	0.37706754	-0.85343367	0.07949597	-0.36702508	0.23361509	0.06610867	0.15791532	-0.4532420999999999	-0.32494462	-1.3068905	0.21782985	1.1257178999999997	-0.0016045782999999998	-0.15974139	-0.4942446	-0.14563802	-0.058817092	-0.15984689	-0.12092769	-0.098127425	-0.5850879	0.035217278	-0.24537078	0.1604435	0.05569277	-0.22627737	-0.3485566	-0.28587878	0.7643186
NCI60	RPMI8226	125066	0.9212	0.19870277	-0.46103990000000006	-0.17143793	0.08591491	0.022912856000000002	-0.49230683	0.2435904	-0.24809308	-0.0899646	0.6210685	0.15516432	0.39998713	-0.0017740219	-0.19566825	-0.0009491985	0.07330565	-1.1235201000000001	0.37706754	-0.85343367	0.07949597	-0.36702508	0.23361509	0.06610867	0.15791532	-0.4532420999999999	-0.32494462	-1.3068905	0.21782985	1.1257178999999997	-0.0016045782999999998	-0.15974139	-0.4942446	-0.14563802	-0.058817092	-0.15984689	-0.12092769	-0.098127425	-0.5850879	0.035217278	-0.24537078	0.1604435	0.05569277	-0.22627737	-0.3485566	-0.28587878	0.7643186
NCI60	RPMI8226	125066	0.9856	0.19870277	-0.46103990000000006	-0.17143793	0.08591491	0.022912856000000002	-0.49230683	0.2435904	-0.24809308	-0.0899646	0.6210685	0.15516432	0.39998713	-0.0017740219	-0.19566825	-0.0009491985	0.07330565	-1.1235201000000001	0.37706754	-0.85343367	0.07949597	-0.36702508	0.23361509	0.06610867	0.15791532	-0.4532420999999999	-0.32494462	-1.3068905	0.21782985	1.1257178999999997	-0.0016045782999999998	-0.15974139	-0.4942446	-0.14563802	-0.058817092	-0.15984689	-0.12092769	-0.098127425	-0.5850879	0.035217278	-0.24537078	0.1604435	0.05569277	-0.22627737	-0.3485566	-0.28587878	0.7643186
NCI60	RPMI8226	125066	0.8898	0.19870277	-0.46103990000000006	-0.17143793	0.08591491	0.022912856000000002	-0.49230683	0.2435904	-0.24809308	-0.0899646	0.6210685	0.15516432	0.39998713	-0.0017740219	-0.19566825	-0.0009491985	0.07330565	-1.1235201000000001	0.37706754	-0.85343367	0.07949597	-0.36702508	0.23361509	0.06610867	0.15791532	-0.4532420999999999	-0.32494462	-1.3068905	0.21782985	1.1257178999999997	-0.0016045782999999998	-0.15974139	-0.4942446	-0.14563802	-0.058817092	-0.15984689	-0.12092769	-0.098127425	-0.5850879	0.035217278	-0.24537078	0.1604435	0.05569277	-0.22627737	-0.3485566	-0.28587878	0.7643186
NCI60	RPMI8226	125066	0.8516	0.19870277	-0.46103990000000006	-0.17143793	0.08591491	0.022912856000000002	-0.49230683	0.2435904	-0.24809308	-0.0899646	0.6210685	0.15516432	0.39998713	-0.0017740219	-0.19566825	-0.0009491985	0.07330565	-1.1235201000000001	0.37706754	-0.85343367	0.07949597	-0.36702508	0.23361509	0.06610867	0.15791532	-0.4532420999999999	-0.32494462	-1.3068905	0.21782985	1.1257178999999997	-0.0016045782999999998	-0.15974139	-0.4942446	-0.14563802	-0.058817092	-0.15984689	-0.12092769	-0.098127425	-0.5850879	0.035217278	-0.24537078	0.1604435	0.05569277	-0.22627737	-0.3485566	-0.28587878	0.7643186
NCI60	RPMI8226	125066	0.943	0.19870277	-0.46103990000000006	-0.17143793	0.08591491	0.022912856000000002	-0.49230683	0.2435904	-0.24809308	-0.0899646	0.6210685	0.15516432	0.39998713	-0.0017740219	-0.19566825	-0.0009491985	0.07330565	-1.1235201000000001	0.37706754	-0.85343367	0.07949597	-0.36702508	0.23361509	0.06610867	0.15791532	-0.4532420999999999	-0.32494462	-1.3068905	0.21782985	1.1257178999999997	-0.0016045782999999998	-0.15974139	-0.4942446	-0.14563802	-0.058817092	-0.15984689	-0.12092769	-0.098127425	-0.5850879	0.035217278	-0.24537078	0.1604435	0.05569277	-0.22627737	-0.3485566	-0.28587878	0.7643186
NCI60	RPMI8226	125066	0.9741	0.19870277	-0.46103990000000006	-0.17143793	0.08591491	0.022912856000000002	-0.49230683	0.2435904	-0.24809308	-0.0899646	0.6210685	0.15516432	0.39998713	-0.0017740219	-0.19566825	-0.0009491985	0.07330565	-1.1235201000000001	0.37706754	-0.85343367	0.07949597	-0.36702508	0.23361509	0.06610867	0.15791532	-0.4532420999999999	-0.32494462	-1.3068905	0.21782985	1.1257178999999997	-0.0016045782999999998	-0.15974139	-0.4942446	-0.14563802	-0.058817092	-0.15984689	-0.12092769	-0.098127425	-0.5850879	0.035217278	-0.24537078	0.1604435	0.05569277	-0.22627737	-0.3485566	-0.28587878	0.7643186
NCI60	RPMI8226	125066	0.9157	0.19870277	-0.46103990000000006	-0.17143793	0.08591491	0.022912856000000002	-0.49230683	0.2435904	-0.24809308	-0.0899646	0.6210685	0.15516432	0.39998713	-0.0017740219	-0.19566825	-0.0009491985	0.07330565	-1.1235201000000001	0.37706754	-0.85343367	0.07949597	-0.36702508	0.23361509	0.06610867	0.15791532	-0.4532420999999999	-0.32494462	-1.3068905	0.21782985	1.1257178999999997	-0.0016045782999999998	-0.15974139	-0.4942446	-0.14563802	-0.058817092	-0.15984689	-0.12092769	-0.098127425	-0.5850879	0.035217278	-0.24537078	0.1604435	0.05569277	-0.22627737	-0.3485566	-0.28587878	0.7643186
NCI60	RPMI8226	125066	0.9153	0.19870277	-0.46103990000000006	-0.17143793	0.08591491	0.022912856000000002	-0.49230683	0.2435904	-0.24809308	-0.0899646	0.6210685	0.15516432	0.39998713	-0.0017740219	-0.19566825	-0.0009491985	0.07330565	-1.1235201000000001	0.37706754	-0.85343367	0.07949597	-0.36702508	0.23361509	0.06610867	0.15791532	-0.4532420999999999	-0.32494462	-1.3068905	0.21782985	1.1257178999999997	-0.0016045782999999998	-0.15974139	-0.4942446	-0.14563802	-0.058817092	-0.15984689	-0.12092769	-0.098127425	-0.5850879	0.035217278	-0.24537078	0.1604435	0.05569277	-0.22627737	-0.3485566	-0.28587878	0.7643186
NCI60	RPMI8226	125066	0.8902	0.19870277	-0.46103990000000006	-0.17143793	0.08591491	0.022912856000000002	-0.49230683	0.2435904	-0.24809308	-0.0899646	0.6210685	0.15516432	0.39998713	-0.0017740219	-0.19566825	-0.0009491985	0.07330565	-1.1235201000000001	0.37706754	-0.85343367	0.07949597	-0.36702508	0.23361509	0.06610867	0.15791532	-0.4532420999999999	-0.32494462	-1.3068905	0.21782985	1.1257178999999997	-0.0016045782999999998	-0.15974139	-0.4942446	-0.14563802	-0.058817092	-0.15984689	-0.12092769	-0.098127425	-0.5850879	0.035217278	-0.24537078	0.1604435	0.05569277	-0.22627737	-0.3485566	-0.28587878	0.7643186
NCI60	RPMI8226	125066	0.8466	0.19870277	-0.46103990000000006	-0.17143793	0.08591491	0.022912856000000002	-0.49230683	0.2435904	-0.24809308	-0.0899646	0.6210685	0.15516432	0.39998713	-0.0017740219	-0.19566825	-0.0009491985	0.07330565	-1.1235201000000001	0.37706754	-0.85343367	0.07949597	-0.36702508	0.23361509	0.06610867	0.15791532	-0.4532420999999999	-0.32494462	-1.3068905	0.21782985	1.1257178999999997	-0.0016045782999999998	-0.15974139	-0.4942446	-0.14563802	-0.058817092	-0.15984689	-0.12092769	-0.098127425	-0.5850879	0.035217278	-0.24537078	0.1604435	0.05569277	-0.22627737	-0.3485566	-0.28587878	0.7643186
NCI60	RPMI8226	125066	0.922	0.19870277	-0.46103990000000006	-0.17143793	0.08591491	0.022912856000000002	-0.49230683	0.2435904	-0.24809308	-0.0899646	0.6210685	0.15516432	0.39998713	-0.0017740219	-0.19566825	-0.0009491985	0.07330565	-1.1235201000000001	0.37706754	-0.85343367	0.07949597	-0.36702508	0.23361509	0.06610867	0.15791532	-0.4532420999999999	-0.32494462	-1.3068905	0.21782985	1.1257178999999997	-0.0016045782999999998	-0.15974139	-0.4942446	-0.14563802	-0.058817092	-0.15984689	-0.12092769	-0.098127425	-0.5850879	0.035217278	-0.24537078	0.1604435	0.05569277	-0.22627737	-0.3485566	-0.28587878	0.7643186
NCI60	RPMI8226	125066	0.9648	0.19870277	-0.46103990000000006	-0.17143793	0.08591491	0.022912856000000002	-0.49230683	0.2435904	-0.24809308	-0.0899646	0.6210685	0.15516432	0.39998713	-0.0017740219	-0.19566825	-0.0009491985	0.07330565	-1.1235201000000001	0.37706754	-0.85343367	0.07949597	-0.36702508	0.23361509	0.06610867	0.15791532	-0.4532420999999999	-0.32494462	-1.3068905	0.21782985	1.1257178999999997	-0.0016045782999999998	-0.15974139	-0.4942446	-0.14563802	-0.058817092	-0.15984689	-0.12092769	-0.098127425	-0.5850879	0.035217278	-0.24537078	0.1604435	0.05569277	-0.22627737	-0.3485566	-0.28587878	0.7643186
NCI60	RPMI8226	125066	0.9482	0.19870277	-0.46103990000000006	-0.17143793	0.08591491	0.022912856000000002	-0.49230683	0.2435904	-0.24809308	-0.0899646	0.6210685	0.15516432	0.39998713	-0.0017740219	-0.19566825	-0.0009491985	0.07330565	-1.1235201000000001	0.37706754	-0.85343367	0.07949597	-0.36702508	0.23361509	0.06610867	0.15791532	-0.4532420999999999	-0.32494462	-1.3068905	0.21782985	1.1257178999999997	-0.0016045782999999998	-0.15974139	-0.4942446	-0.14563802	-0.058817092	-0.15984689	-0.12092769	-0.098127425	-0.5850879	0.035217278	-0.24537078	0.1604435	0.05569277	-0.22627737	-0.3485566	-0.28587878	0.7643186
NCI60	RPMI8226	125066	0.9289	0.19870277	-0.46103990000000006	-0.17143793	0.08591491	0.022912856000000002	-0.49230683	0.2435904	-0.24809308	-0.0899646	0.6210685	0.15516432	0.39998713	-0.0017740219	-0.19566825	-0.0009491985	0.07330565	-1.1235201000000001	0.37706754	-0.85343367	0.07949597	-0.36702508	0.23361509	0.06610867	0.15791532	-0.4532420999999999	-0.32494462	-1.3068905	0.21782985	1.1257178999999997	-0.0016045782999999998	-0.15974139	-0.4942446	-0.14563802	-0.058817092	-0.15984689	-0.12092769	-0.098127425	-0.5850879	0.035217278	-0.24537078	0.1604435	0.05569277	-0.22627737	-0.3485566	-0.28587878	0.7643186
NCI60	RPMI8226	125066	0.9318	0.19870277	-0.46103990000000006	-0.17143793	0.08591491	0.022912856000000002	-0.49230683	0.2435904	-0.24809308	-0.0899646	0.6210685	0.15516432	0.39998713	-0.0017740219	-0.19566825	-0.0009491985	0.07330565	-1.1235201000000001	0.37706754	-0.85343367	0.07949597	-0.36702508	0.23361509	0.06610867	0.15791532	-0.4532420999999999	-0.32494462	-1.3068905	0.21782985	1.1257178999999997	-0.0016045782999999998	-0.15974139	-0.4942446	-0.14563802	-0.058817092	-0.15984689	-0.12092769	-0.098127425	-0.5850879	0.035217278	-0.24537078	0.1604435	0.05569277	-0.22627737	-0.3485566	-0.28587878	0.7643186
NCI60	RPMI8226	125066	0.9322	0.19870277	-0.46103990000000006	-0.17143793	0.08591491	0.022912856000000002	-0.49230683	0.2435904	-0.24809308	-0.0899646	0.6210685	0.15516432	0.39998713	-0.0017740219	-0.19566825	-0.0009491985	0.07330565	-1.1235201000000001	0.37706754	-0.85343367	0.07949597	-0.36702508	0.23361509	0.06610867	0.15791532	-0.4532420999999999	-0.32494462	-1.3068905	0.21782985	1.1257178999999997	-0.0016045782999999998	-0.15974139	-0.4942446	-0.14563802	-0.058817092	-0.15984689	-0.12092769	-0.098127425	-0.5850879	0.035217278	-0.24537078	0.1604435	0.05569277	-0.22627737	-0.3485566	-0.28587878	0.7643186
NCI60	RPMI8226	125066	0.9547	0.19870277	-0.46103990000000006	-0.17143793	0.08591491	0.022912856000000002	-0.49230683	0.2435904	-0.24809308	-0.0899646	0.6210685	0.15516432	0.39998713	-0.0017740219	-0.19566825	-0.0009491985	0.07330565	-1.1235201000000001	0.37706754	-0.85343367	0.07949597	-0.36702508	0.23361509	0.06610867	0.15791532	-0.4532420999999999	-0.32494462	-1.3068905	0.21782985	1.1257178999999997	-0.0016045782999999998	-0.15974139	-0.4942446	-0.14563802	-0.058817092	-0.15984689	-0.12092769	-0.098127425	-0.5850879	0.035217278	-0.24537078	0.1604435	0.05569277	-0.22627737	-0.3485566	-0.28587878	0.7643186
NCI60	RPMI8226	125066	0.9292	0.19870277	-0.46103990000000006	-0.17143793	0.08591491	0.022912856000000002	-0.49230683	0.2435904	-0.24809308	-0.0899646	0.6210685	0.15516432	0.39998713	-0.0017740219	-0.19566825	-0.0009491985	0.07330565	-1.1235201000000001	0.37706754	-0.85343367	0.07949597	-0.36702508	0.23361509	0.06610867	0.15791532	-0.4532420999999999	-0.32494462	-1.3068905	0.21782985	1.1257178999999997	-0.0016045782999999998	-0.15974139	-0.4942446	-0.14563802	-0.058817092	-0.15984689	-0.12092769	-0.098127425	-0.5850879	0.035217278	-0.24537078	0.1604435	0.05569277	-0.22627737	-0.3485566	-0.28587878	0.7643186
NCI60	RPMI8226	125066	0.9586	0.19870277	-0.46103990000000006	-0.17143793	0.08591491	0.022912856000000002	-0.49230683	0.2435904	-0.24809308	-0.0899646	0.6210685	0.15516432	0.39998713	-0.0017740219	-0.19566825	-0.0009491985	0.07330565	-1.1235201000000001	0.37706754	-0.85343367	0.07949597	-0.36702508	0.23361509	0.06610867	0.15791532	-0.4532420999999999	-0.32494462	-1.3068905	0.21782985	1.1257178999999997	-0.0016045782999999998	-0.15974139	-0.4942446	-0.14563802	-0.058817092	-0.15984689	-0.12092769	-0.098127425	-0.5850879	0.035217278	-0.24537078	0.1604435	0.05569277	-0.22627737	-0.3485566	-0.28587878	0.7643186
NCI60	RPMI8226	125066	0.8391	0.19870277	-0.46103990000000006	-0.17143793	0.08591491	0.022912856000000002	-0.49230683	0.2435904	-0.24809308	-0.0899646	0.6210685	0.15516432	0.39998713	-0.0017740219	-0.19566825	-0.0009491985	0.07330565	-1.1235201000000001	0.37706754	-0.85343367	0.07949597	-0.36702508	0.23361509	0.06610867	0.15791532	-0.4532420999999999	-0.32494462	-1.3068905	0.21782985	1.1257178999999997	-0.0016045782999999998	-0.15974139	-0.4942446	-0.14563802	-0.058817092	-0.15984689	-0.12092769	-0.098127425	-0.5850879	0.035217278	-0.24537078	0.1604435	0.05569277	-0.22627737	-0.3485566	-0.28587878	0.7643186
NCI60	RPMI8226	125066	0.9428	0.19870277	-0.46103990000000006	-0.17143793	0.08591491	0.022912856000000002	-0.49230683	0.2435904	-0.24809308	-0.0899646	0.6210685	0.15516432	0.39998713	-0.0017740219	-0.19566825	-0.0009491985	0.07330565	-1.1235201000000001	0.37706754	-0.85343367	0.07949597	-0.36702508	0.23361509	0.06610867	0.15791532	-0.4532420999999999	-0.32494462	-1.3068905	0.21782985	1.1257178999999997	-0.0016045782999999998	-0.15974139	-0.4942446	-0.14563802	-0.058817092	-0.15984689	-0.12092769	-0.098127425	-0.5850879	0.035217278	-0.24537078	0.1604435	0.05569277	-0.22627737	-0.3485566	-0.28587878	0.7643186
NCI60	RPMI8226	125066	0.946	0.19870277	-0.46103990000000006	-0.17143793	0.08591491	0.022912856000000002	-0.49230683	0.2435904	-0.24809308	-0.0899646	0.6210685	0.15516432	0.39998713	-0.0017740219	-0.19566825	-0.0009491985	0.07330565	-1.1235201000000001	0.37706754	-0.85343367	0.07949597	-0.36702508	0.23361509	0.06610867	0.15791532	-0.4532420999999999	-0.32494462	-1.3068905	0.21782985	1.1257178999999997	-0.0016045782999999998	-0.15974139	-0.4942446	-0.14563802	-0.058817092	-0.15984689	-0.12092769	-0.098127425	-0.5850879	0.035217278	-0.24537078	0.1604435	0.05569277	-0.22627737	-0.3485566	-0.28587878	0.7643186
NCI60	RPMI8226	125066	0.9258	0.19870277	-0.46103990000000006	-0.17143793	0.08591491	0.022912856000000002	-0.49230683	0.2435904	-0.24809308	-0.0899646	0.6210685	0.15516432	0.39998713	-0.0017740219	-0.19566825	-0.0009491985	0.07330565	-1.1235201000000001	0.37706754	-0.85343367	0.07949597	-0.36702508	0.23361509	0.06610867	0.15791532	-0.4532420999999999	-0.32494462	-1.3068905	0.21782985	1.1257178999999997	-0.0016045782999999998	-0.15974139	-0.4942446	-0.14563802	-0.058817092	-0.15984689	-0.12092769	-0.098127425	-0.5850879	0.035217278	-0.24537078	0.1604435	0.05569277	-0.22627737	-0.3485566	-0.28587878	0.7643186
NCI60	RPMI8226	125066	0.945	0.19870277	-0.46103990000000006	-0.17143793	0.08591491	0.022912856000000002	-0.49230683	0.2435904	-0.24809308	-0.0899646	0.6210685	0.15516432	0.39998713	-0.0017740219	-0.19566825	-0.0009491985	0.07330565	-1.1235201000000001	0.37706754	-0.85343367	0.07949597	-0.36702508	0.23361509	0.06610867	0.15791532	-0.4532420999999999	-0.32494462	-1.3068905	0.21782985	1.1257178999999997	-0.0016045782999999998	-0.15974139	-0.4942446	-0.14563802	-0.058817092	-0.15984689	-0.12092769	-0.098127425	-0.5850879	0.035217278	-0.24537078	0.1604435	0.05569277	-0.22627737	-0.3485566	-0.28587878	0.7643186
NCI60	RPMI8226	125066	0.922	0.19870277	-0.46103990000000006	-0.17143793	0.08591491	0.022912856000000002	-0.49230683	0.2435904	-0.24809308	-0.0899646	0.6210685	0.15516432	0.39998713	-0.0017740219	-0.19566825	-0.0009491985	0.07330565	-1.1235201000000001	0.37706754	-0.85343367	0.07949597	-0.36702508	0.23361509	0.06610867	0.15791532	-0.4532420999999999	-0.32494462	-1.3068905	0.21782985	1.1257178999999997	-0.0016045782999999998	-0.15974139	-0.4942446	-0.14563802	-0.058817092	-0.15984689	-0.12092769	-0.098127425	-0.5850879	0.035217278	-0.24537078	0.1604435	0.05569277	-0.22627737	-0.3485566	-0.28587878	0.7643186
NCI60	RPMI8226	125066	0.8966	0.19870277	-0.46103990000000006	-0.17143793	0.08591491	0.022912856000000002	-0.49230683	0.2435904	-0.24809308	-0.0899646	0.6210685	0.15516432	0.39998713	-0.0017740219	-0.19566825	-0.0009491985	0.07330565	-1.1235201000000001	0.37706754	-0.85343367	0.07949597	-0.36702508	0.23361509	0.06610867	0.15791532	-0.4532420999999999	-0.32494462	-1.3068905	0.21782985	1.1257178999999997	-0.0016045782999999998	-0.15974139	-0.4942446	-0.14563802	-0.058817092	-0.15984689	-0.12092769	-0.098127425	-0.5850879	0.035217278	-0.24537078	0.1604435	0.05569277	-0.22627737	-0.3485566	-0.28587878	0.7643186
NCI60	RPMI8226	125066	0.9689	0.19870277	-0.46103990000000006	-0.17143793	0.08591491	0.022912856000000002	-0.49230683	0.2435904	-0.24809308	-0.0899646	0.6210685	0.15516432	0.39998713	-0.0017740219	-0.19566825	-0.0009491985	0.07330565	-1.1235201000000001	0.37706754	-0.85343367	0.07949597	-0.36702508	0.23361509	0.06610867	0.15791532	-0.4532420999999999	-0.32494462	-1.3068905	0.21782985	1.1257178999999997	-0.0016045782999999998	-0.15974139	-0.4942446	-0.14563802	-0.058817092	-0.15984689	-0.12092769	-0.098127425	-0.5850879	0.035217278	-0.24537078	0.1604435	0.05569277	-0.22627737	-0.3485566	-0.28587878	0.7643186
NCI60	RPMI8226	125066	0.9314	0.19870277	-0.46103990000000006	-0.17143793	0.08591491	0.022912856000000002	-0.49230683	0.2435904	-0.24809308	-0.0899646	0.6210685	0.15516432	0.39998713	-0.0017740219	-0.19566825	-0.0009491985	0.07330565	-1.1235201000000001	0.37706754	-0.85343367	0.07949597	-0.36702508	0.23361509	0.06610867	0.15791532	-0.4532420999999999	-0.32494462	-1.3068905	0.21782985	1.1257178999999997	-0.0016045782999999998	-0.15974139	-0.4942446	-0.14563802	-0.058817092	-0.15984689	-0.12092769	-0.098127425	-0.5850879	0.035217278	-0.24537078	0.1604435	0.05569277	-0.22627737	-0.3485566	-0.28587878	0.7643186
NCI60	RPMI8226	125066	0.946	0.19870277	-0.46103990000000006	-0.17143793	0.08591491	0.022912856000000002	-0.49230683	0.2435904	-0.24809308	-0.0899646	0.6210685	0.15516432	0.39998713	-0.0017740219	-0.19566825	-0.0009491985	0.07330565	-1.1235201000000001	0.37706754	-0.85343367	0.07949597	-0.36702508	0.23361509	0.06610867	0.15791532	-0.4532420999999999	-0.32494462	-1.3068905	0.21782985	1.1257178999999997	-0.0016045782999999998	-0.15974139	-0.4942446	-0.14563802	-0.058817092	-0.15984689	-0.12092769	-0.098127425	-0.5850879	0.035217278	-0.24537078	0.1604435	0.05569277	-0.22627737	-0.3485566	-0.28587878	0.7643186
NCI60	RPMI8226	125066	0.9754	0.19870277	-0.46103990000000006	-0.17143793	0.08591491	0.022912856000000002	-0.49230683	0.2435904	-0.24809308	-0.0899646	0.6210685	0.15516432	0.39998713	-0.0017740219	-0.19566825	-0.0009491985	0.07330565	-1.1235201000000001	0.37706754	-0.85343367	0.07949597	-0.36702508	0.23361509	0.06610867	0.15791532	-0.4532420999999999	-0.32494462	-1.3068905	0.21782985	1.1257178999999997	-0.0016045782999999998	-0.15974139	-0.4942446	-0.14563802	-0.058817092	-0.15984689	-0.12092769	-0.098127425	-0.5850879	0.035217278	-0.24537078	0.1604435	0.05569277	-0.22627737	-0.3485566	-0.28587878	0.7643186
NCI60	RPMI8226	125066	0.9324	0.19870277	-0.46103990000000006	-0.17143793	0.08591491	0.022912856000000002	-0.49230683	0.2435904	-0.24809308	-0.0899646	0.6210685	0.15516432	0.39998713	-0.0017740219	-0.19566825	-0.0009491985	0.07330565	-1.1235201000000001	0.37706754	-0.85343367	0.07949597	-0.36702508	0.23361509	0.06610867	0.15791532	-0.4532420999999999	-0.32494462	-1.3068905	0.21782985	1.1257178999999997	-0.0016045782999999998	-0.15974139	-0.4942446	-0.14563802	-0.058817092	-0.15984689	-0.12092769	-0.098127425	-0.5850879	0.035217278	-0.24537078	0.1604435	0.05569277	-0.22627737	-0.3485566	-0.28587878	0.7643186
NCI60	RPMI8226	125066	0.9517	0.19870277	-0.46103990000000006	-0.17143793	0.08591491	0.022912856000000002	-0.49230683	0.2435904	-0.24809308	-0.0899646	0.6210685	0.15516432	0.39998713	-0.0017740219	-0.19566825	-0.0009491985	0.07330565	-1.1235201000000001	0.37706754	-0.85343367	0.07949597	-0.36702508	0.23361509	0.06610867	0.15791532	-0.4532420999999999	-0.32494462	-1.3068905	0.21782985	1.1257178999999997	-0.0016045782999999998	-0.15974139	-0.4942446	-0.14563802	-0.058817092	-0.15984689	-0.12092769	-0.098127425	-0.5850879	0.035217278	-0.24537078	0.1604435	0.05569277	-0.22627737	-0.3485566	-0.28587878	0.7643186
NCI60	RPMI8226	125066	0.9213	0.19870277	-0.46103990000000006	-0.17143793	0.08591491	0.022912856000000002	-0.49230683	0.2435904	-0.24809308	-0.0899646	0.6210685	0.15516432	0.39998713	-0.0017740219	-0.19566825	-0.0009491985	0.07330565	-1.1235201000000001	0.37706754	-0.85343367	0.07949597	-0.36702508	0.23361509	0.06610867	0.15791532	-0.4532420999999999	-0.32494462	-1.3068905	0.21782985	1.1257178999999997	-0.0016045782999999998	-0.15974139	-0.4942446	-0.14563802	-0.058817092	-0.15984689	-0.12092769	-0.098127425	-0.5850879	0.035217278	-0.24537078	0.1604435	0.05569277	-0.22627737	-0.3485566	-0.28587878	0.7643186
NCI60	RPMI8226	125066	0.8984	0.19870277	-0.46103990000000006	-0.17143793	0.08591491	0.022912856000000002	-0.49230683	0.2435904	-0.24809308	-0.0899646	0.6210685	0.15516432	0.39998713	-0.0017740219	-0.19566825	-0.0009491985	0.07330565	-1.1235201000000001	0.37706754	-0.85343367	0.07949597	-0.36702508	0.23361509	0.06610867	0.15791532	-0.4532420999999999	-0.32494462	-1.3068905	0.21782985	1.1257178999999997	-0.0016045782999999998	-0.15974139	-0.4942446	-0.14563802	-0.058817092	-0.15984689	-0.12092769	-0.098127425	-0.5850879	0.035217278	-0.24537078	0.1604435	0.05569277	-0.22627737	-0.3485566	-0.28587878	0.7643186
NCI60	RPMI8226	125066	0.9346	0.19870277	-0.46103990000000006	-0.17143793	0.08591491	0.022912856000000002	-0.49230683	0.2435904	-0.24809308	-0.0899646	0.6210685	0.15516432	0.39998713	-0.0017740219	-0.19566825	-0.0009491985	0.07330565	-1.1235201000000001	0.37706754	-0.85343367	0.07949597	-0.36702508	0.23361509	0.06610867	0.15791532	-0.4532420999999999	-0.32494462	-1.3068905	0.21782985	1.1257178999999997	-0.0016045782999999998	-0.15974139	-0.4942446	-0.14563802	-0.058817092	-0.15984689	-0.12092769	-0.098127425	-0.5850879	0.035217278	-0.24537078	0.1604435	0.05569277	-0.22627737	-0.3485566	-0.28587878	0.7643186
NCI60	RPMI8226	125066	0.9552	0.19870277	-0.46103990000000006	-0.17143793	0.08591491	0.022912856000000002	-0.49230683	0.2435904	-0.24809308	-0.0899646	0.6210685	0.15516432	0.39998713	-0.0017740219	-0.19566825	-0.0009491985	0.07330565	-1.1235201000000001	0.37706754	-0.85343367	0.07949597	-0.36702508	0.23361509	0.06610867	0.15791532	-0.4532420999999999	-0.32494462	-1.3068905	0.21782985	1.1257178999999997	-0.0016045782999999998	-0.15974139	-0.4942446	-0.14563802	-0.058817092	-0.15984689	-0.12092769	-0.098127425	-0.5850879	0.035217278	-0.24537078	0.1604435	0.05569277	-0.22627737	-0.3485566	-0.28587878	0.7643186
NCI60	RPMI8226	125066	0.9478	0.19870277	-0.46103990000000006	-0.17143793	0.08591491	0.022912856000000002	-0.49230683	0.2435904	-0.24809308	-0.0899646	0.6210685	0.15516432	0.39998713	-0.0017740219	-0.19566825	-0.0009491985	0.07330565	-1.1235201000000001	0.37706754	-0.85343367	0.07949597	-0.36702508	0.23361509	0.06610867	0.15791532	-0.4532420999999999	-0.32494462	-1.3068905	0.21782985	1.1257178999999997	-0.0016045782999999998	-0.15974139	-0.4942446	-0.14563802	-0.058817092	-0.15984689	-0.12092769	-0.098127425	-0.5850879	0.035217278	-0.24537078	0.1604435	0.05569277	-0.22627737	-0.3485566	-0.28587878	0.7643186
NCI60	RPMI8226	125066	0.9162	0.19870277	-0.46103990000000006	-0.17143793	0.08591491	0.022912856000000002	-0.49230683	0.2435904	-0.24809308	-0.0899646	0.6210685	0.15516432	0.39998713	-0.0017740219	-0.19566825	-0.0009491985	0.07330565	-1.1235201000000001	0.37706754	-0.85343367	0.07949597	-0.36702508	0.23361509	0.06610867	0.15791532	-0.4532420999999999	-0.32494462	-1.3068905	0.21782985	1.1257178999999997	-0.0016045782999999998	-0.15974139	-0.4942446	-0.14563802	-0.058817092	-0.15984689	-0.12092769	-0.098127425	-0.5850879	0.035217278	-0.24537078	0.1604435	0.05569277	-0.22627737	-0.3485566	-0.28587878	0.7643186
NCI60	RPMI8226	125066	0.8735	0.19870277	-0.46103990000000006	-0.17143793	0.08591491	0.022912856000000002	-0.49230683	0.2435904	-0.24809308	-0.0899646	0.6210685	0.15516432	0.39998713	-0.0017740219	-0.19566825	-0.0009491985	0.07330565	-1.1235201000000001	0.37706754	-0.85343367	0.07949597	-0.36702508	0.23361509	0.06610867	0.15791532	-0.4532420999999999	-0.32494462	-1.3068905	0.21782985	1.1257178999999997	-0.0016045782999999998	-0.15974139	-0.4942446	-0.14563802	-0.058817092	-0.15984689	-0.12092769	-0.098127425	-0.5850879	0.035217278	-0.24537078	0.1604435	0.05569277	-0.22627737	-0.3485566	-0.28587878	0.7643186
NCI60	RPMI8226	125066	0.9066	0.19870277	-0.46103990000000006	-0.17143793	0.08591491	0.022912856000000002	-0.49230683	0.2435904	-0.24809308	-0.0899646	0.6210685	0.15516432	0.39998713	-0.0017740219	-0.19566825	-0.0009491985	0.07330565	-1.1235201000000001	0.37706754	-0.85343367	0.07949597	-0.36702508	0.23361509	0.06610867	0.15791532	-0.4532420999999999	-0.32494462	-1.3068905	0.21782985	1.1257178999999997	-0.0016045782999999998	-0.15974139	-0.4942446	-0.14563802	-0.058817092	-0.15984689	-0.12092769	-0.098127425	-0.5850879	0.035217278	-0.24537078	0.1604435	0.05569277	-0.22627737	-0.3485566	-0.28587878	0.7643186
NCI60	RPMI8226	125066	0.9278	0.19870277	-0.46103990000000006	-0.17143793	0.08591491	0.022912856000000002	-0.49230683	0.2435904	-0.24809308	-0.0899646	0.6210685	0.15516432	0.39998713	-0.0017740219	-0.19566825	-0.0009491985	0.07330565	-1.1235201000000001	0.37706754	-0.85343367	0.07949597	-0.36702508	0.23361509	0.06610867	0.15791532	-0.4532420999999999	-0.32494462	-1.3068905	0.21782985	1.1257178999999997	-0.0016045782999999998	-0.15974139	-0.4942446	-0.14563802	-0.058817092	-0.15984689	-0.12092769	-0.098127425	-0.5850879	0.035217278	-0.24537078	0.1604435	0.05569277	-0.22627737	-0.3485566	-0.28587878	0.7643186
NCI60	RPMI8226	125066	0.9361	0.19870277	-0.46103990000000006	-0.17143793	0.08591491	0.022912856000000002	-0.49230683	0.2435904	-0.24809308	-0.0899646	0.6210685	0.15516432	0.39998713	-0.0017740219	-0.19566825	-0.0009491985	0.07330565	-1.1235201000000001	0.37706754	-0.85343367	0.07949597	-0.36702508	0.23361509	0.06610867	0.15791532	-0.4532420999999999	-0.32494462	-1.3068905	0.21782985	1.1257178999999997	-0.0016045782999999998	-0.15974139	-0.4942446	-0.14563802	-0.058817092	-0.15984689	-0.12092769	-0.098127425	-0.5850879	0.035217278	-0.24537078	0.1604435	0.05569277	-0.22627737	-0.3485566	-0.28587878	0.7643186
NCI60	RPMI8226	125066	0.9158	0.19870277	-0.46103990000000006	-0.17143793	0.08591491	0.022912856000000002	-0.49230683	0.2435904	-0.24809308	-0.0899646	0.6210685	0.15516432	0.39998713	-0.0017740219	-0.19566825	-0.0009491985	0.07330565	-1.1235201000000001	0.37706754	-0.85343367	0.07949597	-0.36702508	0.23361509	0.06610867	0.15791532	-0.4532420999999999	-0.32494462	-1.3068905	0.21782985	1.1257178999999997	-0.0016045782999999998	-0.15974139	-0.4942446	-0.14563802	-0.058817092	-0.15984689	-0.12092769	-0.098127425	-0.5850879	0.035217278	-0.24537078	0.1604435	0.05569277	-0.22627737	-0.3485566	-0.28587878	0.7643186
NCI60	RPMI8226	125066	0.9534	0.19870277	-0.46103990000000006	-0.17143793	0.08591491	0.022912856000000002	-0.49230683	0.2435904	-0.24809308	-0.0899646	0.6210685	0.15516432	0.39998713	-0.0017740219	-0.19566825	-0.0009491985	0.07330565	-1.1235201000000001	0.37706754	-0.85343367	0.07949597	-0.36702508	0.23361509	0.06610867	0.15791532	-0.4532420999999999	-0.32494462	-1.3068905	0.21782985	1.1257178999999997	-0.0016045782999999998	-0.15974139	-0.4942446	-0.14563802	-0.058817092	-0.15984689	-0.12092769	-0.098127425	-0.5850879	0.035217278	-0.24537078	0.1604435	0.05569277	-0.22627737	-0.3485566	-0.28587878	0.7643186
NCI60	RPMI8226	125066	0.8132	0.19870277	-0.46103990000000006	-0.17143793	0.08591491	0.022912856000000002	-0.49230683	0.2435904	-0.24809308	-0.0899646	0.6210685	0.15516432	0.39998713	-0.0017740219	-0.19566825	-0.0009491985	0.07330565	-1.1235201000000001	0.37706754	-0.85343367	0.07949597	-0.36702508	0.23361509	0.06610867	0.15791532	-0.4532420999999999	-0.32494462	-1.3068905	0.21782985	1.1257178999999997	-0.0016045782999999998	-0.15974139	-0.4942446	-0.14563802	-0.058817092	-0.15984689	-0.12092769	-0.098127425	-0.5850879	0.035217278	-0.24537078	0.1604435	0.05569277	-0.22627737	-0.3485566	-0.28587878	0.7643186
NCI60	RPMI8226	125066	0.9148	0.19870277	-0.46103990000000006	-0.17143793	0.08591491	0.022912856000000002	-0.49230683	0.2435904	-0.24809308	-0.0899646	0.6210685	0.15516432	0.39998713	-0.0017740219	-0.19566825	-0.0009491985	0.07330565	-1.1235201000000001	0.37706754	-0.85343367	0.07949597	-0.36702508	0.23361509	0.06610867	0.15791532	-0.4532420999999999	-0.32494462	-1.3068905	0.21782985	1.1257178999999997	-0.0016045782999999998	-0.15974139	-0.4942446	-0.14563802	-0.058817092	-0.15984689	-0.12092769	-0.098127425	-0.5850879	0.035217278	-0.24537078	0.1604435	0.05569277	-0.22627737	-0.3485566	-0.28587878	0.7643186
NCI60	RPMI8226	125066	0.9085	0.19870277	-0.46103990000000006	-0.17143793	0.08591491	0.022912856000000002	-0.49230683	0.2435904	-0.24809308	-0.0899646	0.6210685	0.15516432	0.39998713	-0.0017740219	-0.19566825	-0.0009491985	0.07330565	-1.1235201000000001	0.37706754	-0.85343367	0.07949597	-0.36702508	0.23361509	0.06610867	0.15791532	-0.4532420999999999	-0.32494462	-1.3068905	0.21782985	1.1257178999999997	-0.0016045782999999998	-0.15974139	-0.4942446	-0.14563802	-0.058817092	-0.15984689	-0.12092769	-0.098127425	-0.5850879	0.035217278	-0.24537078	0.1604435	0.05569277	-0.22627737	-0.3485566	-0.28587878	0.7643186
NCI60	RPMI8226	125066	0.9558	0.19870277	-0.46103990000000006	-0.17143793	0.08591491	0.022912856000000002	-0.49230683	0.2435904	-0.24809308	-0.0899646	0.6210685	0.15516432	0.39998713	-0.0017740219	-0.19566825	-0.0009491985	0.07330565	-1.1235201000000001	0.37706754	-0.85343367	0.07949597	-0.36702508	0.23361509	0.06610867	0.15791532	-0.4532420999999999	-0.32494462	-1.3068905	0.21782985	1.1257178999999997	-0.0016045782999999998	-0.15974139	-0.4942446	-0.14563802	-0.058817092	-0.15984689	-0.12092769	-0.098127425	-0.5850879	0.035217278	-0.24537078	0.1604435	0.05569277	-0.22627737	-0.3485566	-0.28587878	0.7643186
NCI60	RPMI8226	125066	0.9475	0.19870277	-0.46103990000000006	-0.17143793	0.08591491	0.022912856000000002	-0.49230683	0.2435904	-0.24809308	-0.0899646	0.6210685	0.15516432	0.39998713	-0.0017740219	-0.19566825	-0.0009491985	0.07330565	-1.1235201000000001	0.37706754	-0.85343367	0.07949597	-0.36702508	0.23361509	0.06610867	0.15791532	-0.4532420999999999	-0.32494462	-1.3068905	0.21782985	1.1257178999999997	-0.0016045782999999998	-0.15974139	-0.4942446	-0.14563802	-0.058817092	-0.15984689	-0.12092769	-0.098127425	-0.5850879	0.035217278	-0.24537078	0.1604435	0.05569277	-0.22627737	-0.3485566	-0.28587878	0.7643186
NCI60	RPMI8226	125066	0.9348	0.19870277	-0.46103990000000006	-0.17143793	0.08591491	0.022912856000000002	-0.49230683	0.2435904	-0.24809308	-0.0899646	0.6210685	0.15516432	0.39998713	-0.0017740219	-0.19566825	-0.0009491985	0.07330565	-1.1235201000000001	0.37706754	-0.85343367	0.07949597	-0.36702508	0.23361509	0.06610867	0.15791532	-0.4532420999999999	-0.32494462	-1.3068905	0.21782985	1.1257178999999997	-0.0016045782999999998	-0.15974139	-0.4942446	-0.14563802	-0.058817092	-0.15984689	-0.12092769	-0.098127425	-0.5850879	0.035217278	-0.24537078	0.1604435	0.05569277	-0.22627737	-0.3485566	-0.28587878	0.7643186
NCI60	RPMI8226	125066	0.9411	0.19870277	-0.46103990000000006	-0.17143793	0.08591491	0.022912856000000002	-0.49230683	0.2435904	-0.24809308	-0.0899646	0.6210685	0.15516432	0.39998713	-0.0017740219	-0.19566825	-0.0009491985	0.07330565	-1.1235201000000001	0.37706754	-0.85343367	0.07949597	-0.36702508	0.23361509	0.06610867	0.15791532	-0.4532420999999999	-0.32494462	-1.3068905	0.21782985	1.1257178999999997	-0.0016045782999999998	-0.15974139	-0.4942446	-0.14563802	-0.058817092	-0.15984689	-0.12092769	-0.098127425	-0.5850879	0.035217278	-0.24537078	0.1604435	0.05569277	-0.22627737	-0.3485566	-0.28587878	0.7643186
NCI60	RPMI8226	125066	0.8888	0.19870277	-0.46103990000000006	-0.17143793	0.08591491	0.022912856000000002	-0.49230683	0.2435904	-0.24809308	-0.0899646	0.6210685	0.15516432	0.39998713	-0.0017740219	-0.19566825	-0.0009491985	0.07330565	-1.1235201000000001	0.37706754	-0.85343367	0.07949597	-0.36702508	0.23361509	0.06610867	0.15791532	-0.4532420999999999	-0.32494462	-1.3068905	0.21782985	1.1257178999999997	-0.0016045782999999998	-0.15974139	-0.4942446	-0.14563802	-0.058817092	-0.15984689	-0.12092769	-0.098127425	-0.5850879	0.035217278	-0.24537078	0.1604435	0.05569277	-0.22627737	-0.3485566	-0.28587878	0.7643186
NCI60	RPMI8226	125066	0.92	0.19870277	-0.46103990000000006	-0.17143793	0.08591491	0.022912856000000002	-0.49230683	0.2435904	-0.24809308	-0.0899646	0.6210685	0.15516432	0.39998713	-0.0017740219	-0.19566825	-0.0009491985	0.07330565	-1.1235201000000001	0.37706754	-0.85343367	0.07949597	-0.36702508	0.23361509	0.06610867	0.15791532	-0.4532420999999999	-0.32494462	-1.3068905	0.21782985	1.1257178999999997	-0.0016045782999999998	-0.15974139	-0.4942446	-0.14563802	-0.058817092	-0.15984689	-0.12092769	-0.098127425	-0.5850879	0.035217278	-0.24537078	0.1604435	0.05569277	-0.22627737	-0.3485566	-0.28587878	0.7643186
NCI60	RPMI8226	125066	0.9084	0.19870277	-0.46103990000000006	-0.17143793	0.08591491	0.022912856000000002	-0.49230683	0.2435904	-0.24809308	-0.0899646	0.6210685	0.15516432	0.39998713	-0.0017740219	-0.19566825	-0.0009491985	0.07330565	-1.1235201000000001	0.37706754	-0.85343367	0.07949597	-0.36702508	0.23361509	0.06610867	0.15791532	-0.4532420999999999	-0.32494462	-1.3068905	0.21782985	1.1257178999999997	-0.0016045782999999998	-0.15974139	-0.4942446	-0.14563802	-0.058817092	-0.15984689	-0.12092769	-0.098127425	-0.5850879	0.035217278	-0.24537078	0.1604435	0.05569277	-0.22627737	-0.3485566	-0.28587878	0.7643186
NCI60	RPMI8226	125066	0.9432	0.19870277	-0.46103990000000006	-0.17143793	0.08591491	0.022912856000000002	-0.49230683	0.2435904	-0.24809308	-0.0899646	0.6210685	0.15516432	0.39998713	-0.0017740219	-0.19566825	-0.0009491985	0.07330565	-1.1235201000000001	0.37706754	-0.85343367	0.07949597	-0.36702508	0.23361509	0.06610867	0.15791532	-0.4532420999999999	-0.32494462	-1.3068905	0.21782985	1.1257178999999997	-0.0016045782999999998	-0.15974139	-0.4942446	-0.14563802	-0.058817092	-0.15984689	-0.12092769	-0.098127425	-0.5850879	0.035217278	-0.24537078	0.1604435	0.05569277	-0.22627737	-0.3485566	-0.28587878	0.7643186
NCI60	RPMI8226	125066	0.9112	0.19870277	-0.46103990000000006	-0.17143793	0.08591491	0.022912856000000002	-0.49230683	0.2435904	-0.24809308	-0.0899646	0.6210685	0.15516432	0.39998713	-0.0017740219	-0.19566825	-0.0009491985	0.07330565	-1.1235201000000001	0.37706754	-0.85343367	0.07949597	-0.36702508	0.23361509	0.06610867	0.15791532	-0.4532420999999999	-0.32494462	-1.3068905	0.21782985	1.1257178999999997	-0.0016045782999999998	-0.15974139	-0.4942446	-0.14563802	-0.058817092	-0.15984689	-0.12092769	-0.098127425	-0.5850879	0.035217278	-0.24537078	0.1604435	0.05569277	-0.22627737	-0.3485566	-0.28587878	0.7643186
NCI60	RPMI8226	125066	0.9333	0.19870277	-0.46103990000000006	-0.17143793	0.08591491	0.022912856000000002	-0.49230683	0.2435904	-0.24809308	-0.0899646	0.6210685	0.15516432	0.39998713	-0.0017740219	-0.19566825	-0.0009491985	0.07330565	-1.1235201000000001	0.37706754	-0.85343367	0.07949597	-0.36702508	0.23361509	0.06610867	0.15791532	-0.4532420999999999	-0.32494462	-1.3068905	0.21782985	1.1257178999999997	-0.0016045782999999998	-0.15974139	-0.4942446	-0.14563802	-0.058817092	-0.15984689	-0.12092769	-0.098127425	-0.5850879	0.035217278	-0.24537078	0.1604435	0.05569277	-0.22627737	-0.3485566	-0.28587878	0.7643186
NCI60	RPMI8226	125066	0.9169	0.19870277	-0.46103990000000006	-0.17143793	0.08591491	0.022912856000000002	-0.49230683	0.2435904	-0.24809308	-0.0899646	0.6210685	0.15516432	0.39998713	-0.0017740219	-0.19566825	-0.0009491985	0.07330565	-1.1235201000000001	0.37706754	-0.85343367	0.07949597	-0.36702508	0.23361509	0.06610867	0.15791532	-0.4532420999999999	-0.32494462	-1.3068905	0.21782985	1.1257178999999997	-0.0016045782999999998	-0.15974139	-0.4942446	-0.14563802	-0.058817092	-0.15984689	-0.12092769	-0.098127425	-0.5850879	0.035217278	-0.24537078	0.1604435	0.05569277	-0.22627737	-0.3485566	-0.28587878	0.7643186
NCI60	RPMI8226	125066	0.9391	0.19870277	-0.46103990000000006	-0.17143793	0.08591491	0.022912856000000002	-0.49230683	0.2435904	-0.24809308	-0.0899646	0.6210685	0.15516432	0.39998713	-0.0017740219	-0.19566825	-0.0009491985	0.07330565	-1.1235201000000001	0.37706754	-0.85343367	0.07949597	-0.36702508	0.23361509	0.06610867	0.15791532	-0.4532420999999999	-0.32494462	-1.3068905	0.21782985	1.1257178999999997	-0.0016045782999999998	-0.15974139	-0.4942446	-0.14563802	-0.058817092	-0.15984689	-0.12092769	-0.098127425	-0.5850879	0.035217278	-0.24537078	0.1604435	0.05569277	-0.22627737	-0.3485566	-0.28587878	0.7643186
NCI60	RPMI8226	125066	0.9414	0.19870277	-0.46103990000000006	-0.17143793	0.08591491	0.022912856000000002	-0.49230683	0.2435904	-0.24809308	-0.0899646	0.6210685	0.15516432	0.39998713	-0.0017740219	-0.19566825	-0.0009491985	0.07330565	-1.1235201000000001	0.37706754	-0.85343367	0.07949597	-0.36702508	0.23361509	0.06610867	0.15791532	-0.4532420999999999	-0.32494462	-1.3068905	0.21782985	1.1257178999999997	-0.0016045782999999998	-0.15974139	-0.4942446	-0.14563802	-0.058817092	-0.15984689	-0.12092769	-0.098127425	-0.5850879	0.035217278	-0.24537078	0.1604435	0.05569277	-0.22627737	-0.3485566	-0.28587878	0.7643186
NCI60	RPMI8226	125066	0.9297	0.19870277	-0.46103990000000006	-0.17143793	0.08591491	0.022912856000000002	-0.49230683	0.2435904	-0.24809308	-0.0899646	0.6210685	0.15516432	0.39998713	-0.0017740219	-0.19566825	-0.0009491985	0.07330565	-1.1235201000000001	0.37706754	-0.85343367	0.07949597	-0.36702508	0.23361509	0.06610867	0.15791532	-0.4532420999999999	-0.32494462	-1.3068905	0.21782985	1.1257178999999997	-0.0016045782999999998	-0.15974139	-0.4942446	-0.14563802	-0.058817092	-0.15984689	-0.12092769	-0.098127425	-0.5850879	0.035217278	-0.24537078	0.1604435	0.05569277	-0.22627737	-0.3485566	-0.28587878	0.7643186
NCI60	RPMI8226	125066	0.9616	0.19870277	-0.46103990000000006	-0.17143793	0.08591491	0.022912856000000002	-0.49230683	0.2435904	-0.24809308	-0.0899646	0.6210685	0.15516432	0.39998713	-0.0017740219	-0.19566825	-0.0009491985	0.07330565	-1.1235201000000001	0.37706754	-0.85343367	0.07949597	-0.36702508	0.23361509	0.06610867	0.15791532	-0.4532420999999999	-0.32494462	-1.3068905	0.21782985	1.1257178999999997	-0.0016045782999999998	-0.15974139	-0.4942446	-0.14563802	-0.058817092	-0.15984689	-0.12092769	-0.098127425	-0.5850879	0.035217278	-0.24537078	0.1604435	0.05569277	-0.22627737	-0.3485566	-0.28587878	0.7643186
NCI60	RPMI8226	125066	0.9112	0.19870277	-0.46103990000000006	-0.17143793	0.08591491	0.022912856000000002	-0.49230683	0.2435904	-0.24809308	-0.0899646	0.6210685	0.15516432	0.39998713	-0.0017740219	-0.19566825	-0.0009491985	0.07330565	-1.1235201000000001	0.37706754	-0.85343367	0.07949597	-0.36702508	0.23361509	0.06610867	0.15791532	-0.4532420999999999	-0.32494462	-1.3068905	0.21782985	1.1257178999999997	-0.0016045782999999998	-0.15974139	-0.4942446	-0.14563802	-0.058817092	-0.15984689	-0.12092769	-0.098127425	-0.5850879	0.035217278	-0.24537078	0.1604435	0.05569277	-0.22627737	-0.3485566	-0.28587878	0.7643186
NCI60	RPMI8226	125066	0.9415	0.19870277	-0.46103990000000006	-0.17143793	0.08591491	0.022912856000000002	-0.49230683	0.2435904	-0.24809308	-0.0899646	0.6210685	0.15516432	0.39998713	-0.0017740219	-0.19566825	-0.0009491985	0.07330565	-1.1235201000000001	0.37706754	-0.85343367	0.07949597	-0.36702508	0.23361509	0.06610867	0.15791532	-0.4532420999999999	-0.32494462	-1.3068905	0.21782985	1.1257178999999997	-0.0016045782999999998	-0.15974139	-0.4942446	-0.14563802	-0.058817092	-0.15984689	-0.12092769	-0.098127425	-0.5850879	0.035217278	-0.24537078	0.1604435	0.05569277	-0.22627737	-0.3485566	-0.28587878	0.7643186
NCI60	RPMI8226	125066	0.9373	0.19870277	-0.46103990000000006	-0.17143793	0.08591491	0.022912856000000002	-0.49230683	0.2435904	-0.24809308	-0.0899646	0.6210685	0.15516432	0.39998713	-0.0017740219	-0.19566825	-0.0009491985	0.07330565	-1.1235201000000001	0.37706754	-0.85343367	0.07949597	-0.36702508	0.23361509	0.06610867	0.15791532	-0.4532420999999999	-0.32494462	-1.3068905	0.21782985	1.1257178999999997	-0.0016045782999999998	-0.15974139	-0.4942446	-0.14563802	-0.058817092	-0.15984689	-0.12092769	-0.098127425	-0.5850879	0.035217278	-0.24537078	0.1604435	0.05569277	-0.22627737	-0.3485566	-0.28587878	0.7643186
NCI60	RPMI8226	125066	0.9424	0.19870277	-0.46103990000000006	-0.17143793	0.08591491	0.022912856000000002	-0.49230683	0.2435904	-0.24809308	-0.0899646	0.6210685	0.15516432	0.39998713	-0.0017740219	-0.19566825	-0.0009491985	0.07330565	-1.1235201000000001	0.37706754	-0.85343367	0.07949597	-0.36702508	0.23361509	0.06610867	0.15791532	-0.4532420999999999	-0.32494462	-1.3068905	0.21782985	1.1257178999999997	-0.0016045782999999998	-0.15974139	-0.4942446	-0.14563802	-0.058817092	-0.15984689	-0.12092769	-0.098127425	-0.5850879	0.035217278	-0.24537078	0.1604435	0.05569277	-0.22627737	-0.3485566	-0.28587878	0.7643186
NCI60	RPMI8226	125066	0.922	0.19870277	-0.46103990000000006	-0.17143793	0.08591491	0.022912856000000002	-0.49230683	0.2435904	-0.24809308	-0.0899646	0.6210685	0.15516432	0.39998713	-0.0017740219	-0.19566825	-0.0009491985	0.07330565	-1.1235201000000001	0.37706754	-0.85343367	0.07949597	-0.36702508	0.23361509	0.06610867	0.15791532	-0.4532420999999999	-0.32494462	-1.3068905	0.21782985	1.1257178999999997	-0.0016045782999999998	-0.15974139	-0.4942446	-0.14563802	-0.058817092	-0.15984689	-0.12092769	-0.098127425	-0.5850879	0.035217278	-0.24537078	0.1604435	0.05569277	-0.22627737	-0.3485566	-0.28587878	0.7643186
NCI60	RPMI8226	125066	0.9091	0.19870277	-0.46103990000000006	-0.17143793	0.08591491	0.022912856000000002	-0.49230683	0.2435904	-0.24809308	-0.0899646	0.6210685	0.15516432	0.39998713	-0.0017740219	-0.19566825	-0.0009491985	0.07330565	-1.1235201000000001	0.37706754	-0.85343367	0.07949597	-0.36702508	0.23361509	0.06610867	0.15791532	-0.4532420999999999	-0.32494462	-1.3068905	0.21782985	1.1257178999999997	-0.0016045782999999998	-0.15974139	-0.4942446	-0.14563802	-0.058817092	-0.15984689	-0.12092769	-0.098127425	-0.5850879	0.035217278	-0.24537078	0.1604435	0.05569277	-0.22627737	-0.3485566	-0.28587878	0.7643186
NCI60	RPMI8226	125066	0.9381	0.19870277	-0.46103990000000006	-0.17143793	0.08591491	0.022912856000000002	-0.49230683	0.2435904	-0.24809308	-0.0899646	0.6210685	0.15516432	0.39998713	-0.0017740219	-0.19566825	-0.0009491985	0.07330565	-1.1235201000000001	0.37706754	-0.85343367	0.07949597	-0.36702508	0.23361509	0.06610867	0.15791532	-0.4532420999999999	-0.32494462	-1.3068905	0.21782985	1.1257178999999997	-0.0016045782999999998	-0.15974139	-0.4942446	-0.14563802	-0.058817092	-0.15984689	-0.12092769	-0.098127425	-0.5850879	0.035217278	-0.24537078	0.1604435	0.05569277	-0.22627737	-0.3485566	-0.28587878	0.7643186
NCI60	RPMI8226	125066	0.9648	0.19870277	-0.46103990000000006	-0.17143793	0.08591491	0.022912856000000002	-0.49230683	0.2435904	-0.24809308	-0.0899646	0.6210685	0.15516432	0.39998713	-0.0017740219	-0.19566825	-0.0009491985	0.07330565	-1.1235201000000001	0.37706754	-0.85343367	0.07949597	-0.36702508	0.23361509	0.06610867	0.15791532	-0.4532420999999999	-0.32494462	-1.3068905	0.21782985	1.1257178999999997	-0.0016045782999999998	-0.15974139	-0.4942446	-0.14563802	-0.058817092	-0.15984689	-0.12092769	-0.098127425	-0.5850879	0.035217278	-0.24537078	0.1604435	0.05569277	-0.22627737	-0.3485566	-0.28587878	0.7643186
NCI60	RPMI8226	125066	0.9083	0.19870277	-0.46103990000000006	-0.17143793	0.08591491	0.022912856000000002	-0.49230683	0.2435904	-0.24809308	-0.0899646	0.6210685	0.15516432	0.39998713	-0.0017740219	-0.19566825	-0.0009491985	0.07330565	-1.1235201000000001	0.37706754	-0.85343367	0.07949597	-0.36702508	0.23361509	0.06610867	0.15791532	-0.4532420999999999	-0.32494462	-1.3068905	0.21782985	1.1257178999999997	-0.0016045782999999998	-0.15974139	-0.4942446	-0.14563802	-0.058817092	-0.15984689	-0.12092769	-0.098127425	-0.5850879	0.035217278	-0.24537078	0.1604435	0.05569277	-0.22627737	-0.3485566	-0.28587878	0.7643186
NCI60	RPMI8226	125066	0.8468	0.19870277	-0.46103990000000006	-0.17143793	0.08591491	0.022912856000000002	-0.49230683	0.2435904	-0.24809308	-0.0899646	0.6210685	0.15516432	0.39998713	-0.0017740219	-0.19566825	-0.0009491985	0.07330565	-1.1235201000000001	0.37706754	-0.85343367	0.07949597	-0.36702508	0.23361509	0.06610867	0.15791532	-0.4532420999999999	-0.32494462	-1.3068905	0.21782985	1.1257178999999997	-0.0016045782999999998	-0.15974139	-0.4942446	-0.14563802	-0.058817092	-0.15984689	-0.12092769	-0.098127425	-0.5850879	0.035217278	-0.24537078	0.1604435	0.05569277	-0.22627737	-0.3485566	-0.28587878	0.7643186
NCI60	RPMI8226	125066	0.9092	0.19870277	-0.46103990000000006	-0.17143793	0.08591491	0.022912856000000002	-0.49230683	0.2435904	-0.24809308	-0.0899646	0.6210685	0.15516432	0.39998713	-0.0017740219	-0.19566825	-0.0009491985	0.07330565	-1.1235201000000001	0.37706754	-0.85343367	0.07949597	-0.36702508	0.23361509	0.06610867	0.15791532	-0.4532420999999999	-0.32494462	-1.3068905	0.21782985	1.1257178999999997	-0.0016045782999999998	-0.15974139	-0.4942446	-0.14563802	-0.058817092	-0.15984689	-0.12092769	-0.098127425	-0.5850879	0.035217278	-0.24537078	0.1604435	0.05569277	-0.22627737	-0.3485566	-0.28587878	0.7643186
NCI60	RPMI8226	125066	0.8874	0.19870277	-0.46103990000000006	-0.17143793	0.08591491	0.022912856000000002	-0.49230683	0.2435904	-0.24809308	-0.0899646	0.6210685	0.15516432	0.39998713	-0.0017740219	-0.19566825	-0.0009491985	0.07330565	-1.1235201000000001	0.37706754	-0.85343367	0.07949597	-0.36702508	0.23361509	0.06610867	0.15791532	-0.4532420999999999	-0.32494462	-1.3068905	0.21782985	1.1257178999999997	-0.0016045782999999998	-0.15974139	-0.4942446	-0.14563802	-0.058817092	-0.15984689	-0.12092769	-0.098127425	-0.5850879	0.035217278	-0.24537078	0.1604435	0.05569277	-0.22627737	-0.3485566	-0.28587878	0.7643186
NCI60	RPMI8226	125066	0.9513	0.19870277	-0.46103990000000006	-0.17143793	0.08591491	0.022912856000000002	-0.49230683	0.2435904	-0.24809308	-0.0899646	0.6210685	0.15516432	0.39998713	-0.0017740219	-0.19566825	-0.0009491985	0.07330565	-1.1235201000000001	0.37706754	-0.85343367	0.07949597	-0.36702508	0.23361509	0.06610867	0.15791532	-0.4532420999999999	-0.32494462	-1.3068905	0.21782985	1.1257178999999997	-0.0016045782999999998	-0.15974139	-0.4942446	-0.14563802	-0.058817092	-0.15984689	-0.12092769	-0.098127425	-0.5850879	0.035217278	-0.24537078	0.1604435	0.05569277	-0.22627737	-0.3485566	-0.28587878	0.7643186
NCI60	RPMI8226	125066	0.9105	0.19870277	-0.46103990000000006	-0.17143793	0.08591491	0.022912856000000002	-0.49230683	0.2435904	-0.24809308	-0.0899646	0.6210685	0.15516432	0.39998713	-0.0017740219	-0.19566825	-0.0009491985	0.07330565	-1.1235201000000001	0.37706754	-0.85343367	0.07949597	-0.36702508	0.23361509	0.06610867	0.15791532	-0.4532420999999999	-0.32494462	-1.3068905	0.21782985	1.1257178999999997	-0.0016045782999999998	-0.15974139	-0.4942446	-0.14563802	-0.058817092	-0.15984689	-0.12092769	-0.098127425	-0.5850879	0.035217278	-0.24537078	0.1604435	0.05569277	-0.22627737	-0.3485566	-0.28587878	0.7643186
NCI60	RPMI8226	125066	0.9382	0.19870277	-0.46103990000000006	-0.17143793	0.08591491	0.022912856000000002	-0.49230683	0.2435904	-0.24809308	-0.0899646	0.6210685	0.15516432	0.39998713	-0.0017740219	-0.19566825	-0.0009491985	0.07330565	-1.1235201000000001	0.37706754	-0.85343367	0.07949597	-0.36702508	0.23361509	0.06610867	0.15791532	-0.4532420999999999	-0.32494462	-1.3068905	0.21782985	1.1257178999999997	-0.0016045782999999998	-0.15974139	-0.4942446	-0.14563802	-0.058817092	-0.15984689	-0.12092769	-0.098127425	-0.5850879	0.035217278	-0.24537078	0.1604435	0.05569277	-0.22627737	-0.3485566	-0.28587878	0.7643186
NCI60	RPMI8226	125066	0.9355	0.19870277	-0.46103990000000006	-0.17143793	0.08591491	0.022912856000000002	-0.49230683	0.2435904	-0.24809308	-0.0899646	0.6210685	0.15516432	0.39998713	-0.0017740219	-0.19566825	-0.0009491985	0.07330565	-1.1235201000000001	0.37706754	-0.85343367	0.07949597	-0.36702508	0.23361509	0.06610867	0.15791532	-0.4532420999999999	-0.32494462	-1.3068905	0.21782985	1.1257178999999997	-0.0016045782999999998	-0.15974139	-0.4942446	-0.14563802	-0.058817092	-0.15984689	-0.12092769	-0.098127425	-0.5850879	0.035217278	-0.24537078	0.1604435	0.05569277	-0.22627737	-0.3485566	-0.28587878	0.7643186
NCI60	RPMI8226	125066	0.9755	0.19870277	-0.46103990000000006	-0.17143793	0.08591491	0.022912856000000002	-0.49230683	0.2435904	-0.24809308	-0.0899646	0.6210685	0.15516432	0.39998713	-0.0017740219	-0.19566825	-0.0009491985	0.07330565	-1.1235201000000001	0.37706754	-0.85343367	0.07949597	-0.36702508	0.23361509	0.06610867	0.15791532	-0.4532420999999999	-0.32494462	-1.3068905	0.21782985	1.1257178999999997	-0.0016045782999999998	-0.15974139	-0.4942446	-0.14563802	-0.058817092	-0.15984689	-0.12092769	-0.098127425	-0.5850879	0.035217278	-0.24537078	0.1604435	0.05569277	-0.22627737	-0.3485566	-0.28587878	0.7643186
NCI60	RPMI8226	125066	0.8867	0.19870277	-0.46103990000000006	-0.17143793	0.08591491	0.022912856000000002	-0.49230683	0.2435904	-0.24809308	-0.0899646	0.6210685	0.15516432	0.39998713	-0.0017740219	-0.19566825	-0.0009491985	0.07330565	-1.1235201000000001	0.37706754	-0.85343367	0.07949597	-0.36702508	0.23361509	0.06610867	0.15791532	-0.4532420999999999	-0.32494462	-1.3068905	0.21782985	1.1257178999999997	-0.0016045782999999998	-0.15974139	-0.4942446	-0.14563802	-0.058817092	-0.15984689	-0.12092769	-0.098127425	-0.5850879	0.035217278	-0.24537078	0.1604435	0.05569277	-0.22627737	-0.3485566	-0.28587878	0.7643186
NCI60	RPMI8226	125066	0.8639	0.19870277	-0.46103990000000006	-0.17143793	0.08591491	0.022912856000000002	-0.49230683	0.2435904	-0.24809308	-0.0899646	0.6210685	0.15516432	0.39998713	-0.0017740219	-0.19566825	-0.0009491985	0.07330565	-1.1235201000000001	0.37706754	-0.85343367	0.07949597	-0.36702508	0.23361509	0.06610867	0.15791532	-0.4532420999999999	-0.32494462	-1.3068905	0.21782985	1.1257178999999997	-0.0016045782999999998	-0.15974139	-0.4942446	-0.14563802	-0.058817092	-0.15984689	-0.12092769	-0.098127425	-0.5850879	0.035217278	-0.24537078	0.1604435	0.05569277	-0.22627737	-0.3485566	-0.28587878	0.7643186
NCI60	RPMI8226	125066	0.9402	0.19870277	-0.46103990000000006	-0.17143793	0.08591491	0.022912856000000002	-0.49230683	0.2435904	-0.24809308	-0.0899646	0.6210685	0.15516432	0.39998713	-0.0017740219	-0.19566825	-0.0009491985	0.07330565	-1.1235201000000001	0.37706754	-0.85343367	0.07949597	-0.36702508	0.23361509	0.06610867	0.15791532	-0.4532420999999999	-0.32494462	-1.3068905	0.21782985	1.1257178999999997	-0.0016045782999999998	-0.15974139	-0.4942446	-0.14563802	-0.058817092	-0.15984689	-0.12092769	-0.098127425	-0.5850879	0.035217278	-0.24537078	0.1604435	0.05569277	-0.22627737	-0.3485566	-0.28587878	0.7643186
NCI60	RPMI8226	125066	0.9229999999999999	0.19870277	-0.46103990000000006	-0.17143793	0.08591491	0.022912856000000002	-0.49230683	0.2435904	-0.24809308	-0.0899646	0.6210685	0.15516432	0.39998713	-0.0017740219	-0.19566825	-0.0009491985	0.07330565	-1.1235201000000001	0.37706754	-0.85343367	0.07949597	-0.36702508	0.23361509	0.06610867	0.15791532	-0.4532420999999999	-0.32494462	-1.3068905	0.21782985	1.1257178999999997	-0.0016045782999999998	-0.15974139	-0.4942446	-0.14563802	-0.058817092	-0.15984689	-0.12092769	-0.098127425	-0.5850879	0.035217278	-0.24537078	0.1604435	0.05569277	-0.22627737	-0.3485566	-0.28587878	0.7643186
NCI60	RPMI8226	125066	0.7643	0.19870277	-0.46103990000000006	-0.17143793	0.08591491	0.022912856000000002	-0.49230683	0.2435904	-0.24809308	-0.0899646	0.6210685	0.15516432	0.39998713	-0.0017740219	-0.19566825	-0.0009491985	0.07330565	-1.1235201000000001	0.37706754	-0.85343367	0.07949597	-0.36702508	0.23361509	0.06610867	0.15791532	-0.4532420999999999	-0.32494462	-1.3068905	0.21782985	1.1257178999999997	-0.0016045782999999998	-0.15974139	-0.4942446	-0.14563802	-0.058817092	-0.15984689	-0.12092769	-0.098127425	-0.5850879	0.035217278	-0.24537078	0.1604435	0.05569277	-0.22627737	-0.3485566	-0.28587878	0.7643186
NCI60	RPMI8226	125066	0.8436	0.19870277	-0.46103990000000006	-0.17143793	0.08591491	0.022912856000000002	-0.49230683	0.2435904	-0.24809308	-0.0899646	0.6210685	0.15516432	0.39998713	-0.0017740219	-0.19566825	-0.0009491985	0.07330565	-1.1235201000000001	0.37706754	-0.85343367	0.07949597	-0.36702508	0.23361509	0.06610867	0.15791532	-0.4532420999999999	-0.32494462	-1.3068905	0.21782985	1.1257178999999997	-0.0016045782999999998	-0.15974139	-0.4942446	-0.14563802	-0.058817092	-0.15984689	-0.12092769	-0.098127425	-0.5850879	0.035217278	-0.24537078	0.1604435	0.05569277	-0.22627737	-0.3485566	-0.28587878	0.7643186
NCI60	RPMI8226	125066	0.9529	0.19870277	-0.46103990000000006	-0.17143793	0.08591491	0.022912856000000002	-0.49230683	0.2435904	-0.24809308	-0.0899646	0.6210685	0.15516432	0.39998713	-0.0017740219	-0.19566825	-0.0009491985	0.07330565	-1.1235201000000001	0.37706754	-0.85343367	0.07949597	-0.36702508	0.23361509	0.06610867	0.15791532	-0.4532420999999999	-0.32494462	-1.3068905	0.21782985	1.1257178999999997	-0.0016045782999999998	-0.15974139	-0.4942446	-0.14563802	-0.058817092	-0.15984689	-0.12092769	-0.098127425	-0.5850879	0.035217278	-0.24537078	0.1604435	0.05569277	-0.22627737	-0.3485566	-0.28587878	0.7643186
NCI60	RPMI8226	125066	0.9176	0.19870277	-0.46103990000000006	-0.17143793	0.08591491	0.022912856000000002	-0.49230683	0.2435904	-0.24809308	-0.0899646	0.6210685	0.15516432	0.39998713	-0.0017740219	-0.19566825	-0.0009491985	0.07330565	-1.1235201000000001	0.37706754	-0.85343367	0.07949597	-0.36702508	0.23361509	0.06610867	0.15791532	-0.4532420999999999	-0.32494462	-1.3068905	0.21782985	1.1257178999999997	-0.0016045782999999998	-0.15974139	-0.4942446	-0.14563802	-0.058817092	-0.15984689	-0.12092769	-0.098127425	-0.5850879	0.035217278	-0.24537078	0.1604435	0.05569277	-0.22627737	-0.3485566	-0.28587878	0.7643186
NCI60	RPMI8226	125066	0.8945	0.19870277	-0.46103990000000006	-0.17143793	0.08591491	0.022912856000000002	-0.49230683	0.2435904	-0.24809308	-0.0899646	0.6210685	0.15516432	0.39998713	-0.0017740219	-0.19566825	-0.0009491985	0.07330565	-1.1235201000000001	0.37706754	-0.85343367	0.07949597	-0.36702508	0.23361509	0.06610867	0.15791532	-0.4532420999999999	-0.32494462	-1.3068905	0.21782985	1.1257178999999997	-0.0016045782999999998	-0.15974139	-0.4942446	-0.14563802	-0.058817092	-0.15984689	-0.12092769	-0.098127425	-0.5850879	0.035217278	-0.24537078	0.1604435	0.05569277	-0.22627737	-0.3485566	-0.28587878	0.7643186
NCI60	RPMI8226	125066	0.8944	0.19870277	-0.46103990000000006	-0.17143793	0.08591491	0.022912856000000002	-0.49230683	0.2435904	-0.24809308	-0.0899646	0.6210685	0.15516432	0.39998713	-0.0017740219	-0.19566825	-0.0009491985	0.07330565	-1.1235201000000001	0.37706754	-0.85343367	0.07949597	-0.36702508	0.23361509	0.06610867	0.15791532	-0.4532420999999999	-0.32494462	-1.3068905	0.21782985	1.1257178999999997	-0.0016045782999999998	-0.15974139	-0.4942446	-0.14563802	-0.058817092	-0.15984689	-0.12092769	-0.098127425	-0.5850879	0.035217278	-0.24537078	0.1604435	0.05569277	-0.22627737	-0.3485566	-0.28587878	0.7643186
NCI60	RPMI8226	125066	0.9570000000000001	0.19870277	-0.46103990000000006	-0.17143793	0.08591491	0.022912856000000002	-0.49230683	0.2435904	-0.24809308	-0.0899646	0.6210685	0.15516432	0.39998713	-0.0017740219	-0.19566825	-0.0009491985	0.07330565	-1.1235201000000001	0.37706754	-0.85343367	0.07949597	-0.36702508	0.23361509	0.06610867	0.15791532	-0.4532420999999999	-0.32494462	-1.3068905	0.21782985	1.1257178999999997	-0.0016045782999999998	-0.15974139	-0.4942446	-0.14563802	-0.058817092	-0.15984689	-0.12092769	-0.098127425	-0.5850879	0.035217278	-0.24537078	0.1604435	0.05569277	-0.22627737	-0.3485566	-0.28587878	0.7643186
NCI60	RPMI8226	125066	0.8313	0.19870277	-0.46103990000000006	-0.17143793	0.08591491	0.022912856000000002	-0.49230683	0.2435904	-0.24809308	-0.0899646	0.6210685	0.15516432	0.39998713	-0.0017740219	-0.19566825	-0.0009491985	0.07330565	-1.1235201000000001	0.37706754	-0.85343367	0.07949597	-0.36702508	0.23361509	0.06610867	0.15791532	-0.4532420999999999	-0.32494462	-1.3068905	0.21782985	1.1257178999999997	-0.0016045782999999998	-0.15974139	-0.4942446	-0.14563802	-0.058817092	-0.15984689	-0.12092769	-0.098127425	-0.5850879	0.035217278	-0.24537078	0.1604435	0.05569277	-0.22627737	-0.3485566	-0.28587878	0.7643186
NCI60	RPMI8226	125066	0.9702	0.19870277	-0.46103990000000006	-0.17143793	0.08591491	0.022912856000000002	-0.49230683	0.2435904	-0.24809308	-0.0899646	0.6210685	0.15516432	0.39998713	-0.0017740219	-0.19566825	-0.0009491985	0.07330565	-1.1235201000000001	0.37706754	-0.85343367	0.07949597	-0.36702508	0.23361509	0.06610867	0.15791532	-0.4532420999999999	-0.32494462	-1.3068905	0.21782985	1.1257178999999997	-0.0016045782999999998	-0.15974139	-0.4942446	-0.14563802	-0.058817092	-0.15984689	-0.12092769	-0.098127425	-0.5850879	0.035217278	-0.24537078	0.1604435	0.05569277	-0.22627737	-0.3485566	-0.28587878	0.7643186
NCI60	RPMI8226	125066	0.9588	0.19870277	-0.46103990000000006	-0.17143793	0.08591491	0.022912856000000002	-0.49230683	0.2435904	-0.24809308	-0.0899646	0.6210685	0.15516432	0.39998713	-0.0017740219	-0.19566825	-0.0009491985	0.07330565	-1.1235201000000001	0.37706754	-0.85343367	0.07949597	-0.36702508	0.23361509	0.06610867	0.15791532	-0.4532420999999999	-0.32494462	-1.3068905	0.21782985	1.1257178999999997	-0.0016045782999999998	-0.15974139	-0.4942446	-0.14563802	-0.058817092	-0.15984689	-0.12092769	-0.098127425	-0.5850879	0.035217278	-0.24537078	0.1604435	0.05569277	-0.22627737	-0.3485566	-0.28587878	0.7643186
NCI60	RPMI8226	125066	1.0	0.19870277	-0.46103990000000006	-0.17143793	0.08591491	0.022912856000000002	-0.49230683	0.2435904	-0.24809308	-0.0899646	0.6210685	0.15516432	0.39998713	-0.0017740219	-0.19566825	-0.0009491985	0.07330565	-1.1235201000000001	0.37706754	-0.85343367	0.07949597	-0.36702508	0.23361509	0.06610867	0.15791532	-0.4532420999999999	-0.32494462	-1.3068905	0.21782985	1.1257178999999997	-0.0016045782999999998	-0.15974139	-0.4942446	-0.14563802	-0.058817092	-0.15984689	-0.12092769	-0.098127425	-0.5850879	0.035217278	-0.24537078	0.1604435	0.05569277	-0.22627737	-0.3485566	-0.28587878	0.7643186
NCI60	RPMI8226	125066	0.9641	0.19870277	-0.46103990000000006	-0.17143793	0.08591491	0.022912856000000002	-0.49230683	0.2435904	-0.24809308	-0.0899646	0.6210685	0.15516432	0.39998713	-0.0017740219	-0.19566825	-0.0009491985	0.07330565	-1.1235201000000001	0.37706754	-0.85343367	0.07949597	-0.36702508	0.23361509	0.06610867	0.15791532	-0.4532420999999999	-0.32494462	-1.3068905	0.21782985	1.1257178999999997	-0.0016045782999999998	-0.15974139	-0.4942446	-0.14563802	-0.058817092	-0.15984689	-0.12092769	-0.098127425	-0.5850879	0.035217278	-0.24537078	0.1604435	0.05569277	-0.22627737	-0.3485566	-0.28587878	0.7643186
NCI60	RPMI8226	125066	0.9643	0.19870277	-0.46103990000000006	-0.17143793	0.08591491	0.022912856000000002	-0.49230683	0.2435904	-0.24809308	-0.0899646	0.6210685	0.15516432	0.39998713	-0.0017740219	-0.19566825	-0.0009491985	0.07330565	-1.1235201000000001	0.37706754	-0.85343367	0.07949597	-0.36702508	0.23361509	0.06610867	0.15791532	-0.4532420999999999	-0.32494462	-1.3068905	0.21782985	1.1257178999999997	-0.0016045782999999998	-0.15974139	-0.4942446	-0.14563802	-0.058817092	-0.15984689	-0.12092769	-0.098127425	-0.5850879	0.035217278	-0.24537078	0.1604435	0.05569277	-0.22627737	-0.3485566	-0.28587878	0.7643186
NCI60	RPMI8226	125066	0.8048	0.19870277	-0.46103990000000006	-0.17143793	0.08591491	0.022912856000000002	-0.49230683	0.2435904	-0.24809308	-0.0899646	0.6210685	0.15516432	0.39998713	-0.0017740219	-0.19566825	-0.0009491985	0.07330565	-1.1235201000000001	0.37706754	-0.85343367	0.07949597	-0.36702508	0.23361509	0.06610867	0.15791532	-0.4532420999999999	-0.32494462	-1.3068905	0.21782985	1.1257178999999997	-0.0016045782999999998	-0.15974139	-0.4942446	-0.14563802	-0.058817092	-0.15984689	-0.12092769	-0.098127425	-0.5850879	0.035217278	-0.24537078	0.1604435	0.05569277	-0.22627737	-0.3485566	-0.28587878	0.7643186
NCI60	RPMI8226	125066	0.9228	0.19870277	-0.46103990000000006	-0.17143793	0.08591491	0.022912856000000002	-0.49230683	0.2435904	-0.24809308	-0.0899646	0.6210685	0.15516432	0.39998713	-0.0017740219	-0.19566825	-0.0009491985	0.07330565	-1.1235201000000001	0.37706754	-0.85343367	0.07949597	-0.36702508	0.23361509	0.06610867	0.15791532	-0.4532420999999999	-0.32494462	-1.3068905	0.21782985	1.1257178999999997	-0.0016045782999999998	-0.15974139	-0.4942446	-0.14563802	-0.058817092	-0.15984689	-0.12092769	-0.098127425	-0.5850879	0.035217278	-0.24537078	0.1604435	0.05569277	-0.22627737	-0.3485566	-0.28587878	0.7643186
NCI60	RPMI8226	125066	0.9171	0.19870277	-0.46103990000000006	-0.17143793	0.08591491	0.022912856000000002	-0.49230683	0.2435904	-0.24809308	-0.0899646	0.6210685	0.15516432	0.39998713	-0.0017740219	-0.19566825	-0.0009491985	0.07330565	-1.1235201000000001	0.37706754	-0.85343367	0.07949597	-0.36702508	0.23361509	0.06610867	0.15791532	-0.4532420999999999	-0.32494462	-1.3068905	0.21782985	1.1257178999999997	-0.0016045782999999998	-0.15974139	-0.4942446	-0.14563802	-0.058817092	-0.15984689	-0.12092769	-0.098127425	-0.5850879	0.035217278	-0.24537078	0.1604435	0.05569277	-0.22627737	-0.3485566	-0.28587878	0.7643186
NCI60	RPMI8226	125066	0.9364	0.19870277	-0.46103990000000006	-0.17143793	0.08591491	0.022912856000000002	-0.49230683	0.2435904	-0.24809308	-0.0899646	0.6210685	0.15516432	0.39998713	-0.0017740219	-0.19566825	-0.0009491985	0.07330565	-1.1235201000000001	0.37706754	-0.85343367	0.07949597	-0.36702508	0.23361509	0.06610867	0.15791532	-0.4532420999999999	-0.32494462	-1.3068905	0.21782985	1.1257178999999997	-0.0016045782999999998	-0.15974139	-0.4942446	-0.14563802	-0.058817092	-0.15984689	-0.12092769	-0.098127425	-0.5850879	0.035217278	-0.24537078	0.1604435	0.05569277	-0.22627737	-0.3485566	-0.28587878	0.7643186
NCI60	RPMI8226	125066	0.9189	0.19870277	-0.46103990000000006	-0.17143793	0.08591491	0.022912856000000002	-0.49230683	0.2435904	-0.24809308	-0.0899646	0.6210685	0.15516432	0.39998713	-0.0017740219	-0.19566825	-0.0009491985	0.07330565	-1.1235201000000001	0.37706754	-0.85343367	0.07949597	-0.36702508	0.23361509	0.06610867	0.15791532	-0.4532420999999999	-0.32494462	-1.3068905	0.21782985	1.1257178999999997	-0.0016045782999999998	-0.15974139	-0.4942446	-0.14563802	-0.058817092	-0.15984689	-0.12092769	-0.098127425	-0.5850879	0.035217278	-0.24537078	0.1604435	0.05569277	-0.22627737	-0.3485566	-0.28587878	0.7643186
NCI60	RPMI8226	125066	0.8617	0.19870277	-0.46103990000000006	-0.17143793	0.08591491	0.022912856000000002	-0.49230683	0.2435904	-0.24809308	-0.0899646	0.6210685	0.15516432	0.39998713	-0.0017740219	-0.19566825	-0.0009491985	0.07330565	-1.1235201000000001	0.37706754	-0.85343367	0.07949597	-0.36702508	0.23361509	0.06610867	0.15791532	-0.4532420999999999	-0.32494462	-1.3068905	0.21782985	1.1257178999999997	-0.0016045782999999998	-0.15974139	-0.4942446	-0.14563802	-0.058817092	-0.15984689	-0.12092769	-0.098127425	-0.5850879	0.035217278	-0.24537078	0.1604435	0.05569277	-0.22627737	-0.3485566	-0.28587878	0.7643186
NCI60	RPMI8226	125066	0.8496	0.19870277	-0.46103990000000006	-0.17143793	0.08591491	0.022912856000000002	-0.49230683	0.2435904	-0.24809308	-0.0899646	0.6210685	0.15516432	0.39998713	-0.0017740219	-0.19566825	-0.0009491985	0.07330565	-1.1235201000000001	0.37706754	-0.85343367	0.07949597	-0.36702508	0.23361509	0.06610867	0.15791532	-0.4532420999999999	-0.32494462	-1.3068905	0.21782985	1.1257178999999997	-0.0016045782999999998	-0.15974139	-0.4942446	-0.14563802	-0.058817092	-0.15984689	-0.12092769	-0.098127425	-0.5850879	0.035217278	-0.24537078	0.1604435	0.05569277	-0.22627737	-0.3485566	-0.28587878	0.7643186
NCI60	RPMI8226	125066	0.815	0.19870277	-0.46103990000000006	-0.17143793	0.08591491	0.022912856000000002	-0.49230683	0.2435904	-0.24809308	-0.0899646	0.6210685	0.15516432	0.39998713	-0.0017740219	-0.19566825	-0.0009491985	0.07330565	-1.1235201000000001	0.37706754	-0.85343367	0.07949597	-0.36702508	0.23361509	0.06610867	0.15791532	-0.4532420999999999	-0.32494462	-1.3068905	0.21782985	1.1257178999999997	-0.0016045782999999998	-0.15974139	-0.4942446	-0.14563802	-0.058817092	-0.15984689	-0.12092769	-0.098127425	-0.5850879	0.035217278	-0.24537078	0.1604435	0.05569277	-0.22627737	-0.3485566	-0.28587878	0.7643186
NCI60	SR	125066	0.4674	-0.21087728	-0.18736146	-0.0694244	0.1670914	0.31352046	-0.39411998	-0.64729357	-0.12205516	0.27482855	-0.31567228	0.5681351	0.43360412	-0.11712871	0.0037426085	-0.09998996	-0.35656568	0.12595516	0.45638898	0.032213293	-0.4200661	-0.12634951	0.64917904	0.59872	0.16600017	0.21139462	0.7722342	-1.168986	0.6118874	0.59905523	-0.013839488999999998	0.010864502	-0.45952429999999994	0.095358826	-0.15952954	-0.35431176	-0.17112769	-0.17913437	-0.011299288000000001	-0.100863084	-0.10438499	-0.06260948	0.362003	0.026892435	0.36120608	-0.22722484	0.36510623
NCI60	SR	125066	0.8873	-0.21087728	-0.18736146	-0.0694244	0.1670914	0.31352046	-0.39411998	-0.64729357	-0.12205516	0.27482855	-0.31567228	0.5681351	0.43360412	-0.11712871	0.0037426085	-0.09998996	-0.35656568	0.12595516	0.45638898	0.032213293	-0.4200661	-0.12634951	0.64917904	0.59872	0.16600017	0.21139462	0.7722342	-1.168986	0.6118874	0.59905523	-0.013839488999999998	0.010864502	-0.45952429999999994	0.095358826	-0.15952954	-0.35431176	-0.17112769	-0.17913437	-0.011299288000000001	-0.100863084	-0.10438499	-0.06260948	0.362003	0.026892435	0.36120608	-0.22722484	0.36510623
NCI60	SR	125066	0.8949	-0.21087728	-0.18736146	-0.0694244	0.1670914	0.31352046	-0.39411998	-0.64729357	-0.12205516	0.27482855	-0.31567228	0.5681351	0.43360412	-0.11712871	0.0037426085	-0.09998996	-0.35656568	0.12595516	0.45638898	0.032213293	-0.4200661	-0.12634951	0.64917904	0.59872	0.16600017	0.21139462	0.7722342	-1.168986	0.6118874	0.59905523	-0.013839488999999998	0.010864502	-0.45952429999999994	0.095358826	-0.15952954	-0.35431176	-0.17112769	-0.17913437	-0.011299288000000001	-0.100863084	-0.10438499	-0.06260948	0.362003	0.026892435	0.36120608	-0.22722484	0.36510623
NCI60	SR	125066	0.5511	-0.21087728	-0.18736146	-0.0694244	0.1670914	0.31352046	-0.39411998	-0.64729357	-0.12205516	0.27482855	-0.31567228	0.5681351	0.43360412	-0.11712871	0.0037426085	-0.09998996	-0.35656568	0.12595516	0.45638898	0.032213293	-0.4200661	-0.12634951	0.64917904	0.59872	0.16600017	0.21139462	0.7722342	-1.168986	0.6118874	0.59905523	-0.013839488999999998	0.010864502	-0.45952429999999994	0.095358826	-0.15952954	-0.35431176	-0.17112769	-0.17913437	-0.011299288000000001	-0.100863084	-0.10438499	-0.06260948	0.362003	0.026892435	0.36120608	-0.22722484	0.36510623
NCI60	SR	125066	0.6928	-0.21087728	-0.18736146	-0.0694244	0.1670914	0.31352046	-0.39411998	-0.64729357	-0.12205516	0.27482855	-0.31567228	0.5681351	0.43360412	-0.11712871	0.0037426085	-0.09998996	-0.35656568	0.12595516	0.45638898	0.032213293	-0.4200661	-0.12634951	0.64917904	0.59872	0.16600017	0.21139462	0.7722342	-1.168986	0.6118874	0.59905523	-0.013839488999999998	0.010864502	-0.45952429999999994	0.095358826	-0.15952954	-0.35431176	-0.17112769	-0.17913437	-0.011299288000000001	-0.100863084	-0.10438499	-0.06260948	0.362003	0.026892435	0.36120608	-0.22722484	0.36510623
NCI60	SR	125066	0.7917	-0.21087728	-0.18736146	-0.0694244	0.1670914	0.31352046	-0.39411998	-0.64729357	-0.12205516	0.27482855	-0.31567228	0.5681351	0.43360412	-0.11712871	0.0037426085	-0.09998996	-0.35656568	0.12595516	0.45638898	0.032213293	-0.4200661	-0.12634951	0.64917904	0.59872	0.16600017	0.21139462	0.7722342	-1.168986	0.6118874	0.59905523	-0.013839488999999998	0.010864502	-0.45952429999999994	0.095358826	-0.15952954	-0.35431176	-0.17112769	-0.17913437	-0.011299288000000001	-0.100863084	-0.10438499	-0.06260948	0.362003	0.026892435	0.36120608	-0.22722484	0.36510623
NCI60	SR	125066	0.746	-0.21087728	-0.18736146	-0.0694244	0.1670914	0.31352046	-0.39411998	-0.64729357	-0.12205516	0.27482855	-0.31567228	0.5681351	0.43360412	-0.11712871	0.0037426085	-0.09998996	-0.35656568	0.12595516	0.45638898	0.032213293	-0.4200661	-0.12634951	0.64917904	0.59872	0.16600017	0.21139462	0.7722342	-1.168986	0.6118874	0.59905523	-0.013839488999999998	0.010864502	-0.45952429999999994	0.095358826	-0.15952954	-0.35431176	-0.17112769	-0.17913437	-0.011299288000000001	-0.100863084	-0.10438499	-0.06260948	0.362003	0.026892435	0.36120608	-0.22722484	0.36510623
NCI60	SR	125066	0.8355	-0.21087728	-0.18736146	-0.0694244	0.1670914	0.31352046	-0.39411998	-0.64729357	-0.12205516	0.27482855	-0.31567228	0.5681351	0.43360412	-0.11712871	0.0037426085	-0.09998996	-0.35656568	0.12595516	0.45638898	0.032213293	-0.4200661	-0.12634951	0.64917904	0.59872	0.16600017	0.21139462	0.7722342	-1.168986	0.6118874	0.59905523	-0.013839488999999998	0.010864502	-0.45952429999999994	0.095358826	-0.15952954	-0.35431176	-0.17112769	-0.17913437	-0.011299288000000001	-0.100863084	-0.10438499	-0.06260948	0.362003	0.026892435	0.36120608	-0.22722484	0.36510623
NCI60	SR	125066	0.6018	-0.21087728	-0.18736146	-0.0694244	0.1670914	0.31352046	-0.39411998	-0.64729357	-0.12205516	0.27482855	-0.31567228	0.5681351	0.43360412	-0.11712871	0.0037426085	-0.09998996	-0.35656568	0.12595516	0.45638898	0.032213293	-0.4200661	-0.12634951	0.64917904	0.59872	0.16600017	0.21139462	0.7722342	-1.168986	0.6118874	0.59905523	-0.013839488999999998	0.010864502	-0.45952429999999994	0.095358826	-0.15952954	-0.35431176	-0.17112769	-0.17913437	-0.011299288000000001	-0.100863084	-0.10438499	-0.06260948	0.362003	0.026892435	0.36120608	-0.22722484	0.36510623
NCI60	SR	125066	0.452	-0.21087728	-0.18736146	-0.0694244	0.1670914	0.31352046	-0.39411998	-0.64729357	-0.12205516	0.27482855	-0.31567228	0.5681351	0.43360412	-0.11712871	0.0037426085	-0.09998996	-0.35656568	0.12595516	0.45638898	0.032213293	-0.4200661	-0.12634951	0.64917904	0.59872	0.16600017	0.21139462	0.7722342	-1.168986	0.6118874	0.59905523	-0.013839488999999998	0.010864502	-0.45952429999999994	0.095358826	-0.15952954	-0.35431176	-0.17112769	-0.17913437	-0.011299288000000001	-0.100863084	-0.10438499	-0.06260948	0.362003	0.026892435	0.36120608	-0.22722484	0.36510623
NCI60	SR	125066	0.8319	-0.21087728	-0.18736146	-0.0694244	0.1670914	0.31352046	-0.39411998	-0.64729357	-0.12205516	0.27482855	-0.31567228	0.5681351	0.43360412	-0.11712871	0.0037426085	-0.09998996	-0.35656568	0.12595516	0.45638898	0.032213293	-0.4200661	-0.12634951	0.64917904	0.59872	0.16600017	0.21139462	0.7722342	-1.168986	0.6118874	0.59905523	-0.013839488999999998	0.010864502	-0.45952429999999994	0.095358826	-0.15952954	-0.35431176	-0.17112769	-0.17913437	-0.011299288000000001	-0.100863084	-0.10438499	-0.06260948	0.362003	0.026892435	0.36120608	-0.22722484	0.36510623
NCI60	SR	125066	0.4872	-0.21087728	-0.18736146	-0.0694244	0.1670914	0.31352046	-0.39411998	-0.64729357	-0.12205516	0.27482855	-0.31567228	0.5681351	0.43360412	-0.11712871	0.0037426085	-0.09998996	-0.35656568	0.12595516	0.45638898	0.032213293	-0.4200661	-0.12634951	0.64917904	0.59872	0.16600017	0.21139462	0.7722342	-1.168986	0.6118874	0.59905523	-0.013839488999999998	0.010864502	-0.45952429999999994	0.095358826	-0.15952954	-0.35431176	-0.17112769	-0.17913437	-0.011299288000000001	-0.100863084	-0.10438499	-0.06260948	0.362003	0.026892435	0.36120608	-0.22722484	0.36510623
NCI60	SR	125066	0.8291	-0.21087728	-0.18736146	-0.0694244	0.1670914	0.31352046	-0.39411998	-0.64729357	-0.12205516	0.27482855	-0.31567228	0.5681351	0.43360412	-0.11712871	0.0037426085	-0.09998996	-0.35656568	0.12595516	0.45638898	0.032213293	-0.4200661	-0.12634951	0.64917904	0.59872	0.16600017	0.21139462	0.7722342	-1.168986	0.6118874	0.59905523	-0.013839488999999998	0.010864502	-0.45952429999999994	0.095358826	-0.15952954	-0.35431176	-0.17112769	-0.17913437	-0.011299288000000001	-0.100863084	-0.10438499	-0.06260948	0.362003	0.026892435	0.36120608	-0.22722484	0.36510623
NCI60	SR	125066	0.7901	-0.21087728	-0.18736146	-0.0694244	0.1670914	0.31352046	-0.39411998	-0.64729357	-0.12205516	0.27482855	-0.31567228	0.5681351	0.43360412	-0.11712871	0.0037426085	-0.09998996	-0.35656568	0.12595516	0.45638898	0.032213293	-0.4200661	-0.12634951	0.64917904	0.59872	0.16600017	0.21139462	0.7722342	-1.168986	0.6118874	0.59905523	-0.013839488999999998	0.010864502	-0.45952429999999994	0.095358826	-0.15952954	-0.35431176	-0.17112769	-0.17913437	-0.011299288000000001	-0.100863084	-0.10438499	-0.06260948	0.362003	0.026892435	0.36120608	-0.22722484	0.36510623
NCI60	SR	125066	0.5042	-0.21087728	-0.18736146	-0.0694244	0.1670914	0.31352046	-0.39411998	-0.64729357	-0.12205516	0.27482855	-0.31567228	0.5681351	0.43360412	-0.11712871	0.0037426085	-0.09998996	-0.35656568	0.12595516	0.45638898	0.032213293	-0.4200661	-0.12634951	0.64917904	0.59872	0.16600017	0.21139462	0.7722342	-1.168986	0.6118874	0.59905523	-0.013839488999999998	0.010864502	-0.45952429999999994	0.095358826	-0.15952954	-0.35431176	-0.17112769	-0.17913437	-0.011299288000000001	-0.100863084	-0.10438499	-0.06260948	0.362003	0.026892435	0.36120608	-0.22722484	0.36510623
NCI60	SR	125066	0.861	-0.21087728	-0.18736146	-0.0694244	0.1670914	0.31352046	-0.39411998	-0.64729357	-0.12205516	0.27482855	-0.31567228	0.5681351	0.43360412	-0.11712871	0.0037426085	-0.09998996	-0.35656568	0.12595516	0.45638898	0.032213293	-0.4200661	-0.12634951	0.64917904	0.59872	0.16600017	0.21139462	0.7722342	-1.168986	0.6118874	0.59905523	-0.013839488999999998	0.010864502	-0.45952429999999994	0.095358826	-0.15952954	-0.35431176	-0.17112769	-0.17913437	-0.011299288000000001	-0.100863084	-0.10438499	-0.06260948	0.362003	0.026892435	0.36120608	-0.22722484	0.36510623
NCI60	SR	125066	0.9004	-0.21087728	-0.18736146	-0.0694244	0.1670914	0.31352046	-0.39411998	-0.64729357	-0.12205516	0.27482855	-0.31567228	0.5681351	0.43360412	-0.11712871	0.0037426085	-0.09998996	-0.35656568	0.12595516	0.45638898	0.032213293	-0.4200661	-0.12634951	0.64917904	0.59872	0.16600017	0.21139462	0.7722342	-1.168986	0.6118874	0.59905523	-0.013839488999999998	0.010864502	-0.45952429999999994	0.095358826	-0.15952954	-0.35431176	-0.17112769	-0.17913437	-0.011299288000000001	-0.100863084	-0.10438499	-0.06260948	0.362003	0.026892435	0.36120608	-0.22722484	0.36510623
NCI60	SR	125066	0.6373	-0.21087728	-0.18736146	-0.0694244	0.1670914	0.31352046	-0.39411998	-0.64729357	-0.12205516	0.27482855	-0.31567228	0.5681351	0.43360412	-0.11712871	0.0037426085	-0.09998996	-0.35656568	0.12595516	0.45638898	0.032213293	-0.4200661	-0.12634951	0.64917904	0.59872	0.16600017	0.21139462	0.7722342	-1.168986	0.6118874	0.59905523	-0.013839488999999998	0.010864502	-0.45952429999999994	0.095358826	-0.15952954	-0.35431176	-0.17112769	-0.17913437	-0.011299288000000001	-0.100863084	-0.10438499	-0.06260948	0.362003	0.026892435	0.36120608	-0.22722484	0.36510623
NCI60	SR	125066	0.6606	-0.21087728	-0.18736146	-0.0694244	0.1670914	0.31352046	-0.39411998	-0.64729357	-0.12205516	0.27482855	-0.31567228	0.5681351	0.43360412	-0.11712871	0.0037426085	-0.09998996	-0.35656568	0.12595516	0.45638898	0.032213293	-0.4200661	-0.12634951	0.64917904	0.59872	0.16600017	0.21139462	0.7722342	-1.168986	0.6118874	0.59905523	-0.013839488999999998	0.010864502	-0.45952429999999994	0.095358826	-0.15952954	-0.35431176	-0.17112769	-0.17913437	-0.011299288000000001	-0.100863084	-0.10438499	-0.06260948	0.362003	0.026892435	0.36120608	-0.22722484	0.36510623
NCI60	SR	125066	0.8787	-0.21087728	-0.18736146	-0.0694244	0.1670914	0.31352046	-0.39411998	-0.64729357	-0.12205516	0.27482855	-0.31567228	0.5681351	0.43360412	-0.11712871	0.0037426085	-0.09998996	-0.35656568	0.12595516	0.45638898	0.032213293	-0.4200661	-0.12634951	0.64917904	0.59872	0.16600017	0.21139462	0.7722342	-1.168986	0.6118874	0.59905523	-0.013839488999999998	0.010864502	-0.45952429999999994	0.095358826	-0.15952954	-0.35431176	-0.17112769	-0.17913437	-0.011299288000000001	-0.100863084	-0.10438499	-0.06260948	0.362003	0.026892435	0.36120608	-0.22722484	0.36510623
NCI60	SR	125066	0.6363	-0.21087728	-0.18736146	-0.0694244	0.1670914	0.31352046	-0.39411998	-0.64729357	-0.12205516	0.27482855	-0.31567228	0.5681351	0.43360412	-0.11712871	0.0037426085	-0.09998996	-0.35656568	0.12595516	0.45638898	0.032213293	-0.4200661	-0.12634951	0.64917904	0.59872	0.16600017	0.21139462	0.7722342	-1.168986	0.6118874	0.59905523	-0.013839488999999998	0.010864502	-0.45952429999999994	0.095358826	-0.15952954	-0.35431176	-0.17112769	-0.17913437	-0.011299288000000001	-0.100863084	-0.10438499	-0.06260948	0.362003	0.026892435	0.36120608	-0.22722484	0.36510623
NCI60	SR	125066	0.6354	-0.21087728	-0.18736146	-0.0694244	0.1670914	0.31352046	-0.39411998	-0.64729357	-0.12205516	0.27482855	-0.31567228	0.5681351	0.43360412	-0.11712871	0.0037426085	-0.09998996	-0.35656568	0.12595516	0.45638898	0.032213293	-0.4200661	-0.12634951	0.64917904	0.59872	0.16600017	0.21139462	0.7722342	-1.168986	0.6118874	0.59905523	-0.013839488999999998	0.010864502	-0.45952429999999994	0.095358826	-0.15952954	-0.35431176	-0.17112769	-0.17913437	-0.011299288000000001	-0.100863084	-0.10438499	-0.06260948	0.362003	0.026892435	0.36120608	-0.22722484	0.36510623
NCI60	SR	125066	0.8809999999999999	-0.21087728	-0.18736146	-0.0694244	0.1670914	0.31352046	-0.39411998	-0.64729357	-0.12205516	0.27482855	-0.31567228	0.5681351	0.43360412	-0.11712871	0.0037426085	-0.09998996	-0.35656568	0.12595516	0.45638898	0.032213293	-0.4200661	-0.12634951	0.64917904	0.59872	0.16600017	0.21139462	0.7722342	-1.168986	0.6118874	0.59905523	-0.013839488999999998	0.010864502	-0.45952429999999994	0.095358826	-0.15952954	-0.35431176	-0.17112769	-0.17913437	-0.011299288000000001	-0.100863084	-0.10438499	-0.06260948	0.362003	0.026892435	0.36120608	-0.22722484	0.36510623
NCI60	SR	125066	0.5286	-0.21087728	-0.18736146	-0.0694244	0.1670914	0.31352046	-0.39411998	-0.64729357	-0.12205516	0.27482855	-0.31567228	0.5681351	0.43360412	-0.11712871	0.0037426085	-0.09998996	-0.35656568	0.12595516	0.45638898	0.032213293	-0.4200661	-0.12634951	0.64917904	0.59872	0.16600017	0.21139462	0.7722342	-1.168986	0.6118874	0.59905523	-0.013839488999999998	0.010864502	-0.45952429999999994	0.095358826	-0.15952954	-0.35431176	-0.17112769	-0.17913437	-0.011299288000000001	-0.100863084	-0.10438499	-0.06260948	0.362003	0.026892435	0.36120608	-0.22722484	0.36510623
NCI60	SR	125066	0.4802	-0.21087728	-0.18736146	-0.0694244	0.1670914	0.31352046	-0.39411998	-0.64729357	-0.12205516	0.27482855	-0.31567228	0.5681351	0.43360412	-0.11712871	0.0037426085	-0.09998996	-0.35656568	0.12595516	0.45638898	0.032213293	-0.4200661	-0.12634951	0.64917904	0.59872	0.16600017	0.21139462	0.7722342	-1.168986	0.6118874	0.59905523	-0.013839488999999998	0.010864502	-0.45952429999999994	0.095358826	-0.15952954	-0.35431176	-0.17112769	-0.17913437	-0.011299288000000001	-0.100863084	-0.10438499	-0.06260948	0.362003	0.026892435	0.36120608	-0.22722484	0.36510623
NCI60	SR	125066	0.8719	-0.21087728	-0.18736146	-0.0694244	0.1670914	0.31352046	-0.39411998	-0.64729357	-0.12205516	0.27482855	-0.31567228	0.5681351	0.43360412	-0.11712871	0.0037426085	-0.09998996	-0.35656568	0.12595516	0.45638898	0.032213293	-0.4200661	-0.12634951	0.64917904	0.59872	0.16600017	0.21139462	0.7722342	-1.168986	0.6118874	0.59905523	-0.013839488999999998	0.010864502	-0.45952429999999994	0.095358826	-0.15952954	-0.35431176	-0.17112769	-0.17913437	-0.011299288000000001	-0.100863084	-0.10438499	-0.06260948	0.362003	0.026892435	0.36120608	-0.22722484	0.36510623
NCI60	SR	125066	0.4782	-0.21087728	-0.18736146	-0.0694244	0.1670914	0.31352046	-0.39411998	-0.64729357	-0.12205516	0.27482855	-0.31567228	0.5681351	0.43360412	-0.11712871	0.0037426085	-0.09998996	-0.35656568	0.12595516	0.45638898	0.032213293	-0.4200661	-0.12634951	0.64917904	0.59872	0.16600017	0.21139462	0.7722342	-1.168986	0.6118874	0.59905523	-0.013839488999999998	0.010864502	-0.45952429999999994	0.095358826	-0.15952954	-0.35431176	-0.17112769	-0.17913437	-0.011299288000000001	-0.100863084	-0.10438499	-0.06260948	0.362003	0.026892435	0.36120608	-0.22722484	0.36510623
NCI60	SR	125066	0.8699	-0.21087728	-0.18736146	-0.0694244	0.1670914	0.31352046	-0.39411998	-0.64729357	-0.12205516	0.27482855	-0.31567228	0.5681351	0.43360412	-0.11712871	0.0037426085	-0.09998996	-0.35656568	0.12595516	0.45638898	0.032213293	-0.4200661	-0.12634951	0.64917904	0.59872	0.16600017	0.21139462	0.7722342	-1.168986	0.6118874	0.59905523	-0.013839488999999998	0.010864502	-0.45952429999999994	0.095358826	-0.15952954	-0.35431176	-0.17112769	-0.17913437	-0.011299288000000001	-0.100863084	-0.10438499	-0.06260948	0.362003	0.026892435	0.36120608	-0.22722484	0.36510623
NCI60	SR	125066	0.41600000000000004	-0.21087728	-0.18736146	-0.0694244	0.1670914	0.31352046	-0.39411998	-0.64729357	-0.12205516	0.27482855	-0.31567228	0.5681351	0.43360412	-0.11712871	0.0037426085	-0.09998996	-0.35656568	0.12595516	0.45638898	0.032213293	-0.4200661	-0.12634951	0.64917904	0.59872	0.16600017	0.21139462	0.7722342	-1.168986	0.6118874	0.59905523	-0.013839488999999998	0.010864502	-0.45952429999999994	0.095358826	-0.15952954	-0.35431176	-0.17112769	-0.17913437	-0.011299288000000001	-0.100863084	-0.10438499	-0.06260948	0.362003	0.026892435	0.36120608	-0.22722484	0.36510623
NCI60	SR	125066	0.586	-0.21087728	-0.18736146	-0.0694244	0.1670914	0.31352046	-0.39411998	-0.64729357	-0.12205516	0.27482855	-0.31567228	0.5681351	0.43360412	-0.11712871	0.0037426085	-0.09998996	-0.35656568	0.12595516	0.45638898	0.032213293	-0.4200661	-0.12634951	0.64917904	0.59872	0.16600017	0.21139462	0.7722342	-1.168986	0.6118874	0.59905523	-0.013839488999999998	0.010864502	-0.45952429999999994	0.095358826	-0.15952954	-0.35431176	-0.17112769	-0.17913437	-0.011299288000000001	-0.100863084	-0.10438499	-0.06260948	0.362003	0.026892435	0.36120608	-0.22722484	0.36510623
NCI60	SR	125066	0.9241	-0.21087728	-0.18736146	-0.0694244	0.1670914	0.31352046	-0.39411998	-0.64729357	-0.12205516	0.27482855	-0.31567228	0.5681351	0.43360412	-0.11712871	0.0037426085	-0.09998996	-0.35656568	0.12595516	0.45638898	0.032213293	-0.4200661	-0.12634951	0.64917904	0.59872	0.16600017	0.21139462	0.7722342	-1.168986	0.6118874	0.59905523	-0.013839488999999998	0.010864502	-0.45952429999999994	0.095358826	-0.15952954	-0.35431176	-0.17112769	-0.17913437	-0.011299288000000001	-0.100863084	-0.10438499	-0.06260948	0.362003	0.026892435	0.36120608	-0.22722484	0.36510623
NCI60	SR	125066	0.4999	-0.21087728	-0.18736146	-0.0694244	0.1670914	0.31352046	-0.39411998	-0.64729357	-0.12205516	0.27482855	-0.31567228	0.5681351	0.43360412	-0.11712871	0.0037426085	-0.09998996	-0.35656568	0.12595516	0.45638898	0.032213293	-0.4200661	-0.12634951	0.64917904	0.59872	0.16600017	0.21139462	0.7722342	-1.168986	0.6118874	0.59905523	-0.013839488999999998	0.010864502	-0.45952429999999994	0.095358826	-0.15952954	-0.35431176	-0.17112769	-0.17913437	-0.011299288000000001	-0.100863084	-0.10438499	-0.06260948	0.362003	0.026892435	0.36120608	-0.22722484	0.36510623
NCI60	SR	125066	0.4535	-0.21087728	-0.18736146	-0.0694244	0.1670914	0.31352046	-0.39411998	-0.64729357	-0.12205516	0.27482855	-0.31567228	0.5681351	0.43360412	-0.11712871	0.0037426085	-0.09998996	-0.35656568	0.12595516	0.45638898	0.032213293	-0.4200661	-0.12634951	0.64917904	0.59872	0.16600017	0.21139462	0.7722342	-1.168986	0.6118874	0.59905523	-0.013839488999999998	0.010864502	-0.45952429999999994	0.095358826	-0.15952954	-0.35431176	-0.17112769	-0.17913437	-0.011299288000000001	-0.100863084	-0.10438499	-0.06260948	0.362003	0.026892435	0.36120608	-0.22722484	0.36510623
NCI60	SR	125066	0.885	-0.21087728	-0.18736146	-0.0694244	0.1670914	0.31352046	-0.39411998	-0.64729357	-0.12205516	0.27482855	-0.31567228	0.5681351	0.43360412	-0.11712871	0.0037426085	-0.09998996	-0.35656568	0.12595516	0.45638898	0.032213293	-0.4200661	-0.12634951	0.64917904	0.59872	0.16600017	0.21139462	0.7722342	-1.168986	0.6118874	0.59905523	-0.013839488999999998	0.010864502	-0.45952429999999994	0.095358826	-0.15952954	-0.35431176	-0.17112769	-0.17913437	-0.011299288000000001	-0.100863084	-0.10438499	-0.06260948	0.362003	0.026892435	0.36120608	-0.22722484	0.36510623
NCI60	SR	125066	0.8754	-0.21087728	-0.18736146	-0.0694244	0.1670914	0.31352046	-0.39411998	-0.64729357	-0.12205516	0.27482855	-0.31567228	0.5681351	0.43360412	-0.11712871	0.0037426085	-0.09998996	-0.35656568	0.12595516	0.45638898	0.032213293	-0.4200661	-0.12634951	0.64917904	0.59872	0.16600017	0.21139462	0.7722342	-1.168986	0.6118874	0.59905523	-0.013839488999999998	0.010864502	-0.45952429999999994	0.095358826	-0.15952954	-0.35431176	-0.17112769	-0.17913437	-0.011299288000000001	-0.100863084	-0.10438499	-0.06260948	0.362003	0.026892435	0.36120608	-0.22722484	0.36510623
NCI60	SR	125066	0.4665	-0.21087728	-0.18736146	-0.0694244	0.1670914	0.31352046	-0.39411998	-0.64729357	-0.12205516	0.27482855	-0.31567228	0.5681351	0.43360412	-0.11712871	0.0037426085	-0.09998996	-0.35656568	0.12595516	0.45638898	0.032213293	-0.4200661	-0.12634951	0.64917904	0.59872	0.16600017	0.21139462	0.7722342	-1.168986	0.6118874	0.59905523	-0.013839488999999998	0.010864502	-0.45952429999999994	0.095358826	-0.15952954	-0.35431176	-0.17112769	-0.17913437	-0.011299288000000001	-0.100863084	-0.10438499	-0.06260948	0.362003	0.026892435	0.36120608	-0.22722484	0.36510623
NCI60	SR	125066	0.5368	-0.21087728	-0.18736146	-0.0694244	0.1670914	0.31352046	-0.39411998	-0.64729357	-0.12205516	0.27482855	-0.31567228	0.5681351	0.43360412	-0.11712871	0.0037426085	-0.09998996	-0.35656568	0.12595516	0.45638898	0.032213293	-0.4200661	-0.12634951	0.64917904	0.59872	0.16600017	0.21139462	0.7722342	-1.168986	0.6118874	0.59905523	-0.013839488999999998	0.010864502	-0.45952429999999994	0.095358826	-0.15952954	-0.35431176	-0.17112769	-0.17913437	-0.011299288000000001	-0.100863084	-0.10438499	-0.06260948	0.362003	0.026892435	0.36120608	-0.22722484	0.36510623
NCI60	SR	125066	0.9096	-0.21087728	-0.18736146	-0.0694244	0.1670914	0.31352046	-0.39411998	-0.64729357	-0.12205516	0.27482855	-0.31567228	0.5681351	0.43360412	-0.11712871	0.0037426085	-0.09998996	-0.35656568	0.12595516	0.45638898	0.032213293	-0.4200661	-0.12634951	0.64917904	0.59872	0.16600017	0.21139462	0.7722342	-1.168986	0.6118874	0.59905523	-0.013839488999999998	0.010864502	-0.45952429999999994	0.095358826	-0.15952954	-0.35431176	-0.17112769	-0.17913437	-0.011299288000000001	-0.100863084	-0.10438499	-0.06260948	0.362003	0.026892435	0.36120608	-0.22722484	0.36510623
NCI60	SR	125066	0.8626	-0.21087728	-0.18736146	-0.0694244	0.1670914	0.31352046	-0.39411998	-0.64729357	-0.12205516	0.27482855	-0.31567228	0.5681351	0.43360412	-0.11712871	0.0037426085	-0.09998996	-0.35656568	0.12595516	0.45638898	0.032213293	-0.4200661	-0.12634951	0.64917904	0.59872	0.16600017	0.21139462	0.7722342	-1.168986	0.6118874	0.59905523	-0.013839488999999998	0.010864502	-0.45952429999999994	0.095358826	-0.15952954	-0.35431176	-0.17112769	-0.17913437	-0.011299288000000001	-0.100863084	-0.10438499	-0.06260948	0.362003	0.026892435	0.36120608	-0.22722484	0.36510623
NCI60	SR	125066	0.483	-0.21087728	-0.18736146	-0.0694244	0.1670914	0.31352046	-0.39411998	-0.64729357	-0.12205516	0.27482855	-0.31567228	0.5681351	0.43360412	-0.11712871	0.0037426085	-0.09998996	-0.35656568	0.12595516	0.45638898	0.032213293	-0.4200661	-0.12634951	0.64917904	0.59872	0.16600017	0.21139462	0.7722342	-1.168986	0.6118874	0.59905523	-0.013839488999999998	0.010864502	-0.45952429999999994	0.095358826	-0.15952954	-0.35431176	-0.17112769	-0.17913437	-0.011299288000000001	-0.100863084	-0.10438499	-0.06260948	0.362003	0.026892435	0.36120608	-0.22722484	0.36510623
NCI60	SR	125066	0.4307	-0.21087728	-0.18736146	-0.0694244	0.1670914	0.31352046	-0.39411998	-0.64729357	-0.12205516	0.27482855	-0.31567228	0.5681351	0.43360412	-0.11712871	0.0037426085	-0.09998996	-0.35656568	0.12595516	0.45638898	0.032213293	-0.4200661	-0.12634951	0.64917904	0.59872	0.16600017	0.21139462	0.7722342	-1.168986	0.6118874	0.59905523	-0.013839488999999998	0.010864502	-0.45952429999999994	0.095358826	-0.15952954	-0.35431176	-0.17112769	-0.17913437	-0.011299288000000001	-0.100863084	-0.10438499	-0.06260948	0.362003	0.026892435	0.36120608	-0.22722484	0.36510623
NCI60	SR	125066	0.8909999999999999	-0.21087728	-0.18736146	-0.0694244	0.1670914	0.31352046	-0.39411998	-0.64729357	-0.12205516	0.27482855	-0.31567228	0.5681351	0.43360412	-0.11712871	0.0037426085	-0.09998996	-0.35656568	0.12595516	0.45638898	0.032213293	-0.4200661	-0.12634951	0.64917904	0.59872	0.16600017	0.21139462	0.7722342	-1.168986	0.6118874	0.59905523	-0.013839488999999998	0.010864502	-0.45952429999999994	0.095358826	-0.15952954	-0.35431176	-0.17112769	-0.17913437	-0.011299288000000001	-0.100863084	-0.10438499	-0.06260948	0.362003	0.026892435	0.36120608	-0.22722484	0.36510623
NCI60	SR	125066	0.8533	-0.21087728	-0.18736146	-0.0694244	0.1670914	0.31352046	-0.39411998	-0.64729357	-0.12205516	0.27482855	-0.31567228	0.5681351	0.43360412	-0.11712871	0.0037426085	-0.09998996	-0.35656568	0.12595516	0.45638898	0.032213293	-0.4200661	-0.12634951	0.64917904	0.59872	0.16600017	0.21139462	0.7722342	-1.168986	0.6118874	0.59905523	-0.013839488999999998	0.010864502	-0.45952429999999994	0.095358826	-0.15952954	-0.35431176	-0.17112769	-0.17913437	-0.011299288000000001	-0.100863084	-0.10438499	-0.06260948	0.362003	0.026892435	0.36120608	-0.22722484	0.36510623
NCI60	SR	125066	0.5151	-0.21087728	-0.18736146	-0.0694244	0.1670914	0.31352046	-0.39411998	-0.64729357	-0.12205516	0.27482855	-0.31567228	0.5681351	0.43360412	-0.11712871	0.0037426085	-0.09998996	-0.35656568	0.12595516	0.45638898	0.032213293	-0.4200661	-0.12634951	0.64917904	0.59872	0.16600017	0.21139462	0.7722342	-1.168986	0.6118874	0.59905523	-0.013839488999999998	0.010864502	-0.45952429999999994	0.095358826	-0.15952954	-0.35431176	-0.17112769	-0.17913437	-0.011299288000000001	-0.100863084	-0.10438499	-0.06260948	0.362003	0.026892435	0.36120608	-0.22722484	0.36510623
NCI60	SR	125066	0.9195	-0.21087728	-0.18736146	-0.0694244	0.1670914	0.31352046	-0.39411998	-0.64729357	-0.12205516	0.27482855	-0.31567228	0.5681351	0.43360412	-0.11712871	0.0037426085	-0.09998996	-0.35656568	0.12595516	0.45638898	0.032213293	-0.4200661	-0.12634951	0.64917904	0.59872	0.16600017	0.21139462	0.7722342	-1.168986	0.6118874	0.59905523	-0.013839488999999998	0.010864502	-0.45952429999999994	0.095358826	-0.15952954	-0.35431176	-0.17112769	-0.17913437	-0.011299288000000001	-0.100863084	-0.10438499	-0.06260948	0.362003	0.026892435	0.36120608	-0.22722484	0.36510623
NCI60	SR	125066	0.8747	-0.21087728	-0.18736146	-0.0694244	0.1670914	0.31352046	-0.39411998	-0.64729357	-0.12205516	0.27482855	-0.31567228	0.5681351	0.43360412	-0.11712871	0.0037426085	-0.09998996	-0.35656568	0.12595516	0.45638898	0.032213293	-0.4200661	-0.12634951	0.64917904	0.59872	0.16600017	0.21139462	0.7722342	-1.168986	0.6118874	0.59905523	-0.013839488999999998	0.010864502	-0.45952429999999994	0.095358826	-0.15952954	-0.35431176	-0.17112769	-0.17913437	-0.011299288000000001	-0.100863084	-0.10438499	-0.06260948	0.362003	0.026892435	0.36120608	-0.22722484	0.36510623
NCI60	SR	125066	0.4988	-0.21087728	-0.18736146	-0.0694244	0.1670914	0.31352046	-0.39411998	-0.64729357	-0.12205516	0.27482855	-0.31567228	0.5681351	0.43360412	-0.11712871	0.0037426085	-0.09998996	-0.35656568	0.12595516	0.45638898	0.032213293	-0.4200661	-0.12634951	0.64917904	0.59872	0.16600017	0.21139462	0.7722342	-1.168986	0.6118874	0.59905523	-0.013839488999999998	0.010864502	-0.45952429999999994	0.095358826	-0.15952954	-0.35431176	-0.17112769	-0.17913437	-0.011299288000000001	-0.100863084	-0.10438499	-0.06260948	0.362003	0.026892435	0.36120608	-0.22722484	0.36510623
NCI60	SR	125066	0.8876	-0.21087728	-0.18736146	-0.0694244	0.1670914	0.31352046	-0.39411998	-0.64729357	-0.12205516	0.27482855	-0.31567228	0.5681351	0.43360412	-0.11712871	0.0037426085	-0.09998996	-0.35656568	0.12595516	0.45638898	0.032213293	-0.4200661	-0.12634951	0.64917904	0.59872	0.16600017	0.21139462	0.7722342	-1.168986	0.6118874	0.59905523	-0.013839488999999998	0.010864502	-0.45952429999999994	0.095358826	-0.15952954	-0.35431176	-0.17112769	-0.17913437	-0.011299288000000001	-0.100863084	-0.10438499	-0.06260948	0.362003	0.026892435	0.36120608	-0.22722484	0.36510623
NCI60	SR	125066	0.8501	-0.21087728	-0.18736146	-0.0694244	0.1670914	0.31352046	-0.39411998	-0.64729357	-0.12205516	0.27482855	-0.31567228	0.5681351	0.43360412	-0.11712871	0.0037426085	-0.09998996	-0.35656568	0.12595516	0.45638898	0.032213293	-0.4200661	-0.12634951	0.64917904	0.59872	0.16600017	0.21139462	0.7722342	-1.168986	0.6118874	0.59905523	-0.013839488999999998	0.010864502	-0.45952429999999994	0.095358826	-0.15952954	-0.35431176	-0.17112769	-0.17913437	-0.011299288000000001	-0.100863084	-0.10438499	-0.06260948	0.362003	0.026892435	0.36120608	-0.22722484	0.36510623
NCI60	SR	125066	0.7695	-0.21087728	-0.18736146	-0.0694244	0.1670914	0.31352046	-0.39411998	-0.64729357	-0.12205516	0.27482855	-0.31567228	0.5681351	0.43360412	-0.11712871	0.0037426085	-0.09998996	-0.35656568	0.12595516	0.45638898	0.032213293	-0.4200661	-0.12634951	0.64917904	0.59872	0.16600017	0.21139462	0.7722342	-1.168986	0.6118874	0.59905523	-0.013839488999999998	0.010864502	-0.45952429999999994	0.095358826	-0.15952954	-0.35431176	-0.17112769	-0.17913437	-0.011299288000000001	-0.100863084	-0.10438499	-0.06260948	0.362003	0.026892435	0.36120608	-0.22722484	0.36510623
NCI60	SR	125066	0.502	-0.21087728	-0.18736146	-0.0694244	0.1670914	0.31352046	-0.39411998	-0.64729357	-0.12205516	0.27482855	-0.31567228	0.5681351	0.43360412	-0.11712871	0.0037426085	-0.09998996	-0.35656568	0.12595516	0.45638898	0.032213293	-0.4200661	-0.12634951	0.64917904	0.59872	0.16600017	0.21139462	0.7722342	-1.168986	0.6118874	0.59905523	-0.013839488999999998	0.010864502	-0.45952429999999994	0.095358826	-0.15952954	-0.35431176	-0.17112769	-0.17913437	-0.011299288000000001	-0.100863084	-0.10438499	-0.06260948	0.362003	0.026892435	0.36120608	-0.22722484	0.36510623
NCI60	SR	125066	0.8623	-0.21087728	-0.18736146	-0.0694244	0.1670914	0.31352046	-0.39411998	-0.64729357	-0.12205516	0.27482855	-0.31567228	0.5681351	0.43360412	-0.11712871	0.0037426085	-0.09998996	-0.35656568	0.12595516	0.45638898	0.032213293	-0.4200661	-0.12634951	0.64917904	0.59872	0.16600017	0.21139462	0.7722342	-1.168986	0.6118874	0.59905523	-0.013839488999999998	0.010864502	-0.45952429999999994	0.095358826	-0.15952954	-0.35431176	-0.17112769	-0.17913437	-0.011299288000000001	-0.100863084	-0.10438499	-0.06260948	0.362003	0.026892435	0.36120608	-0.22722484	0.36510623
NCI60	SR	125066	0.7078	-0.21087728	-0.18736146	-0.0694244	0.1670914	0.31352046	-0.39411998	-0.64729357	-0.12205516	0.27482855	-0.31567228	0.5681351	0.43360412	-0.11712871	0.0037426085	-0.09998996	-0.35656568	0.12595516	0.45638898	0.032213293	-0.4200661	-0.12634951	0.64917904	0.59872	0.16600017	0.21139462	0.7722342	-1.168986	0.6118874	0.59905523	-0.013839488999999998	0.010864502	-0.45952429999999994	0.095358826	-0.15952954	-0.35431176	-0.17112769	-0.17913437	-0.011299288000000001	-0.100863084	-0.10438499	-0.06260948	0.362003	0.026892435	0.36120608	-0.22722484	0.36510623
NCI60	SR	125066	0.3578	-0.21087728	-0.18736146	-0.0694244	0.1670914	0.31352046	-0.39411998	-0.64729357	-0.12205516	0.27482855	-0.31567228	0.5681351	0.43360412	-0.11712871	0.0037426085	-0.09998996	-0.35656568	0.12595516	0.45638898	0.032213293	-0.4200661	-0.12634951	0.64917904	0.59872	0.16600017	0.21139462	0.7722342	-1.168986	0.6118874	0.59905523	-0.013839488999999998	0.010864502	-0.45952429999999994	0.095358826	-0.15952954	-0.35431176	-0.17112769	-0.17913437	-0.011299288000000001	-0.100863084	-0.10438499	-0.06260948	0.362003	0.026892435	0.36120608	-0.22722484	0.36510623
NCI60	SR	125066	0.9253	-0.21087728	-0.18736146	-0.0694244	0.1670914	0.31352046	-0.39411998	-0.64729357	-0.12205516	0.27482855	-0.31567228	0.5681351	0.43360412	-0.11712871	0.0037426085	-0.09998996	-0.35656568	0.12595516	0.45638898	0.032213293	-0.4200661	-0.12634951	0.64917904	0.59872	0.16600017	0.21139462	0.7722342	-1.168986	0.6118874	0.59905523	-0.013839488999999998	0.010864502	-0.45952429999999994	0.095358826	-0.15952954	-0.35431176	-0.17112769	-0.17913437	-0.011299288000000001	-0.100863084	-0.10438499	-0.06260948	0.362003	0.026892435	0.36120608	-0.22722484	0.36510623
NCI60	SR	125066	0.8801	-0.21087728	-0.18736146	-0.0694244	0.1670914	0.31352046	-0.39411998	-0.64729357	-0.12205516	0.27482855	-0.31567228	0.5681351	0.43360412	-0.11712871	0.0037426085	-0.09998996	-0.35656568	0.12595516	0.45638898	0.032213293	-0.4200661	-0.12634951	0.64917904	0.59872	0.16600017	0.21139462	0.7722342	-1.168986	0.6118874	0.59905523	-0.013839488999999998	0.010864502	-0.45952429999999994	0.095358826	-0.15952954	-0.35431176	-0.17112769	-0.17913437	-0.011299288000000001	-0.100863084	-0.10438499	-0.06260948	0.362003	0.026892435	0.36120608	-0.22722484	0.36510623
NCI60	SR	125066	0.7339	-0.21087728	-0.18736146	-0.0694244	0.1670914	0.31352046	-0.39411998	-0.64729357	-0.12205516	0.27482855	-0.31567228	0.5681351	0.43360412	-0.11712871	0.0037426085	-0.09998996	-0.35656568	0.12595516	0.45638898	0.032213293	-0.4200661	-0.12634951	0.64917904	0.59872	0.16600017	0.21139462	0.7722342	-1.168986	0.6118874	0.59905523	-0.013839488999999998	0.010864502	-0.45952429999999994	0.095358826	-0.15952954	-0.35431176	-0.17112769	-0.17913437	-0.011299288000000001	-0.100863084	-0.10438499	-0.06260948	0.362003	0.026892435	0.36120608	-0.22722484	0.36510623
NCI60	SR	125066	0.9187	-0.21087728	-0.18736146	-0.0694244	0.1670914	0.31352046	-0.39411998	-0.64729357	-0.12205516	0.27482855	-0.31567228	0.5681351	0.43360412	-0.11712871	0.0037426085	-0.09998996	-0.35656568	0.12595516	0.45638898	0.032213293	-0.4200661	-0.12634951	0.64917904	0.59872	0.16600017	0.21139462	0.7722342	-1.168986	0.6118874	0.59905523	-0.013839488999999998	0.010864502	-0.45952429999999994	0.095358826	-0.15952954	-0.35431176	-0.17112769	-0.17913437	-0.011299288000000001	-0.100863084	-0.10438499	-0.06260948	0.362003	0.026892435	0.36120608	-0.22722484	0.36510623
NCI60	SR	125066	0.91	-0.21087728	-0.18736146	-0.0694244	0.1670914	0.31352046	-0.39411998	-0.64729357	-0.12205516	0.27482855	-0.31567228	0.5681351	0.43360412	-0.11712871	0.0037426085	-0.09998996	-0.35656568	0.12595516	0.45638898	0.032213293	-0.4200661	-0.12634951	0.64917904	0.59872	0.16600017	0.21139462	0.7722342	-1.168986	0.6118874	0.59905523	-0.013839488999999998	0.010864502	-0.45952429999999994	0.095358826	-0.15952954	-0.35431176	-0.17112769	-0.17913437	-0.011299288000000001	-0.100863084	-0.10438499	-0.06260948	0.362003	0.026892435	0.36120608	-0.22722484	0.36510623
NCI60	SR	125066	0.5186	-0.21087728	-0.18736146	-0.0694244	0.1670914	0.31352046	-0.39411998	-0.64729357	-0.12205516	0.27482855	-0.31567228	0.5681351	0.43360412	-0.11712871	0.0037426085	-0.09998996	-0.35656568	0.12595516	0.45638898	0.032213293	-0.4200661	-0.12634951	0.64917904	0.59872	0.16600017	0.21139462	0.7722342	-1.168986	0.6118874	0.59905523	-0.013839488999999998	0.010864502	-0.45952429999999994	0.095358826	-0.15952954	-0.35431176	-0.17112769	-0.17913437	-0.011299288000000001	-0.100863084	-0.10438499	-0.06260948	0.362003	0.026892435	0.36120608	-0.22722484	0.36510623
NCI60	SR	125066	0.8946	-0.21087728	-0.18736146	-0.0694244	0.1670914	0.31352046	-0.39411998	-0.64729357	-0.12205516	0.27482855	-0.31567228	0.5681351	0.43360412	-0.11712871	0.0037426085	-0.09998996	-0.35656568	0.12595516	0.45638898	0.032213293	-0.4200661	-0.12634951	0.64917904	0.59872	0.16600017	0.21139462	0.7722342	-1.168986	0.6118874	0.59905523	-0.013839488999999998	0.010864502	-0.45952429999999994	0.095358826	-0.15952954	-0.35431176	-0.17112769	-0.17913437	-0.011299288000000001	-0.100863084	-0.10438499	-0.06260948	0.362003	0.026892435	0.36120608	-0.22722484	0.36510623
NCI60	SR	125066	0.9654	-0.21087728	-0.18736146	-0.0694244	0.1670914	0.31352046	-0.39411998	-0.64729357	-0.12205516	0.27482855	-0.31567228	0.5681351	0.43360412	-0.11712871	0.0037426085	-0.09998996	-0.35656568	0.12595516	0.45638898	0.032213293	-0.4200661	-0.12634951	0.64917904	0.59872	0.16600017	0.21139462	0.7722342	-1.168986	0.6118874	0.59905523	-0.013839488999999998	0.010864502	-0.45952429999999994	0.095358826	-0.15952954	-0.35431176	-0.17112769	-0.17913437	-0.011299288000000001	-0.100863084	-0.10438499	-0.06260948	0.362003	0.026892435	0.36120608	-0.22722484	0.36510623
NCI60	SR	125066	0.9405	-0.21087728	-0.18736146	-0.0694244	0.1670914	0.31352046	-0.39411998	-0.64729357	-0.12205516	0.27482855	-0.31567228	0.5681351	0.43360412	-0.11712871	0.0037426085	-0.09998996	-0.35656568	0.12595516	0.45638898	0.032213293	-0.4200661	-0.12634951	0.64917904	0.59872	0.16600017	0.21139462	0.7722342	-1.168986	0.6118874	0.59905523	-0.013839488999999998	0.010864502	-0.45952429999999994	0.095358826	-0.15952954	-0.35431176	-0.17112769	-0.17913437	-0.011299288000000001	-0.100863084	-0.10438499	-0.06260948	0.362003	0.026892435	0.36120608	-0.22722484	0.36510623
NCI60	SR	125066	0.5828	-0.21087728	-0.18736146	-0.0694244	0.1670914	0.31352046	-0.39411998	-0.64729357	-0.12205516	0.27482855	-0.31567228	0.5681351	0.43360412	-0.11712871	0.0037426085	-0.09998996	-0.35656568	0.12595516	0.45638898	0.032213293	-0.4200661	-0.12634951	0.64917904	0.59872	0.16600017	0.21139462	0.7722342	-1.168986	0.6118874	0.59905523	-0.013839488999999998	0.010864502	-0.45952429999999994	0.095358826	-0.15952954	-0.35431176	-0.17112769	-0.17913437	-0.011299288000000001	-0.100863084	-0.10438499	-0.06260948	0.362003	0.026892435	0.36120608	-0.22722484	0.36510623
NCI60	SR	125066	0.7626	-0.21087728	-0.18736146	-0.0694244	0.1670914	0.31352046	-0.39411998	-0.64729357	-0.12205516	0.27482855	-0.31567228	0.5681351	0.43360412	-0.11712871	0.0037426085	-0.09998996	-0.35656568	0.12595516	0.45638898	0.032213293	-0.4200661	-0.12634951	0.64917904	0.59872	0.16600017	0.21139462	0.7722342	-1.168986	0.6118874	0.59905523	-0.013839488999999998	0.010864502	-0.45952429999999994	0.095358826	-0.15952954	-0.35431176	-0.17112769	-0.17913437	-0.011299288000000001	-0.100863084	-0.10438499	-0.06260948	0.362003	0.026892435	0.36120608	-0.22722484	0.36510623
NCI60	SR	125066	0.7327	-0.21087728	-0.18736146	-0.0694244	0.1670914	0.31352046	-0.39411998	-0.64729357	-0.12205516	0.27482855	-0.31567228	0.5681351	0.43360412	-0.11712871	0.0037426085	-0.09998996	-0.35656568	0.12595516	0.45638898	0.032213293	-0.4200661	-0.12634951	0.64917904	0.59872	0.16600017	0.21139462	0.7722342	-1.168986	0.6118874	0.59905523	-0.013839488999999998	0.010864502	-0.45952429999999994	0.095358826	-0.15952954	-0.35431176	-0.17112769	-0.17913437	-0.011299288000000001	-0.100863084	-0.10438499	-0.06260948	0.362003	0.026892435	0.36120608	-0.22722484	0.36510623
NCI60	SR	125066	0.5435	-0.21087728	-0.18736146	-0.0694244	0.1670914	0.31352046	-0.39411998	-0.64729357	-0.12205516	0.27482855	-0.31567228	0.5681351	0.43360412	-0.11712871	0.0037426085	-0.09998996	-0.35656568	0.12595516	0.45638898	0.032213293	-0.4200661	-0.12634951	0.64917904	0.59872	0.16600017	0.21139462	0.7722342	-1.168986	0.6118874	0.59905523	-0.013839488999999998	0.010864502	-0.45952429999999994	0.095358826	-0.15952954	-0.35431176	-0.17112769	-0.17913437	-0.011299288000000001	-0.100863084	-0.10438499	-0.06260948	0.362003	0.026892435	0.36120608	-0.22722484	0.36510623
NCI60	SR	125066	0.4945	-0.21087728	-0.18736146	-0.0694244	0.1670914	0.31352046	-0.39411998	-0.64729357	-0.12205516	0.27482855	-0.31567228	0.5681351	0.43360412	-0.11712871	0.0037426085	-0.09998996	-0.35656568	0.12595516	0.45638898	0.032213293	-0.4200661	-0.12634951	0.64917904	0.59872	0.16600017	0.21139462	0.7722342	-1.168986	0.6118874	0.59905523	-0.013839488999999998	0.010864502	-0.45952429999999994	0.095358826	-0.15952954	-0.35431176	-0.17112769	-0.17913437	-0.011299288000000001	-0.100863084	-0.10438499	-0.06260948	0.362003	0.026892435	0.36120608	-0.22722484	0.36510623
NCI60	SR	125066	0.6291	-0.21087728	-0.18736146	-0.0694244	0.1670914	0.31352046	-0.39411998	-0.64729357	-0.12205516	0.27482855	-0.31567228	0.5681351	0.43360412	-0.11712871	0.0037426085	-0.09998996	-0.35656568	0.12595516	0.45638898	0.032213293	-0.4200661	-0.12634951	0.64917904	0.59872	0.16600017	0.21139462	0.7722342	-1.168986	0.6118874	0.59905523	-0.013839488999999998	0.010864502	-0.45952429999999994	0.095358826	-0.15952954	-0.35431176	-0.17112769	-0.17913437	-0.011299288000000001	-0.100863084	-0.10438499	-0.06260948	0.362003	0.026892435	0.36120608	-0.22722484	0.36510623
NCI60	SR	125066	0.5203	-0.21087728	-0.18736146	-0.0694244	0.1670914	0.31352046	-0.39411998	-0.64729357	-0.12205516	0.27482855	-0.31567228	0.5681351	0.43360412	-0.11712871	0.0037426085	-0.09998996	-0.35656568	0.12595516	0.45638898	0.032213293	-0.4200661	-0.12634951	0.64917904	0.59872	0.16600017	0.21139462	0.7722342	-1.168986	0.6118874	0.59905523	-0.013839488999999998	0.010864502	-0.45952429999999994	0.095358826	-0.15952954	-0.35431176	-0.17112769	-0.17913437	-0.011299288000000001	-0.100863084	-0.10438499	-0.06260948	0.362003	0.026892435	0.36120608	-0.22722484	0.36510623
NCI60	SR	125066	0.5811	-0.21087728	-0.18736146	-0.0694244	0.1670914	0.31352046	-0.39411998	-0.64729357	-0.12205516	0.27482855	-0.31567228	0.5681351	0.43360412	-0.11712871	0.0037426085	-0.09998996	-0.35656568	0.12595516	0.45638898	0.032213293	-0.4200661	-0.12634951	0.64917904	0.59872	0.16600017	0.21139462	0.7722342	-1.168986	0.6118874	0.59905523	-0.013839488999999998	0.010864502	-0.45952429999999994	0.095358826	-0.15952954	-0.35431176	-0.17112769	-0.17913437	-0.011299288000000001	-0.100863084	-0.10438499	-0.06260948	0.362003	0.026892435	0.36120608	-0.22722484	0.36510623
NCI60	HOP62	141540	0.9986	0.20770453	-0.104068026	-0.21915394	0.08978046	-0.13392300000000001	0.057539615999999995	-0.19654872	-0.18636023	-0.042894512	0.45203254	-0.13791170000000003	0.11088097	0.06260999	-0.32256606	-0.18754773	0.16929634	0.012366506999999999	-0.15654932	-0.45579624	0.06376173	-0.34146659999999995	-0.45033392	-0.0015245185999999999	0.25493348	-0.017206538	0.05377701	0.2502817	-0.18410885	-0.67663884	-0.38088679999999997	-0.178861	0.13072123	-0.123729214	-0.095769145	1.1942049	-0.097304165	-0.09254074	-0.16475438	-0.33591098	-0.13237482	0.10384797	-0.06961596	-0.17809953	-0.34463528	-0.049430124000000006	-0.43331844
NCI60	HOP62	141540	0.8407	0.20770453	-0.104068026	-0.21915394	0.08978046	-0.13392300000000001	0.057539615999999995	-0.19654872	-0.18636023	-0.042894512	0.45203254	-0.13791170000000003	0.11088097	0.06260999	-0.32256606	-0.18754773	0.16929634	0.012366506999999999	-0.15654932	-0.45579624	0.06376173	-0.34146659999999995	-0.45033392	-0.0015245185999999999	0.25493348	-0.017206538	0.05377701	0.2502817	-0.18410885	-0.67663884	-0.38088679999999997	-0.178861	0.13072123	-0.123729214	-0.095769145	1.1942049	-0.097304165	-0.09254074	-0.16475438	-0.33591098	-0.13237482	0.10384797	-0.06961596	-0.17809953	-0.34463528	-0.049430124000000006	-0.43331844
NCI60	HOP62	141540	0.9835	0.20770453	-0.104068026	-0.21915394	0.08978046	-0.13392300000000001	0.057539615999999995	-0.19654872	-0.18636023	-0.042894512	0.45203254	-0.13791170000000003	0.11088097	0.06260999	-0.32256606	-0.18754773	0.16929634	0.012366506999999999	-0.15654932	-0.45579624	0.06376173	-0.34146659999999995	-0.45033392	-0.0015245185999999999	0.25493348	-0.017206538	0.05377701	0.2502817	-0.18410885	-0.67663884	-0.38088679999999997	-0.178861	0.13072123	-0.123729214	-0.095769145	1.1942049	-0.097304165	-0.09254074	-0.16475438	-0.33591098	-0.13237482	0.10384797	-0.06961596	-0.17809953	-0.34463528	-0.049430124000000006	-0.43331844
NCI60	HOP62	141540	0.9931	0.20770453	-0.104068026	-0.21915394	0.08978046	-0.13392300000000001	0.057539615999999995	-0.19654872	-0.18636023	-0.042894512	0.45203254	-0.13791170000000003	0.11088097	0.06260999	-0.32256606	-0.18754773	0.16929634	0.012366506999999999	-0.15654932	-0.45579624	0.06376173	-0.34146659999999995	-0.45033392	-0.0015245185999999999	0.25493348	-0.017206538	0.05377701	0.2502817	-0.18410885	-0.67663884	-0.38088679999999997	-0.178861	0.13072123	-0.123729214	-0.095769145	1.1942049	-0.097304165	-0.09254074	-0.16475438	-0.33591098	-0.13237482	0.10384797	-0.06961596	-0.17809953	-0.34463528	-0.049430124000000006	-0.43331844
NCI60	HOP62	141540	0.7506	0.20770453	-0.104068026	-0.21915394	0.08978046	-0.13392300000000001	0.057539615999999995	-0.19654872	-0.18636023	-0.042894512	0.45203254	-0.13791170000000003	0.11088097	0.06260999	-0.32256606	-0.18754773	0.16929634	0.012366506999999999	-0.15654932	-0.45579624	0.06376173	-0.34146659999999995	-0.45033392	-0.0015245185999999999	0.25493348	-0.017206538	0.05377701	0.2502817	-0.18410885	-0.67663884	-0.38088679999999997	-0.178861	0.13072123	-0.123729214	-0.095769145	1.1942049	-0.097304165	-0.09254074	-0.16475438	-0.33591098	-0.13237482	0.10384797	-0.06961596	-0.17809953	-0.34463528	-0.049430124000000006	-0.43331844
NCI60	HOP62	141540	0.975	0.20770453	-0.104068026	-0.21915394	0.08978046	-0.13392300000000001	0.057539615999999995	-0.19654872	-0.18636023	-0.042894512	0.45203254	-0.13791170000000003	0.11088097	0.06260999	-0.32256606	-0.18754773	0.16929634	0.012366506999999999	-0.15654932	-0.45579624	0.06376173	-0.34146659999999995	-0.45033392	-0.0015245185999999999	0.25493348	-0.017206538	0.05377701	0.2502817	-0.18410885	-0.67663884	-0.38088679999999997	-0.178861	0.13072123	-0.123729214	-0.095769145	1.1942049	-0.097304165	-0.09254074	-0.16475438	-0.33591098	-0.13237482	0.10384797	-0.06961596	-0.17809953	-0.34463528	-0.049430124000000006	-0.43331844
NCI60	HOP62	141540	0.8418	0.20770453	-0.104068026	-0.21915394	0.08978046	-0.13392300000000001	0.057539615999999995	-0.19654872	-0.18636023	-0.042894512	0.45203254	-0.13791170000000003	0.11088097	0.06260999	-0.32256606	-0.18754773	0.16929634	0.012366506999999999	-0.15654932	-0.45579624	0.06376173	-0.34146659999999995	-0.45033392	-0.0015245185999999999	0.25493348	-0.017206538	0.05377701	0.2502817	-0.18410885	-0.67663884	-0.38088679999999997	-0.178861	0.13072123	-0.123729214	-0.095769145	1.1942049	-0.097304165	-0.09254074	-0.16475438	-0.33591098	-0.13237482	0.10384797	-0.06961596	-0.17809953	-0.34463528	-0.049430124000000006	-0.43331844
NCI60	HOP62	141540	0.8121	0.20770453	-0.104068026	-0.21915394	0.08978046	-0.13392300000000001	0.057539615999999995	-0.19654872	-0.18636023	-0.042894512	0.45203254	-0.13791170000000003	0.11088097	0.06260999	-0.32256606	-0.18754773	0.16929634	0.012366506999999999	-0.15654932	-0.45579624	0.06376173	-0.34146659999999995	-0.45033392	-0.0015245185999999999	0.25493348	-0.017206538	0.05377701	0.2502817	-0.18410885	-0.67663884	-0.38088679999999997	-0.178861	0.13072123	-0.123729214	-0.095769145	1.1942049	-0.097304165	-0.09254074	-0.16475438	-0.33591098	-0.13237482	0.10384797	-0.06961596	-0.17809953	-0.34463528	-0.049430124000000006	-0.43331844
NCI60	HOP62	141540	0.7774	0.20770453	-0.104068026	-0.21915394	0.08978046	-0.13392300000000001	0.057539615999999995	-0.19654872	-0.18636023	-0.042894512	0.45203254	-0.13791170000000003	0.11088097	0.06260999	-0.32256606	-0.18754773	0.16929634	0.012366506999999999	-0.15654932	-0.45579624	0.06376173	-0.34146659999999995	-0.45033392	-0.0015245185999999999	0.25493348	-0.017206538	0.05377701	0.2502817	-0.18410885	-0.67663884	-0.38088679999999997	-0.178861	0.13072123	-0.123729214	-0.095769145	1.1942049	-0.097304165	-0.09254074	-0.16475438	-0.33591098	-0.13237482	0.10384797	-0.06961596	-0.17809953	-0.34463528	-0.049430124000000006	-0.43331844
NCI60	HOP62	141540	0.8196	0.20770453	-0.104068026	-0.21915394	0.08978046	-0.13392300000000001	0.057539615999999995	-0.19654872	-0.18636023	-0.042894512	0.45203254	-0.13791170000000003	0.11088097	0.06260999	-0.32256606	-0.18754773	0.16929634	0.012366506999999999	-0.15654932	-0.45579624	0.06376173	-0.34146659999999995	-0.45033392	-0.0015245185999999999	0.25493348	-0.017206538	0.05377701	0.2502817	-0.18410885	-0.67663884	-0.38088679999999997	-0.178861	0.13072123	-0.123729214	-0.095769145	1.1942049	-0.097304165	-0.09254074	-0.16475438	-0.33591098	-0.13237482	0.10384797	-0.06961596	-0.17809953	-0.34463528	-0.049430124000000006	-0.43331844
NCI60	HOP62	141540	0.8052	0.20770453	-0.104068026	-0.21915394	0.08978046	-0.13392300000000001	0.057539615999999995	-0.19654872	-0.18636023	-0.042894512	0.45203254	-0.13791170000000003	0.11088097	0.06260999	-0.32256606	-0.18754773	0.16929634	0.012366506999999999	-0.15654932	-0.45579624	0.06376173	-0.34146659999999995	-0.45033392	-0.0015245185999999999	0.25493348	-0.017206538	0.05377701	0.2502817	-0.18410885	-0.67663884	-0.38088679999999997	-0.178861	0.13072123	-0.123729214	-0.095769145	1.1942049	-0.097304165	-0.09254074	-0.16475438	-0.33591098	-0.13237482	0.10384797	-0.06961596	-0.17809953	-0.34463528	-0.049430124000000006	-0.43331844
NCI60	HOP62	141540	0.7041	0.20770453	-0.104068026	-0.21915394	0.08978046	-0.13392300000000001	0.057539615999999995	-0.19654872	-0.18636023	-0.042894512	0.45203254	-0.13791170000000003	0.11088097	0.06260999	-0.32256606	-0.18754773	0.16929634	0.012366506999999999	-0.15654932	-0.45579624	0.06376173	-0.34146659999999995	-0.45033392	-0.0015245185999999999	0.25493348	-0.017206538	0.05377701	0.2502817	-0.18410885	-0.67663884	-0.38088679999999997	-0.178861	0.13072123	-0.123729214	-0.095769145	1.1942049	-0.097304165	-0.09254074	-0.16475438	-0.33591098	-0.13237482	0.10384797	-0.06961596	-0.17809953	-0.34463528	-0.049430124000000006	-0.43331844
NCI60	HOP62	141540	0.7835	0.20770453	-0.104068026	-0.21915394	0.08978046	-0.13392300000000001	0.057539615999999995	-0.19654872	-0.18636023	-0.042894512	0.45203254	-0.13791170000000003	0.11088097	0.06260999	-0.32256606	-0.18754773	0.16929634	0.012366506999999999	-0.15654932	-0.45579624	0.06376173	-0.34146659999999995	-0.45033392	-0.0015245185999999999	0.25493348	-0.017206538	0.05377701	0.2502817	-0.18410885	-0.67663884	-0.38088679999999997	-0.178861	0.13072123	-0.123729214	-0.095769145	1.1942049	-0.097304165	-0.09254074	-0.16475438	-0.33591098	-0.13237482	0.10384797	-0.06961596	-0.17809953	-0.34463528	-0.049430124000000006	-0.43331844
NCI60	HOP62	141540	0.8391	0.20770453	-0.104068026	-0.21915394	0.08978046	-0.13392300000000001	0.057539615999999995	-0.19654872	-0.18636023	-0.042894512	0.45203254	-0.13791170000000003	0.11088097	0.06260999	-0.32256606	-0.18754773	0.16929634	0.012366506999999999	-0.15654932	-0.45579624	0.06376173	-0.34146659999999995	-0.45033392	-0.0015245185999999999	0.25493348	-0.017206538	0.05377701	0.2502817	-0.18410885	-0.67663884	-0.38088679999999997	-0.178861	0.13072123	-0.123729214	-0.095769145	1.1942049	-0.097304165	-0.09254074	-0.16475438	-0.33591098	-0.13237482	0.10384797	-0.06961596	-0.17809953	-0.34463528	-0.049430124000000006	-0.43331844
NCI60	HOP62	141540	0.8152	0.20770453	-0.104068026	-0.21915394	0.08978046	-0.13392300000000001	0.057539615999999995	-0.19654872	-0.18636023	-0.042894512	0.45203254	-0.13791170000000003	0.11088097	0.06260999	-0.32256606	-0.18754773	0.16929634	0.012366506999999999	-0.15654932	-0.45579624	0.06376173	-0.34146659999999995	-0.45033392	-0.0015245185999999999	0.25493348	-0.017206538	0.05377701	0.2502817	-0.18410885	-0.67663884	-0.38088679999999997	-0.178861	0.13072123	-0.123729214	-0.095769145	1.1942049	-0.097304165	-0.09254074	-0.16475438	-0.33591098	-0.13237482	0.10384797	-0.06961596	-0.17809953	-0.34463528	-0.049430124000000006	-0.43331844
NCI60	HOP62	141540	0.7562	0.20770453	-0.104068026	-0.21915394	0.08978046	-0.13392300000000001	0.057539615999999995	-0.19654872	-0.18636023	-0.042894512	0.45203254	-0.13791170000000003	0.11088097	0.06260999	-0.32256606	-0.18754773	0.16929634	0.012366506999999999	-0.15654932	-0.45579624	0.06376173	-0.34146659999999995	-0.45033392	-0.0015245185999999999	0.25493348	-0.017206538	0.05377701	0.2502817	-0.18410885	-0.67663884	-0.38088679999999997	-0.178861	0.13072123	-0.123729214	-0.095769145	1.1942049	-0.097304165	-0.09254074	-0.16475438	-0.33591098	-0.13237482	0.10384797	-0.06961596	-0.17809953	-0.34463528	-0.049430124000000006	-0.43331844
NCI60	HOP62	141540	0.8909999999999999	0.20770453	-0.104068026	-0.21915394	0.08978046	-0.13392300000000001	0.057539615999999995	-0.19654872	-0.18636023	-0.042894512	0.45203254	-0.13791170000000003	0.11088097	0.06260999	-0.32256606	-0.18754773	0.16929634	0.012366506999999999	-0.15654932	-0.45579624	0.06376173	-0.34146659999999995	-0.45033392	-0.0015245185999999999	0.25493348	-0.017206538	0.05377701	0.2502817	-0.18410885	-0.67663884	-0.38088679999999997	-0.178861	0.13072123	-0.123729214	-0.095769145	1.1942049	-0.097304165	-0.09254074	-0.16475438	-0.33591098	-0.13237482	0.10384797	-0.06961596	-0.17809953	-0.34463528	-0.049430124000000006	-0.43331844
NCI60	HOP62	141540	0.8379	0.20770453	-0.104068026	-0.21915394	0.08978046	-0.13392300000000001	0.057539615999999995	-0.19654872	-0.18636023	-0.042894512	0.45203254	-0.13791170000000003	0.11088097	0.06260999	-0.32256606	-0.18754773	0.16929634	0.012366506999999999	-0.15654932	-0.45579624	0.06376173	-0.34146659999999995	-0.45033392	-0.0015245185999999999	0.25493348	-0.017206538	0.05377701	0.2502817	-0.18410885	-0.67663884	-0.38088679999999997	-0.178861	0.13072123	-0.123729214	-0.095769145	1.1942049	-0.097304165	-0.09254074	-0.16475438	-0.33591098	-0.13237482	0.10384797	-0.06961596	-0.17809953	-0.34463528	-0.049430124000000006	-0.43331844
NCI60	HOP62	141540	0.7636	0.20770453	-0.104068026	-0.21915394	0.08978046	-0.13392300000000001	0.057539615999999995	-0.19654872	-0.18636023	-0.042894512	0.45203254	-0.13791170000000003	0.11088097	0.06260999	-0.32256606	-0.18754773	0.16929634	0.012366506999999999	-0.15654932	-0.45579624	0.06376173	-0.34146659999999995	-0.45033392	-0.0015245185999999999	0.25493348	-0.017206538	0.05377701	0.2502817	-0.18410885	-0.67663884	-0.38088679999999997	-0.178861	0.13072123	-0.123729214	-0.095769145	1.1942049	-0.097304165	-0.09254074	-0.16475438	-0.33591098	-0.13237482	0.10384797	-0.06961596	-0.17809953	-0.34463528	-0.049430124000000006	-0.43331844
NCI60	HOP62	141540	0.7559999999999999	0.20770453	-0.104068026	-0.21915394	0.08978046	-0.13392300000000001	0.057539615999999995	-0.19654872	-0.18636023	-0.042894512	0.45203254	-0.13791170000000003	0.11088097	0.06260999	-0.32256606	-0.18754773	0.16929634	0.012366506999999999	-0.15654932	-0.45579624	0.06376173	-0.34146659999999995	-0.45033392	-0.0015245185999999999	0.25493348	-0.017206538	0.05377701	0.2502817	-0.18410885	-0.67663884	-0.38088679999999997	-0.178861	0.13072123	-0.123729214	-0.095769145	1.1942049	-0.097304165	-0.09254074	-0.16475438	-0.33591098	-0.13237482	0.10384797	-0.06961596	-0.17809953	-0.34463528	-0.049430124000000006	-0.43331844
NCI60	HOP62	141540	0.7597	0.20770453	-0.104068026	-0.21915394	0.08978046	-0.13392300000000001	0.057539615999999995	-0.19654872	-0.18636023	-0.042894512	0.45203254	-0.13791170000000003	0.11088097	0.06260999	-0.32256606	-0.18754773	0.16929634	0.012366506999999999	-0.15654932	-0.45579624	0.06376173	-0.34146659999999995	-0.45033392	-0.0015245185999999999	0.25493348	-0.017206538	0.05377701	0.2502817	-0.18410885	-0.67663884	-0.38088679999999997	-0.178861	0.13072123	-0.123729214	-0.095769145	1.1942049	-0.097304165	-0.09254074	-0.16475438	-0.33591098	-0.13237482	0.10384797	-0.06961596	-0.17809953	-0.34463528	-0.049430124000000006	-0.43331844
NCI60	HOP62	141540	0.6695	0.20770453	-0.104068026	-0.21915394	0.08978046	-0.13392300000000001	0.057539615999999995	-0.19654872	-0.18636023	-0.042894512	0.45203254	-0.13791170000000003	0.11088097	0.06260999	-0.32256606	-0.18754773	0.16929634	0.012366506999999999	-0.15654932	-0.45579624	0.06376173	-0.34146659999999995	-0.45033392	-0.0015245185999999999	0.25493348	-0.017206538	0.05377701	0.2502817	-0.18410885	-0.67663884	-0.38088679999999997	-0.178861	0.13072123	-0.123729214	-0.095769145	1.1942049	-0.097304165	-0.09254074	-0.16475438	-0.33591098	-0.13237482	0.10384797	-0.06961596	-0.17809953	-0.34463528	-0.049430124000000006	-0.43331844
NCI60	HOP62	141540	0.8466	0.20770453	-0.104068026	-0.21915394	0.08978046	-0.13392300000000001	0.057539615999999995	-0.19654872	-0.18636023	-0.042894512	0.45203254	-0.13791170000000003	0.11088097	0.06260999	-0.32256606	-0.18754773	0.16929634	0.012366506999999999	-0.15654932	-0.45579624	0.06376173	-0.34146659999999995	-0.45033392	-0.0015245185999999999	0.25493348	-0.017206538	0.05377701	0.2502817	-0.18410885	-0.67663884	-0.38088679999999997	-0.178861	0.13072123	-0.123729214	-0.095769145	1.1942049	-0.097304165	-0.09254074	-0.16475438	-0.33591098	-0.13237482	0.10384797	-0.06961596	-0.17809953	-0.34463528	-0.049430124000000006	-0.43331844
NCI60	HOP62	141540	0.7408	0.20770453	-0.104068026	-0.21915394	0.08978046	-0.13392300000000001	0.057539615999999995	-0.19654872	-0.18636023	-0.042894512	0.45203254	-0.13791170000000003	0.11088097	0.06260999	-0.32256606	-0.18754773	0.16929634	0.012366506999999999	-0.15654932	-0.45579624	0.06376173	-0.34146659999999995	-0.45033392	-0.0015245185999999999	0.25493348	-0.017206538	0.05377701	0.2502817	-0.18410885	-0.67663884	-0.38088679999999997	-0.178861	0.13072123	-0.123729214	-0.095769145	1.1942049	-0.097304165	-0.09254074	-0.16475438	-0.33591098	-0.13237482	0.10384797	-0.06961596	-0.17809953	-0.34463528	-0.049430124000000006	-0.43331844
NCI60	HOP62	141540	0.8307	0.20770453	-0.104068026	-0.21915394	0.08978046	-0.13392300000000001	0.057539615999999995	-0.19654872	-0.18636023	-0.042894512	0.45203254	-0.13791170000000003	0.11088097	0.06260999	-0.32256606	-0.18754773	0.16929634	0.012366506999999999	-0.15654932	-0.45579624	0.06376173	-0.34146659999999995	-0.45033392	-0.0015245185999999999	0.25493348	-0.017206538	0.05377701	0.2502817	-0.18410885	-0.67663884	-0.38088679999999997	-0.178861	0.13072123	-0.123729214	-0.095769145	1.1942049	-0.097304165	-0.09254074	-0.16475438	-0.33591098	-0.13237482	0.10384797	-0.06961596	-0.17809953	-0.34463528	-0.049430124000000006	-0.43331844
NCI60	HOP62	141540	0.9821	0.20770453	-0.104068026	-0.21915394	0.08978046	-0.13392300000000001	0.057539615999999995	-0.19654872	-0.18636023	-0.042894512	0.45203254	-0.13791170000000003	0.11088097	0.06260999	-0.32256606	-0.18754773	0.16929634	0.012366506999999999	-0.15654932	-0.45579624	0.06376173	-0.34146659999999995	-0.45033392	-0.0015245185999999999	0.25493348	-0.017206538	0.05377701	0.2502817	-0.18410885	-0.67663884	-0.38088679999999997	-0.178861	0.13072123	-0.123729214	-0.095769145	1.1942049	-0.097304165	-0.09254074	-0.16475438	-0.33591098	-0.13237482	0.10384797	-0.06961596	-0.17809953	-0.34463528	-0.049430124000000006	-0.43331844
NCI60	HOP62	141540	0.9918	0.20770453	-0.104068026	-0.21915394	0.08978046	-0.13392300000000001	0.057539615999999995	-0.19654872	-0.18636023	-0.042894512	0.45203254	-0.13791170000000003	0.11088097	0.06260999	-0.32256606	-0.18754773	0.16929634	0.012366506999999999	-0.15654932	-0.45579624	0.06376173	-0.34146659999999995	-0.45033392	-0.0015245185999999999	0.25493348	-0.017206538	0.05377701	0.2502817	-0.18410885	-0.67663884	-0.38088679999999997	-0.178861	0.13072123	-0.123729214	-0.095769145	1.1942049	-0.097304165	-0.09254074	-0.16475438	-0.33591098	-0.13237482	0.10384797	-0.06961596	-0.17809953	-0.34463528	-0.049430124000000006	-0.43331844
NCI60	HOP62	141540	0.9972	0.20770453	-0.104068026	-0.21915394	0.08978046	-0.13392300000000001	0.057539615999999995	-0.19654872	-0.18636023	-0.042894512	0.45203254	-0.13791170000000003	0.11088097	0.06260999	-0.32256606	-0.18754773	0.16929634	0.012366506999999999	-0.15654932	-0.45579624	0.06376173	-0.34146659999999995	-0.45033392	-0.0015245185999999999	0.25493348	-0.017206538	0.05377701	0.2502817	-0.18410885	-0.67663884	-0.38088679999999997	-0.178861	0.13072123	-0.123729214	-0.095769145	1.1942049	-0.097304165	-0.09254074	-0.16475438	-0.33591098	-0.13237482	0.10384797	-0.06961596	-0.17809953	-0.34463528	-0.049430124000000006	-0.43331844
NCI60	HOP62	141540	0.9639	0.20770453	-0.104068026	-0.21915394	0.08978046	-0.13392300000000001	0.057539615999999995	-0.19654872	-0.18636023	-0.042894512	0.45203254	-0.13791170000000003	0.11088097	0.06260999	-0.32256606	-0.18754773	0.16929634	0.012366506999999999	-0.15654932	-0.45579624	0.06376173	-0.34146659999999995	-0.45033392	-0.0015245185999999999	0.25493348	-0.017206538	0.05377701	0.2502817	-0.18410885	-0.67663884	-0.38088679999999997	-0.178861	0.13072123	-0.123729214	-0.095769145	1.1942049	-0.097304165	-0.09254074	-0.16475438	-0.33591098	-0.13237482	0.10384797	-0.06961596	-0.17809953	-0.34463528	-0.049430124000000006	-0.43331844
NCI60	HOP62	141540	0.9827	0.20770453	-0.104068026	-0.21915394	0.08978046	-0.13392300000000001	0.057539615999999995	-0.19654872	-0.18636023	-0.042894512	0.45203254	-0.13791170000000003	0.11088097	0.06260999	-0.32256606	-0.18754773	0.16929634	0.012366506999999999	-0.15654932	-0.45579624	0.06376173	-0.34146659999999995	-0.45033392	-0.0015245185999999999	0.25493348	-0.017206538	0.05377701	0.2502817	-0.18410885	-0.67663884	-0.38088679999999997	-0.178861	0.13072123	-0.123729214	-0.095769145	1.1942049	-0.097304165	-0.09254074	-0.16475438	-0.33591098	-0.13237482	0.10384797	-0.06961596	-0.17809953	-0.34463528	-0.049430124000000006	-0.43331844
NCI60	HOP62	141540	0.9634	0.20770453	-0.104068026	-0.21915394	0.08978046	-0.13392300000000001	0.057539615999999995	-0.19654872	-0.18636023	-0.042894512	0.45203254	-0.13791170000000003	0.11088097	0.06260999	-0.32256606	-0.18754773	0.16929634	0.012366506999999999	-0.15654932	-0.45579624	0.06376173	-0.34146659999999995	-0.45033392	-0.0015245185999999999	0.25493348	-0.017206538	0.05377701	0.2502817	-0.18410885	-0.67663884	-0.38088679999999997	-0.178861	0.13072123	-0.123729214	-0.095769145	1.1942049	-0.097304165	-0.09254074	-0.16475438	-0.33591098	-0.13237482	0.10384797	-0.06961596	-0.17809953	-0.34463528	-0.049430124000000006	-0.43331844
NCI60	HOP62	141540	0.9553	0.20770453	-0.104068026	-0.21915394	0.08978046	-0.13392300000000001	0.057539615999999995	-0.19654872	-0.18636023	-0.042894512	0.45203254	-0.13791170000000003	0.11088097	0.06260999	-0.32256606	-0.18754773	0.16929634	0.012366506999999999	-0.15654932	-0.45579624	0.06376173	-0.34146659999999995	-0.45033392	-0.0015245185999999999	0.25493348	-0.017206538	0.05377701	0.2502817	-0.18410885	-0.67663884	-0.38088679999999997	-0.178861	0.13072123	-0.123729214	-0.095769145	1.1942049	-0.097304165	-0.09254074	-0.16475438	-0.33591098	-0.13237482	0.10384797	-0.06961596	-0.17809953	-0.34463528	-0.049430124000000006	-0.43331844
NCI60	HOP62	141540	0.7815	0.20770453	-0.104068026	-0.21915394	0.08978046	-0.13392300000000001	0.057539615999999995	-0.19654872	-0.18636023	-0.042894512	0.45203254	-0.13791170000000003	0.11088097	0.06260999	-0.32256606	-0.18754773	0.16929634	0.012366506999999999	-0.15654932	-0.45579624	0.06376173	-0.34146659999999995	-0.45033392	-0.0015245185999999999	0.25493348	-0.017206538	0.05377701	0.2502817	-0.18410885	-0.67663884	-0.38088679999999997	-0.178861	0.13072123	-0.123729214	-0.095769145	1.1942049	-0.097304165	-0.09254074	-0.16475438	-0.33591098	-0.13237482	0.10384797	-0.06961596	-0.17809953	-0.34463528	-0.049430124000000006	-0.43331844
NCI60	HOP62	141540	0.6562	0.20770453	-0.104068026	-0.21915394	0.08978046	-0.13392300000000001	0.057539615999999995	-0.19654872	-0.18636023	-0.042894512	0.45203254	-0.13791170000000003	0.11088097	0.06260999	-0.32256606	-0.18754773	0.16929634	0.012366506999999999	-0.15654932	-0.45579624	0.06376173	-0.34146659999999995	-0.45033392	-0.0015245185999999999	0.25493348	-0.017206538	0.05377701	0.2502817	-0.18410885	-0.67663884	-0.38088679999999997	-0.178861	0.13072123	-0.123729214	-0.095769145	1.1942049	-0.097304165	-0.09254074	-0.16475438	-0.33591098	-0.13237482	0.10384797	-0.06961596	-0.17809953	-0.34463528	-0.049430124000000006	-0.43331844
NCI60	HOP62	141540	0.7827	0.20770453	-0.104068026	-0.21915394	0.08978046	-0.13392300000000001	0.057539615999999995	-0.19654872	-0.18636023	-0.042894512	0.45203254	-0.13791170000000003	0.11088097	0.06260999	-0.32256606	-0.18754773	0.16929634	0.012366506999999999	-0.15654932	-0.45579624	0.06376173	-0.34146659999999995	-0.45033392	-0.0015245185999999999	0.25493348	-0.017206538	0.05377701	0.2502817	-0.18410885	-0.67663884	-0.38088679999999997	-0.178861	0.13072123	-0.123729214	-0.095769145	1.1942049	-0.097304165	-0.09254074	-0.16475438	-0.33591098	-0.13237482	0.10384797	-0.06961596	-0.17809953	-0.34463528	-0.049430124000000006	-0.43331844
NCI60	HOP62	141540	0.8238	0.20770453	-0.104068026	-0.21915394	0.08978046	-0.13392300000000001	0.057539615999999995	-0.19654872	-0.18636023	-0.042894512	0.45203254	-0.13791170000000003	0.11088097	0.06260999	-0.32256606	-0.18754773	0.16929634	0.012366506999999999	-0.15654932	-0.45579624	0.06376173	-0.34146659999999995	-0.45033392	-0.0015245185999999999	0.25493348	-0.017206538	0.05377701	0.2502817	-0.18410885	-0.67663884	-0.38088679999999997	-0.178861	0.13072123	-0.123729214	-0.095769145	1.1942049	-0.097304165	-0.09254074	-0.16475438	-0.33591098	-0.13237482	0.10384797	-0.06961596	-0.17809953	-0.34463528	-0.049430124000000006	-0.43331844
NCI60	HOP62	141540	0.8415	0.20770453	-0.104068026	-0.21915394	0.08978046	-0.13392300000000001	0.057539615999999995	-0.19654872	-0.18636023	-0.042894512	0.45203254	-0.13791170000000003	0.11088097	0.06260999	-0.32256606	-0.18754773	0.16929634	0.012366506999999999	-0.15654932	-0.45579624	0.06376173	-0.34146659999999995	-0.45033392	-0.0015245185999999999	0.25493348	-0.017206538	0.05377701	0.2502817	-0.18410885	-0.67663884	-0.38088679999999997	-0.178861	0.13072123	-0.123729214	-0.095769145	1.1942049	-0.097304165	-0.09254074	-0.16475438	-0.33591098	-0.13237482	0.10384797	-0.06961596	-0.17809953	-0.34463528	-0.049430124000000006	-0.43331844
NCI60	HOP92	141540	0.9729	-0.21537817	-0.33907452	-0.016772255	-0.26971546	-0.041666612	0.38482916	-0.037462287000000004	-0.1760714	-0.054662034000000005	-0.8157369000000001	0.1151994	-0.27235276	-0.07957137	0.24666129	-0.115779065	-0.32317764	-0.5650425	-0.22144867	0.6738555	0.46891835	-0.19663529	-0.29449743	0.023837926000000002	-0.03612101	-0.3601083	-0.32494462	-0.11171776	-0.25503922	0.40009376	-0.19124569	-0.1641536	0.12080113	0.0014639523999999998	-0.08924819	0.41634536	-0.18293945	-0.011533802	-0.18477026	-0.31735456	-0.10853163	0.17708924	0.041769575	-0.1478703	0.23964453	-0.1832344	-0.20876148
NCI60	HOP92	141540	0.9971	-0.21537817	-0.33907452	-0.016772255	-0.26971546	-0.041666612	0.38482916	-0.037462287000000004	-0.1760714	-0.054662034000000005	-0.8157369000000001	0.1151994	-0.27235276	-0.07957137	0.24666129	-0.115779065	-0.32317764	-0.5650425	-0.22144867	0.6738555	0.46891835	-0.19663529	-0.29449743	0.023837926000000002	-0.03612101	-0.3601083	-0.32494462	-0.11171776	-0.25503922	0.40009376	-0.19124569	-0.1641536	0.12080113	0.0014639523999999998	-0.08924819	0.41634536	-0.18293945	-0.011533802	-0.18477026	-0.31735456	-0.10853163	0.17708924	0.041769575	-0.1478703	0.23964453	-0.1832344	-0.20876148
NCI60	HOP92	141540	0.9612	-0.21537817	-0.33907452	-0.016772255	-0.26971546	-0.041666612	0.38482916	-0.037462287000000004	-0.1760714	-0.054662034000000005	-0.8157369000000001	0.1151994	-0.27235276	-0.07957137	0.24666129	-0.115779065	-0.32317764	-0.5650425	-0.22144867	0.6738555	0.46891835	-0.19663529	-0.29449743	0.023837926000000002	-0.03612101	-0.3601083	-0.32494462	-0.11171776	-0.25503922	0.40009376	-0.19124569	-0.1641536	0.12080113	0.0014639523999999998	-0.08924819	0.41634536	-0.18293945	-0.011533802	-0.18477026	-0.31735456	-0.10853163	0.17708924	0.041769575	-0.1478703	0.23964453	-0.1832344	-0.20876148
NCI60	HOP92	141540	0.9976	-0.21537817	-0.33907452	-0.016772255	-0.26971546	-0.041666612	0.38482916	-0.037462287000000004	-0.1760714	-0.054662034000000005	-0.8157369000000001	0.1151994	-0.27235276	-0.07957137	0.24666129	-0.115779065	-0.32317764	-0.5650425	-0.22144867	0.6738555	0.46891835	-0.19663529	-0.29449743	0.023837926000000002	-0.03612101	-0.3601083	-0.32494462	-0.11171776	-0.25503922	0.40009376	-0.19124569	-0.1641536	0.12080113	0.0014639523999999998	-0.08924819	0.41634536	-0.18293945	-0.011533802	-0.18477026	-0.31735456	-0.10853163	0.17708924	0.041769575	-0.1478703	0.23964453	-0.1832344	-0.20876148
NCI60	HOP92	141540	0.9777	-0.21537817	-0.33907452	-0.016772255	-0.26971546	-0.041666612	0.38482916	-0.037462287000000004	-0.1760714	-0.054662034000000005	-0.8157369000000001	0.1151994	-0.27235276	-0.07957137	0.24666129	-0.115779065	-0.32317764	-0.5650425	-0.22144867	0.6738555	0.46891835	-0.19663529	-0.29449743	0.023837926000000002	-0.03612101	-0.3601083	-0.32494462	-0.11171776	-0.25503922	0.40009376	-0.19124569	-0.1641536	0.12080113	0.0014639523999999998	-0.08924819	0.41634536	-0.18293945	-0.011533802	-0.18477026	-0.31735456	-0.10853163	0.17708924	0.041769575	-0.1478703	0.23964453	-0.1832344	-0.20876148
NCI60	HOP92	141540	0.9998	-0.21537817	-0.33907452	-0.016772255	-0.26971546	-0.041666612	0.38482916	-0.037462287000000004	-0.1760714	-0.054662034000000005	-0.8157369000000001	0.1151994	-0.27235276	-0.07957137	0.24666129	-0.115779065	-0.32317764	-0.5650425	-0.22144867	0.6738555	0.46891835	-0.19663529	-0.29449743	0.023837926000000002	-0.03612101	-0.3601083	-0.32494462	-0.11171776	-0.25503922	0.40009376	-0.19124569	-0.1641536	0.12080113	0.0014639523999999998	-0.08924819	0.41634536	-0.18293945	-0.011533802	-0.18477026	-0.31735456	-0.10853163	0.17708924	0.041769575	-0.1478703	0.23964453	-0.1832344	-0.20876148
NCI60	HOP92	141540	1.0	-0.21537817	-0.33907452	-0.016772255	-0.26971546	-0.041666612	0.38482916	-0.037462287000000004	-0.1760714	-0.054662034000000005	-0.8157369000000001	0.1151994	-0.27235276	-0.07957137	0.24666129	-0.115779065	-0.32317764	-0.5650425	-0.22144867	0.6738555	0.46891835	-0.19663529	-0.29449743	0.023837926000000002	-0.03612101	-0.3601083	-0.32494462	-0.11171776	-0.25503922	0.40009376	-0.19124569	-0.1641536	0.12080113	0.0014639523999999998	-0.08924819	0.41634536	-0.18293945	-0.011533802	-0.18477026	-0.31735456	-0.10853163	0.17708924	0.041769575	-0.1478703	0.23964453	-0.1832344	-0.20876148
NCI60	HOP92	141540	0.9969	-0.21537817	-0.33907452	-0.016772255	-0.26971546	-0.041666612	0.38482916	-0.037462287000000004	-0.1760714	-0.054662034000000005	-0.8157369000000001	0.1151994	-0.27235276	-0.07957137	0.24666129	-0.115779065	-0.32317764	-0.5650425	-0.22144867	0.6738555	0.46891835	-0.19663529	-0.29449743	0.023837926000000002	-0.03612101	-0.3601083	-0.32494462	-0.11171776	-0.25503922	0.40009376	-0.19124569	-0.1641536	0.12080113	0.0014639523999999998	-0.08924819	0.41634536	-0.18293945	-0.011533802	-0.18477026	-0.31735456	-0.10853163	0.17708924	0.041769575	-0.1478703	0.23964453	-0.1832344	-0.20876148
NCI60	HOP92	141540	0.8952	-0.21537817	-0.33907452	-0.016772255	-0.26971546	-0.041666612	0.38482916	-0.037462287000000004	-0.1760714	-0.054662034000000005	-0.8157369000000001	0.1151994	-0.27235276	-0.07957137	0.24666129	-0.115779065	-0.32317764	-0.5650425	-0.22144867	0.6738555	0.46891835	-0.19663529	-0.29449743	0.023837926000000002	-0.03612101	-0.3601083	-0.32494462	-0.11171776	-0.25503922	0.40009376	-0.19124569	-0.1641536	0.12080113	0.0014639523999999998	-0.08924819	0.41634536	-0.18293945	-0.011533802	-0.18477026	-0.31735456	-0.10853163	0.17708924	0.041769575	-0.1478703	0.23964453	-0.1832344	-0.20876148
NCI60	HOP92	141540	0.8664	-0.21537817	-0.33907452	-0.016772255	-0.26971546	-0.041666612	0.38482916	-0.037462287000000004	-0.1760714	-0.054662034000000005	-0.8157369000000001	0.1151994	-0.27235276	-0.07957137	0.24666129	-0.115779065	-0.32317764	-0.5650425	-0.22144867	0.6738555	0.46891835	-0.19663529	-0.29449743	0.023837926000000002	-0.03612101	-0.3601083	-0.32494462	-0.11171776	-0.25503922	0.40009376	-0.19124569	-0.1641536	0.12080113	0.0014639523999999998	-0.08924819	0.41634536	-0.18293945	-0.011533802	-0.18477026	-0.31735456	-0.10853163	0.17708924	0.041769575	-0.1478703	0.23964453	-0.1832344	-0.20876148
NCI60	HOP92	141540	0.7708	-0.21537817	-0.33907452	-0.016772255	-0.26971546	-0.041666612	0.38482916	-0.037462287000000004	-0.1760714	-0.054662034000000005	-0.8157369000000001	0.1151994	-0.27235276	-0.07957137	0.24666129	-0.115779065	-0.32317764	-0.5650425	-0.22144867	0.6738555	0.46891835	-0.19663529	-0.29449743	0.023837926000000002	-0.03612101	-0.3601083	-0.32494462	-0.11171776	-0.25503922	0.40009376	-0.19124569	-0.1641536	0.12080113	0.0014639523999999998	-0.08924819	0.41634536	-0.18293945	-0.011533802	-0.18477026	-0.31735456	-0.10853163	0.17708924	0.041769575	-0.1478703	0.23964453	-0.1832344	-0.20876148
NCI60	HOP92	141540	0.8804	-0.21537817	-0.33907452	-0.016772255	-0.26971546	-0.041666612	0.38482916	-0.037462287000000004	-0.1760714	-0.054662034000000005	-0.8157369000000001	0.1151994	-0.27235276	-0.07957137	0.24666129	-0.115779065	-0.32317764	-0.5650425	-0.22144867	0.6738555	0.46891835	-0.19663529	-0.29449743	0.023837926000000002	-0.03612101	-0.3601083	-0.32494462	-0.11171776	-0.25503922	0.40009376	-0.19124569	-0.1641536	0.12080113	0.0014639523999999998	-0.08924819	0.41634536	-0.18293945	-0.011533802	-0.18477026	-0.31735456	-0.10853163	0.17708924	0.041769575	-0.1478703	0.23964453	-0.1832344	-0.20876148
NCI60	HOP92	141540	0.8948	-0.21537817	-0.33907452	-0.016772255	-0.26971546	-0.041666612	0.38482916	-0.037462287000000004	-0.1760714	-0.054662034000000005	-0.8157369000000001	0.1151994	-0.27235276	-0.07957137	0.24666129	-0.115779065	-0.32317764	-0.5650425	-0.22144867	0.6738555	0.46891835	-0.19663529	-0.29449743	0.023837926000000002	-0.03612101	-0.3601083	-0.32494462	-0.11171776	-0.25503922	0.40009376	-0.19124569	-0.1641536	0.12080113	0.0014639523999999998	-0.08924819	0.41634536	-0.18293945	-0.011533802	-0.18477026	-0.31735456	-0.10853163	0.17708924	0.041769575	-0.1478703	0.23964453	-0.1832344	-0.20876148
NCI60	HOP92	141540	0.8313	-0.21537817	-0.33907452	-0.016772255	-0.26971546	-0.041666612	0.38482916	-0.037462287000000004	-0.1760714	-0.054662034000000005	-0.8157369000000001	0.1151994	-0.27235276	-0.07957137	0.24666129	-0.115779065	-0.32317764	-0.5650425	-0.22144867	0.6738555	0.46891835	-0.19663529	-0.29449743	0.023837926000000002	-0.03612101	-0.3601083	-0.32494462	-0.11171776	-0.25503922	0.40009376	-0.19124569	-0.1641536	0.12080113	0.0014639523999999998	-0.08924819	0.41634536	-0.18293945	-0.011533802	-0.18477026	-0.31735456	-0.10853163	0.17708924	0.041769575	-0.1478703	0.23964453	-0.1832344	-0.20876148
NCI60	HOP92	141540	0.8659	-0.21537817	-0.33907452	-0.016772255	-0.26971546	-0.041666612	0.38482916	-0.037462287000000004	-0.1760714	-0.054662034000000005	-0.8157369000000001	0.1151994	-0.27235276	-0.07957137	0.24666129	-0.115779065	-0.32317764	-0.5650425	-0.22144867	0.6738555	0.46891835	-0.19663529	-0.29449743	0.023837926000000002	-0.03612101	-0.3601083	-0.32494462	-0.11171776	-0.25503922	0.40009376	-0.19124569	-0.1641536	0.12080113	0.0014639523999999998	-0.08924819	0.41634536	-0.18293945	-0.011533802	-0.18477026	-0.31735456	-0.10853163	0.17708924	0.041769575	-0.1478703	0.23964453	-0.1832344	-0.20876148
NCI60	HOP92	141540	0.8229	-0.21537817	-0.33907452	-0.016772255	-0.26971546	-0.041666612	0.38482916	-0.037462287000000004	-0.1760714	-0.054662034000000005	-0.8157369000000001	0.1151994	-0.27235276	-0.07957137	0.24666129	-0.115779065	-0.32317764	-0.5650425	-0.22144867	0.6738555	0.46891835	-0.19663529	-0.29449743	0.023837926000000002	-0.03612101	-0.3601083	-0.32494462	-0.11171776	-0.25503922	0.40009376	-0.19124569	-0.1641536	0.12080113	0.0014639523999999998	-0.08924819	0.41634536	-0.18293945	-0.011533802	-0.18477026	-0.31735456	-0.10853163	0.17708924	0.041769575	-0.1478703	0.23964453	-0.1832344	-0.20876148
NCI60	HOP92	141540	0.8652	-0.21537817	-0.33907452	-0.016772255	-0.26971546	-0.041666612	0.38482916	-0.037462287000000004	-0.1760714	-0.054662034000000005	-0.8157369000000001	0.1151994	-0.27235276	-0.07957137	0.24666129	-0.115779065	-0.32317764	-0.5650425	-0.22144867	0.6738555	0.46891835	-0.19663529	-0.29449743	0.023837926000000002	-0.03612101	-0.3601083	-0.32494462	-0.11171776	-0.25503922	0.40009376	-0.19124569	-0.1641536	0.12080113	0.0014639523999999998	-0.08924819	0.41634536	-0.18293945	-0.011533802	-0.18477026	-0.31735456	-0.10853163	0.17708924	0.041769575	-0.1478703	0.23964453	-0.1832344	-0.20876148
NCI60	HOP92	141540	0.8629	-0.21537817	-0.33907452	-0.016772255	-0.26971546	-0.041666612	0.38482916	-0.037462287000000004	-0.1760714	-0.054662034000000005	-0.8157369000000001	0.1151994	-0.27235276	-0.07957137	0.24666129	-0.115779065	-0.32317764	-0.5650425	-0.22144867	0.6738555	0.46891835	-0.19663529	-0.29449743	0.023837926000000002	-0.03612101	-0.3601083	-0.32494462	-0.11171776	-0.25503922	0.40009376	-0.19124569	-0.1641536	0.12080113	0.0014639523999999998	-0.08924819	0.41634536	-0.18293945	-0.011533802	-0.18477026	-0.31735456	-0.10853163	0.17708924	0.041769575	-0.1478703	0.23964453	-0.1832344	-0.20876148
NCI60	HOP92	141540	0.8664	-0.21537817	-0.33907452	-0.016772255	-0.26971546	-0.041666612	0.38482916	-0.037462287000000004	-0.1760714	-0.054662034000000005	-0.8157369000000001	0.1151994	-0.27235276	-0.07957137	0.24666129	-0.115779065	-0.32317764	-0.5650425	-0.22144867	0.6738555	0.46891835	-0.19663529	-0.29449743	0.023837926000000002	-0.03612101	-0.3601083	-0.32494462	-0.11171776	-0.25503922	0.40009376	-0.19124569	-0.1641536	0.12080113	0.0014639523999999998	-0.08924819	0.41634536	-0.18293945	-0.011533802	-0.18477026	-0.31735456	-0.10853163	0.17708924	0.041769575	-0.1478703	0.23964453	-0.1832344	-0.20876148
NCI60	HOP92	141540	0.8785	-0.21537817	-0.33907452	-0.016772255	-0.26971546	-0.041666612	0.38482916	-0.037462287000000004	-0.1760714	-0.054662034000000005	-0.8157369000000001	0.1151994	-0.27235276	-0.07957137	0.24666129	-0.115779065	-0.32317764	-0.5650425	-0.22144867	0.6738555	0.46891835	-0.19663529	-0.29449743	0.023837926000000002	-0.03612101	-0.3601083	-0.32494462	-0.11171776	-0.25503922	0.40009376	-0.19124569	-0.1641536	0.12080113	0.0014639523999999998	-0.08924819	0.41634536	-0.18293945	-0.011533802	-0.18477026	-0.31735456	-0.10853163	0.17708924	0.041769575	-0.1478703	0.23964453	-0.1832344	-0.20876148
NCI60	HOP92	141540	0.9178	-0.21537817	-0.33907452	-0.016772255	-0.26971546	-0.041666612	0.38482916	-0.037462287000000004	-0.1760714	-0.054662034000000005	-0.8157369000000001	0.1151994	-0.27235276	-0.07957137	0.24666129	-0.115779065	-0.32317764	-0.5650425	-0.22144867	0.6738555	0.46891835	-0.19663529	-0.29449743	0.023837926000000002	-0.03612101	-0.3601083	-0.32494462	-0.11171776	-0.25503922	0.40009376	-0.19124569	-0.1641536	0.12080113	0.0014639523999999998	-0.08924819	0.41634536	-0.18293945	-0.011533802	-0.18477026	-0.31735456	-0.10853163	0.17708924	0.041769575	-0.1478703	0.23964453	-0.1832344	-0.20876148
NCI60	HOP92	141540	0.8371	-0.21537817	-0.33907452	-0.016772255	-0.26971546	-0.041666612	0.38482916	-0.037462287000000004	-0.1760714	-0.054662034000000005	-0.8157369000000001	0.1151994	-0.27235276	-0.07957137	0.24666129	-0.115779065	-0.32317764	-0.5650425	-0.22144867	0.6738555	0.46891835	-0.19663529	-0.29449743	0.023837926000000002	-0.03612101	-0.3601083	-0.32494462	-0.11171776	-0.25503922	0.40009376	-0.19124569	-0.1641536	0.12080113	0.0014639523999999998	-0.08924819	0.41634536	-0.18293945	-0.011533802	-0.18477026	-0.31735456	-0.10853163	0.17708924	0.041769575	-0.1478703	0.23964453	-0.1832344	-0.20876148
NCI60	HOP92	141540	0.8315	-0.21537817	-0.33907452	-0.016772255	-0.26971546	-0.041666612	0.38482916	-0.037462287000000004	-0.1760714	-0.054662034000000005	-0.8157369000000001	0.1151994	-0.27235276	-0.07957137	0.24666129	-0.115779065	-0.32317764	-0.5650425	-0.22144867	0.6738555	0.46891835	-0.19663529	-0.29449743	0.023837926000000002	-0.03612101	-0.3601083	-0.32494462	-0.11171776	-0.25503922	0.40009376	-0.19124569	-0.1641536	0.12080113	0.0014639523999999998	-0.08924819	0.41634536	-0.18293945	-0.011533802	-0.18477026	-0.31735456	-0.10853163	0.17708924	0.041769575	-0.1478703	0.23964453	-0.1832344	-0.20876148
NCI60	HOP92	141540	0.8909	-0.21537817	-0.33907452	-0.016772255	-0.26971546	-0.041666612	0.38482916	-0.037462287000000004	-0.1760714	-0.054662034000000005	-0.8157369000000001	0.1151994	-0.27235276	-0.07957137	0.24666129	-0.115779065	-0.32317764	-0.5650425	-0.22144867	0.6738555	0.46891835	-0.19663529	-0.29449743	0.023837926000000002	-0.03612101	-0.3601083	-0.32494462	-0.11171776	-0.25503922	0.40009376	-0.19124569	-0.1641536	0.12080113	0.0014639523999999998	-0.08924819	0.41634536	-0.18293945	-0.011533802	-0.18477026	-0.31735456	-0.10853163	0.17708924	0.041769575	-0.1478703	0.23964453	-0.1832344	-0.20876148
NCI60	HOP92	141540	0.9045	-0.21537817	-0.33907452	-0.016772255	-0.26971546	-0.041666612	0.38482916	-0.037462287000000004	-0.1760714	-0.054662034000000005	-0.8157369000000001	0.1151994	-0.27235276	-0.07957137	0.24666129	-0.115779065	-0.32317764	-0.5650425	-0.22144867	0.6738555	0.46891835	-0.19663529	-0.29449743	0.023837926000000002	-0.03612101	-0.3601083	-0.32494462	-0.11171776	-0.25503922	0.40009376	-0.19124569	-0.1641536	0.12080113	0.0014639523999999998	-0.08924819	0.41634536	-0.18293945	-0.011533802	-0.18477026	-0.31735456	-0.10853163	0.17708924	0.041769575	-0.1478703	0.23964453	-0.1832344	-0.20876148
NCI60	HOP92	141540	0.8965	-0.21537817	-0.33907452	-0.016772255	-0.26971546	-0.041666612	0.38482916	-0.037462287000000004	-0.1760714	-0.054662034000000005	-0.8157369000000001	0.1151994	-0.27235276	-0.07957137	0.24666129	-0.115779065	-0.32317764	-0.5650425	-0.22144867	0.6738555	0.46891835	-0.19663529	-0.29449743	0.023837926000000002	-0.03612101	-0.3601083	-0.32494462	-0.11171776	-0.25503922	0.40009376	-0.19124569	-0.1641536	0.12080113	0.0014639523999999998	-0.08924819	0.41634536	-0.18293945	-0.011533802	-0.18477026	-0.31735456	-0.10853163	0.17708924	0.041769575	-0.1478703	0.23964453	-0.1832344	-0.20876148
NCI60	HOP92	141540	0.8356	-0.21537817	-0.33907452	-0.016772255	-0.26971546	-0.041666612	0.38482916	-0.037462287000000004	-0.1760714	-0.054662034000000005	-0.8157369000000001	0.1151994	-0.27235276	-0.07957137	0.24666129	-0.115779065	-0.32317764	-0.5650425	-0.22144867	0.6738555	0.46891835	-0.19663529	-0.29449743	0.023837926000000002	-0.03612101	-0.3601083	-0.32494462	-0.11171776	-0.25503922	0.40009376	-0.19124569	-0.1641536	0.12080113	0.0014639523999999998	-0.08924819	0.41634536	-0.18293945	-0.011533802	-0.18477026	-0.31735456	-0.10853163	0.17708924	0.041769575	-0.1478703	0.23964453	-0.1832344	-0.20876148
NCI60	HOP92	141540	0.4935	-0.21537817	-0.33907452	-0.016772255	-0.26971546	-0.041666612	0.38482916	-0.037462287000000004	-0.1760714	-0.054662034000000005	-0.8157369000000001	0.1151994	-0.27235276	-0.07957137	0.24666129	-0.115779065	-0.32317764	-0.5650425	-0.22144867	0.6738555	0.46891835	-0.19663529	-0.29449743	0.023837926000000002	-0.03612101	-0.3601083	-0.32494462	-0.11171776	-0.25503922	0.40009376	-0.19124569	-0.1641536	0.12080113	0.0014639523999999998	-0.08924819	0.41634536	-0.18293945	-0.011533802	-0.18477026	-0.31735456	-0.10853163	0.17708924	0.041769575	-0.1478703	0.23964453	-0.1832344	-0.20876148
NCI60	HOP92	141540	0.8575	-0.21537817	-0.33907452	-0.016772255	-0.26971546	-0.041666612	0.38482916	-0.037462287000000004	-0.1760714	-0.054662034000000005	-0.8157369000000001	0.1151994	-0.27235276	-0.07957137	0.24666129	-0.115779065	-0.32317764	-0.5650425	-0.22144867	0.6738555	0.46891835	-0.19663529	-0.29449743	0.023837926000000002	-0.03612101	-0.3601083	-0.32494462	-0.11171776	-0.25503922	0.40009376	-0.19124569	-0.1641536	0.12080113	0.0014639523999999998	-0.08924819	0.41634536	-0.18293945	-0.011533802	-0.18477026	-0.31735456	-0.10853163	0.17708924	0.041769575	-0.1478703	0.23964453	-0.1832344	-0.20876148
[truncated: 1,801 more rows]
[truncated: 4,717 more columns]
