# Supplementary material for: UNNT: A novel Utility for comparing Neural Net and Tree-based models
Source: PLoS Comput Biol. 2024 Apr 29;20(4):e1011504. doi: 10.1371/journal.pcbi.1011504 (PMC11090265; doi:10.1371/journal.pcbi.1011504)
Supplement: S1 Data — (ZIP) [file pcbi.1011504.s003.zip › UNNT/data/nci_fda_drug_response.tsv]

CELLNAME	DRUG	AUC
7860	10023	0.9977
7860	100880	0.4367
7860	100880	0.5381
7860	100880	0.4122
7860	100880	0.5956
7860	102816	0.7793
7860	102816	0.8263
7860	102816	0.852
7860	102816	0.8449
7860	102816	0.8523
7860	102816	0.8352
7860	102816	0.7411
7860	102816	0.8066
7860	102816	0.7017
7860	102816	0.7866
7860	102816	0.8196
7860	103805	0.9937
7860	105014	0.8903
7860	105014	0.8420000000000001
7860	105823	0.9927
7860	109500	0.9740000000000001
7860	109500	0.9845
7860	109500	0.9768
7860	109724	0.9918
7860	109724	0.9694
7860	109724	1.0
7860	109724	1.0
7860	109724	1.0
7860	109724	0.9869
7860	109724	0.9283
7860	109724	0.9958
7860	109724	0.9983
7860	109724	0.9961
7860	109724	1.0
7860	109724	0.9690000000000001
7860	109724	0.9808
7860	109724	0.9895
7860	109724	0.9914
7860	109724	0.9969
7860	10973	0.9751
7860	109929	0.9828
7860	111180	1.0
7860	111180	0.9962
7860	113891	1.0
7860	113926	0.9690000000000001
7860	117186	0.9903
7860	117186	0.9899
7860	119875	0.9193
7860	119875	0.8749
7860	119875	0.8676
7860	119875	0.9003
7860	119875	0.9687
7860	119875	0.98
7860	119875	0.8391
7860	119875	0.7845
7860	119875	0.8507
7860	119875	0.8817
7860	119875	0.8612
7860	119875	0.8938
7860	119875	0.8591
7860	119875	0.8714
7860	119875	0.8626
7860	119875	0.8566
7860	119875	0.8608
7860	119875	0.862
7860	119875	0.7685
7860	119875	0.7806
7860	119875	0.7929999999999999
7860	119875	0.8039
7860	119875	0.8772
7860	119875	0.8497
7860	119875	0.8713
7860	119875	0.8806
7860	119875	0.8336
7860	119875	0.925
7860	119875	0.8548
7860	119875	0.7644
7860	119875	0.8566
7860	119875	0.8709
7860	119875	0.7381
7860	119875	0.6684
7860	119875	0.6855
7860	119875	0.6828
7860	119875	0.7318
7860	119875	0.6725
7860	119875	0.746
7860	119875	0.6635
7860	119875	0.8529
7860	119875	0.8478
7860	119875	0.8634
7860	119875	0.8494
7860	119875	0.777
7860	119875	0.8514
7860	119875	0.8432
7860	119875	0.8229
7860	119875	0.8239
7860	119875	0.6565
7860	119875	0.738
7860	119875	0.6681
7860	119875	0.7976
7860	119875	0.8687
7860	119875	0.7667
7860	119875	0.8396
7860	119875	0.8224
7860	119875	0.8725
7860	119875	0.8752
7860	119875	0.8433
7860	119875	0.8362
7860	119875	0.8689
7860	119875	0.862
7860	119875	0.7361
7860	119875	0.8616
7860	119875	0.845
7860	119875	0.9161
7860	119875	0.8406
7860	119875	0.4586
7860	119875	0.8537
7860	119875	0.8272
7860	119875	0.8477
7860	119875	0.767
7860	119875	0.8006
7860	119875	0.7475
7860	119875	0.6489
7860	119875	0.8540000000000001
7860	119875	0.7409
7860	119875	0.7013
7860	119875	0.7458
7860	119875	0.8649
7860	119875	0.8533
7860	119875	0.8753
7860	119875	0.8609
7860	119875	0.8521
7860	119875	0.8459
7860	119875	0.6394
7860	119875	0.8413
7860	119875	0.8348
7860	119875	0.8546
7860	119875	0.8543
7860	119875	0.9063
7860	119875	0.8638
7860	119875	0.8919
7860	119875	0.8323
7860	119875	0.8361
7860	119875	0.907
7860	119875	0.9067
7860	119875	0.8238
7860	119875	0.8788
7860	119875	0.8098
7860	119875	0.8567
7860	12198	0.9902
7860	12198	0.9895
7860	122758	0.9873
7860	122758	0.9993
7860	122758	0.9993
7860	122758	0.9357
7860	122758	0.9271
7860	122819	0.8064
7860	122819	0.6433
7860	122819	0.6632
7860	122819	0.6619
7860	124463	0.9605
7860	124463	0.9627
7860	125066	0.8246
7860	125066	0.857
7860	125066	0.8784
7860	125066	0.852
7860	125066	0.8365
7860	125066	0.5856
7860	125066	0.7668
7860	125066	0.8371
7860	125066	0.8184
7860	125066	0.8541
7860	125066	0.7756
7860	125066	0.8631
7860	125066	0.8229
7860	125066	0.7559999999999999
7860	125066	0.7434
7860	125066	0.8336
7860	125066	0.7532
7860	125066	0.8457
7860	125066	0.8237
7860	125066	0.828
7860	125066	0.8099
7860	125066	0.7703
7860	125066	0.8248
7860	125066	0.8438
7860	125066	0.7889
7860	125066	0.8083
7860	125066	0.836
7860	125066	0.7963
7860	125066	0.8367
7860	125066	0.8063
7860	125066	0.7693
7860	125066	0.7491
7860	125066	0.7813
7860	125066	0.8262
7860	125066	0.8343
7860	125066	0.7895
7860	125066	0.8061
7860	125066	0.8016
7860	125066	0.7977
7860	125066	0.8889
7860	125066	0.8169
7860	125066	0.8134
7860	125066	0.8159
7860	125066	0.8245
7860	125066	0.8094
7860	125066	0.7992
7860	125066	0.8349
7860	125066	0.8285
7860	125066	0.7793
7860	125066	0.7877
7860	125066	0.7395
7860	125066	0.8002
7860	125066	0.7962
7860	125066	0.685
7860	125066	0.6868
7860	125066	0.7335
7860	125066	0.8195
7860	125066	0.7715
7860	125066	0.8583
7860	125066	0.8171
7860	125066	0.7782
7860	125066	0.8167
7860	125066	0.8103
7860	125066	0.7925
7860	125066	0.8098
7860	125066	0.8205
7860	125066	0.9563
7860	125066	0.7827
7860	125066	0.8266
7860	125066	0.8241
7860	125066	0.8198
7860	125066	0.8457
7860	125066	0.7894
7860	125066	0.7857
7860	125066	0.8392
7860	125066	0.8391
7860	125066	0.8171
7860	125066	0.8808
7860	125066	0.7982
7860	125066	0.7322
7860	125066	0.759
7860	125066	0.8221
7860	125066	0.8531
7860	125066	0.8219
7860	125066	0.8808
7860	125066	0.8151
7860	125066	0.8204
7860	125066	0.7899
7860	125066	0.8269
7860	125066	0.7106
7860	125066	0.7208
7860	125066	0.7991
7860	125066	0.821
7860	125066	0.7809999999999999
7860	125066	0.7783
7860	125066	0.7932
7860	125973	0.5874
7860	125973	0.6711
7860	125973	0.5085
7860	125973	0.6243
7860	125973	0.7445
7860	125973	0.7493
7860	125973	0.7301
7860	125973	0.7401
7860	125973	0.748
7860	125973	0.7011
7860	125973	0.8098
7860	125973	0.7711
7860	125973	0.7764
7860	125973	0.6934
7860	125973	0.6779999999999999
7860	125973	0.826
7860	125973	0.6905
7860	125973	0.8705
7860	125973	0.8290000000000001
7860	125973	0.7366
7860	125973	0.7887
7860	125973	0.8490000000000001
7860	125973	0.6988
7860	125973	0.7098
7860	125973	0.7959
7860	125973	0.6512
7860	125973	0.7390000000000001
7860	125973	0.6939
7860	125973	0.7234
7860	125973	0.7416
7860	125973	0.6797
7860	125973	0.6874
7860	125973	0.7988
7860	125973	0.648
7860	125973	0.5502
7860	125973	0.6893
7860	125973	0.6697
7860	125973	0.6813
7860	125973	0.7132
7860	125973	0.7853
7860	125973	0.6634
7860	125973	0.6659
7860	125973	0.6737
7860	125973	0.748
7860	125973	0.726
7860	125973	0.7049
7860	125973	0.64
7860	125973	0.5749
7860	125973	0.6556
7860	125973	0.6104
7860	127716	0.9202
7860	127716	0.8781
7860	127716	0.9008
7860	127716	0.9082
7860	129185	0.8486
7860	129185	0.8320000000000001
7860	134727	0.9338
7860	134727	0.9515
7860	13875	0.977
7860	13875	1.0
7860	13875	0.965
7860	13875	0.9978
7860	13875	1.0
7860	13875	1.0
7860	13875	1.0
7860	13875	0.9999
7860	13875	0.9947
7860	13875	0.9941
7860	13875	0.9877
7860	13875	1.0
7860	13875	0.9914
7860	13875	0.9367
7860	13875	0.9691
7860	13875	1.0
7860	138783	0.9867
7860	138783	0.9887
7860	138783	0.9791
7860	1390	0.9607
7860	1390	1.0
7860	1390	0.9877
7860	1390	0.9992
7860	141540	0.7868
7860	141540	0.8181
7860	141540	0.9981
7860	141540	0.9971
7860	141540	0.862
7860	141540	0.9639
7860	141540	0.9958
7860	141540	0.9889
7860	141540	0.9659
7860	141540	0.9712
7860	141540	0.8105
7860	141540	0.7258
7860	141540	0.7817
7860	141540	0.84
7860	141549	0.7062
7860	141633	0.7375
7860	141633	0.6738
7860	141633	0.7977
7860	141993	0.9057
7860	14229	0.7703
7860	14229	0.7723
7860	145668	0.8303
7860	145668	0.7728
7860	145668	0.8697
7860	145668	0.7869
7860	148958	0.9863
7860	148958	0.9851
7860	148958	0.9691
7860	148958	0.9983
7860	148958	1.0
7860	148958	0.8507
7860	148958	0.9936
7860	150817	0.9129
7860	154948	0.7275
7860	154948	0.7291
7860	156303	0.7087
7860	163039	0.9975
7860	163661	0.9875
7860	169434	0.8615
7860	169780	0.9791
7860	169780	0.9676
7860	169780	0.9948
7860	169780	0.9834
7860	170984	0.7998
7860	170984	0.778
7860	170984	0.8414
7860	170984	0.8578
7860	17474	0.8732
7860	17474	0.8386
7860	177023	1.0
7860	180973	0.821
7860	180973	0.8029999999999999
7860	180973	0.8754
7860	180973	0.8363
7860	180973	0.8648
7860	180973	0.8401
7860	180973	0.8429
7860	180973	0.7872
7860	180973	0.879
7860	180973	0.8598
7860	180973	0.8740000000000001
7860	180973	0.8196
7860	180973	0.7905
7860	180973	0.7415
7860	180973	0.8223
7860	180973	0.7915
7860	180973	0.8113
7860	180973	0.7891
7860	180973	0.8158
7860	180973	0.7988
7860	180973	0.7913
7860	180973	0.8765
7860	180973	0.8405
7860	180973	0.8359
7860	180973	1.0
7860	180973	0.992
7860	184849	0.8412
7860	184849	0.8487
7860	18509	1.0
7860	19987	0.9947
7860	20256	0.9714
7860	208734	0.601
7860	208734	0.5383
7860	208734	0.5176
7860	208734	0.3891
7860	208734	0.5087
7860	208734	0.4641
7860	208734	0.5406
7860	208734	0.5555
7860	208734	0.4278
7860	208734	0.4113
7860	208734	0.5239
7860	208734	0.5956
7860	208734	0.4903
7860	208734	0.5487
7860	208734	0.5175
7860	218321	0.9986
7860	218321	0.8729
7860	218321	1.0
7860	218321	0.9984
7860	218321	1.0
7860	218321	0.9947
7860	218321	1.0
7860	218321	1.0
7860	218321	0.9984
7860	218321	1.0
7860	218321	1.0
7860	218321	1.0
7860	218321	1.0
7860	218321	1.0
7860	218321	0.9985
7860	226080	0.7855
7860	226080	0.8220000000000001
7860	226080	0.6616
7860	226080	0.7165
7860	226080	0.7442
7860	226080	0.7311
7860	226080	0.7539
7860	226080	0.8328
7860	226080	0.8602
7860	226080	0.7528
7860	226080	0.6629999999999999
7860	226080	0.7388
7860	226080	0.7675
7860	226080	0.7903
7860	226080	0.902
7860	226080	0.8270000000000001
7860	226080	0.7681
7860	226080	0.7725
7860	226080	0.7723
7860	226080	0.7523
7860	226080	0.6769
7860	227189	0.9982
7860	23162	0.9833
7860	23162	0.9556
7860	23759	1.0
7860	23759	1.0
7860	23759	0.9991
7860	23759	1.0
7860	23759	1.0
7860	23759	1.0
7860	23759	1.0
7860	23759	0.9944
7860	23759	1.0
7860	23759	1.0
7860	23759	1.0
7860	23759	0.9969
7860	23759	1.0
7860	23759	1.0
7860	23759	0.9778
7860	23759	1.0
7860	241240	0.9998
7860	241240	0.9998
7860	241240	0.9888
7860	241240	0.9814
7860	241240	0.9996
7860	241240	0.9997
7860	241240	0.9997
7860	241240	0.9989
7860	241240	0.9939
7860	241240	0.9997
7860	241240	0.9785
7860	241240	0.9996
7860	241240	0.9772
7860	241240	0.9819
7860	241240	0.9678
7860	241240	1.0
7860	241240	0.9373
7860	241240	0.9556
7860	241240	0.972
7860	241240	0.9655
7860	241240	0.9725
7860	241240	0.9671
7860	241240	0.9451
7860	241240	0.9694
7860	243115	0.8899
7860	243115	0.8679
7860	24559	0.7265
7860	24559	0.5722
7860	24559	0.6371
7860	24559	0.4315
7860	24559	0.6854
7860	24559	0.5682
7860	24559	0.6995
7860	246131	0.679
7860	246131	0.6958
7860	248616	0.9825
7860	249992	0.6871
7860	249992	0.6663
7860	249992	0.7508
7860	249992	0.6838
7860	249992	0.6622
7860	249992	0.6975
7860	249992	0.7489
7860	249992	0.6469
7860	249992	0.7507
7860	249992	0.6891
7860	249992	0.6477
7860	249992	0.6765
7860	249992	0.6493
7860	249992	0.7142
7860	249992	0.7086
7860	249992	0.7279
7860	249992	0.6622
7860	249992	0.7272
7860	249992	0.6982
7860	249992	0.6409
7860	249992	0.6873
7860	249992	0.6768
7860	249992	0.6607
7860	249992	0.6429
7860	249992	0.6217
7860	249992	0.6834
7860	249992	0.6251
7860	249992	0.6011
7860	249992	0.7076
7860	249992	0.8392
7860	249992	0.6293
7860	249992	0.621
7860	249992	0.6002
7860	249992	0.6143
7860	249992	0.6418
7860	249992	0.6141
7860	249992	0.6563
7860	249992	0.6598
7860	249992	0.6968
7860	249992	0.615
7860	249992	0.5739
7860	249992	0.6746
7860	249992	0.6024
7860	249992	0.6177
7860	249992	0.5171
7860	249992	0.66
7860	249992	0.6236
7860	249992	0.6187
7860	249992	0.6293
7860	249992	0.6943
7860	249992	0.6128
7860	249992	0.6165
7860	249992	0.6392
7860	249992	0.6855
7860	249992	0.6691
7860	249992	0.5896
7860	249992	0.6538
7860	249992	0.6737
7860	249992	0.6908
7860	249992	0.6995
7860	249992	0.7215
7860	249992	0.8531
7860	249992	0.6462
7860	249992	0.6453
7860	249992	0.7141
7860	249992	0.6832
7860	249992	0.6783
7860	249992	0.6384
7860	249992	0.6223
7860	249992	0.6331
7860	249992	0.6983
7860	249992	0.6553
7860	249992	0.6784
7860	249992	0.7193
7860	249992	0.6571
7860	249992	0.7529
7860	249992	0.7218
7860	249992	0.7067
7860	249992	0.6467
7860	249992	0.7525
7860	249992	0.6305
7860	249992	0.6307
7860	249992	0.7137
7860	249992	0.7278
7860	249992	0.6092
7860	249992	0.6616
7860	249992	0.8038
7860	249992	0.7264
7860	249992	0.6675
7860	249992	0.6986
7860	249992	0.6851
7860	249992	0.6651
7860	249992	0.5965
7860	249992	0.7094
7860	249992	0.6931
7860	25154	0.9721
7860	25154	0.9754
7860	25154	0.9834
7860	25154	0.9741
7860	25154	0.9737
7860	25154	0.9841
7860	25154	0.9723
7860	25154	0.9746
7860	25154	0.9835
7860	25154	0.9754
7860	25154	0.9821
7860	25154	0.9755
7860	25154	0.966
7860	25154	0.9671
7860	25154	0.8716
7860	25154	0.9857
7860	25154	0.97
7860	256439	0.4923
7860	256439	0.4107
7860	256439	0.4563
7860	256439	0.6932
7860	256439	0.6534
7860	256857	0.9897
7860	256942	0.7122
7860	256942	0.6723
7860	257473	0.8995
7860	257473	0.8719
7860	257473	0.9286
7860	25953	0.9152
7860	25953	0.9675
7860	25953	0.9375
7860	26271	0.9919
7860	26271	1.0
7860	26271	0.9568
7860	26271	1.0
7860	26271	1.0
7860	26271	1.0
7860	26271	1.0
7860	26271	0.9992
7860	26271	1.0
7860	26271	0.9944
7860	26271	1.0
7860	26271	0.9776
7860	26271	1.0
7860	26271	0.9695
7860	26271	0.9695
7860	26271	1.0
7860	26271	1.0
7860	265489	0.9728
7860	266046	0.8320000000000001
7860	266046	0.7624
7860	266046	0.83
7860	26980	0.759
7860	26980	0.7719
7860	26980	0.7875
7860	26980	0.7207
7860	26980	0.7662
7860	26980	0.7582
7860	26980	0.7637
7860	26980	0.5259
7860	26980	0.735
7860	26980	0.7826
7860	26980	0.7431
7860	26980	0.746
7860	26980	0.7458
7860	26980	0.7424
7860	26980	0.6814
7860	26980	0.7796
7860	26980	0.7387
7860	26980	0.6857
7860	26980	0.7365
7860	26980	0.7014
7860	26980	0.7365
7860	26980	0.8034
7860	26980	0.732
7860	26980	0.7444
7860	26980	0.7257
7860	26980	0.7435
7860	26980	0.8344
7860	26980	0.7274
7860	26980	0.7139
7860	26980	0.7239
7860	26980	0.7938
7860	26980	0.7236
7860	26980	0.7501
7860	26980	0.7358
7860	26980	0.745
7860	26980	0.7498
7860	26980	0.7605
7860	26980	0.7373
7860	26980	0.737
7860	26980	0.747
7860	26980	0.7344
7860	26980	0.7251
7860	26980	0.7197
7860	26980	0.7311
7860	26980	0.7514
7860	26980	0.7496
7860	26980	0.8372
7860	26980	0.7491
7860	26980	0.7249
7860	26980	0.7029
7860	26980	0.7312
7860	26980	0.7544
7860	26980	0.7859999999999999
7860	26980	0.752
7860	26980	0.7637
7860	26980	0.7423
7860	26980	0.7552
7860	26980	0.7998
7860	26980	0.7361
7860	26980	0.727
7860	26980	0.7784
7860	26980	0.7263
7860	26980	0.7133
7860	26980	0.7636
7860	26980	0.8463
7860	26980	0.721
7860	26980	0.8376
7860	26980	0.7347
7860	26980	0.7198
7860	26980	0.7539
7860	26980	0.7107
7860	26980	0.7566
7860	26980	0.7523
7860	26980	0.7611
7860	26980	0.7292
7860	26980	0.8116
7860	26980	0.7371
7860	26980	0.6557
7860	26980	0.7276
7860	26980	0.7278
7860	26980	0.7696
7860	26980	0.7266
7860	26980	0.725
7860	26980	0.8089
7860	26980	0.7661
7860	26980	0.84
7860	26980	0.7804
7860	26980	0.775
7860	26980	0.8506
7860	26980	0.8071
7860	26980	0.7476
7860	26980	0.7752
7860	27640	0.4984
7860	27640	0.5931
7860	27640	0.626
7860	27640	0.5633
7860	27640	0.6603
7860	27640	0.7522
7860	27640	0.6954
7860	27640	0.6479
7860	27640	0.5438
7860	27640	0.7573
7860	27640	0.5457
7860	27640	0.7844
7860	27640	0.7327
7860	27640	0.7983
7860	27640	0.5452
7860	27640	0.6652
7860	27640	0.7954
7860	27640	0.5547
7860	27640	0.5902
7860	27640	0.6163
7860	27640	0.5676
7860	27640	0.5665
7860	27640	0.7842
7860	27640	0.6312
7860	27640	0.73
7860	27640	0.7617
7860	27640	0.7759999999999999
7860	27640	0.4974
7860	27640	0.5961
7860	27640	0.7667
7860	27640	0.7903
7860	27640	0.5697
7860	27640	0.6038
7860	27640	0.6665
7860	27640	0.6422
7860	27640	0.7838
7860	27640	0.6513
7860	27640	0.7835
7860	27640	0.777
7860	27640	0.6237
7860	27640	0.7433
7860	27640	0.6072
7860	27640	0.563
7860	27640	0.8078
7860	27640	0.8113
7860	27640	0.6306
7860	27640	0.5591
7860	27640	0.8208
7860	27640	0.8024
7860	27640	0.5248
7860	27640	0.7846
7860	27640	0.7922
7860	27640	0.6165
7860	27640	0.9367
7860	27640	0.7882
7860	27640	0.5732
7860	27640	0.8026
7860	27640	0.8391
7860	27640	0.5988
7860	27640	0.7418
7860	27640	0.8052
7860	27640	0.9898
7860	27640	0.5712
7860	27640	0.721
7860	27640	0.6286
7860	27640	0.6006
7860	27640	0.851
7860	27640	0.7842
7860	27640	0.6809
7860	27640	0.7913
7860	27640	0.7537
7860	27640	0.7571
7860	27640	0.8098
7860	27640	0.7924
7860	27640	0.9929
7860	27640	0.608
7860	27640	0.7352
7860	27640	0.8151
7860	27640	0.7340000000000001
7860	27640	0.6144
7860	27640	0.7984
7860	27640	0.7058
7860	27640	0.8278
7860	27640	0.6782
7860	27640	0.7951
7860	27640	0.6695
7860	27640	0.7171
7860	27640	0.7544
7860	27640	0.5762
7860	279836	0.4986
7860	279836	0.5222
7860	2833	0.9295
7860	287459	0.8122
7860	287459	0.8087
7860	290193	0.9091
7860	290193	0.8812
7860	292810	0.8774
7860	299589	0.9057
7860	301739	0.6338
7860	301739	0.5642
7860	301739	0.5735
7860	3053	0.5995
7860	3053	0.619
7860	3053	0.5681
7860	3053	0.0416
7860	3053	0.5472
7860	3053	0.5784
7860	3053	0.5283
7860	3053	0.6363
7860	3053	0.589
7860	3053	0.5483
7860	3053	0.5714
7860	3053	0.5467
7860	3053	0.5925
7860	3053	0.5534
7860	3053	0.5701
7860	3053	0.5957
7860	3053	0.6223
7860	3053	0.6416
7860	3053	0.5314
7860	3053	0.5507
7860	3053	0.5408
7860	3053	0.601
7860	3053	0.6206
7860	3053	0.5527
7860	3053	0.5926
7860	3053	0.623
7860	3053	0.3279
7860	3053	0.6281
7860	3053	0.5475
7860	3053	0.5255
7860	3053	0.597
7860	3053	0.5582
7860	3053	0.6302
7860	3053	0.4544
7860	3053	0.452
7860	3053	0.5761
7860	3053	0.6691
7860	3053	0.6269
7860	3053	0.6781
7860	3053	0.6541
7860	3053	0.6523
7860	3053	0.6338
7860	3053	0.6534
7860	3053	0.6835
7860	3053	0.659
7860	3053	0.6696
7860	3053	0.6539
7860	3053	0.465
7860	3053	0.5770000000000001
7860	3053	0.5945
7860	3053	0.5763
7860	3053	0.6605
7860	3053	0.5844
7860	3053	0.5679
7860	3053	0.6764
7860	3053	0.6282
7860	3053	0.5744
7860	3053	0.5911
7860	3053	0.401
7860	3053	0.5512
7860	3053	0.5579
7860	3053	0.3339
7860	3053	0.5998
7860	3053	0.6153
7860	3053	0.6635
7860	3053	0.6099
7860	3053	0.5961
7860	3053	0.6175
7860	3053	0.4989
7860	3053	0.5436
7860	3053	0.5366
7860	3053	0.6134
7860	3053	0.8771
7860	3053	0.597
7860	3053	0.4907
7860	3053	0.5056
7860	3053	0.5763
7860	3053	0.5339
7860	3053	0.6359
7860	3053	0.5598
7860	3053	0.4103
7860	3053	0.531
7860	3053	0.5347
7860	3053	0.6776
7860	3053	0.5239
7860	3053	0.5238
7860	3053	0.59
7860	3053	0.5505
7860	3053	0.5706
7860	3053	0.4956
7860	3053	0.5986
7860	3053	0.6906
7860	3053	0.5917
7860	3053	0.5939
7860	3053	0.6136
7860	3053	0.6505
7860	3061	0.8828
7860	3061	0.912
7860	3069	1.0
7860	3069	1.0
7860	3088	0.9009999999999999
7860	3088	0.9606
7860	3088	0.8845
7860	3088	0.9531
7860	3088	0.9258
7860	3088	0.9406
7860	3088	0.9433
7860	3088	0.9861
7860	3088	0.9432
7860	3088	0.9291
7860	3088	0.9574
7860	3088	0.9596
7860	3088	0.9537
7860	3088	0.9526
7860	3088	0.9818
7860	3088	0.9564
7860	3088	0.9495
7860	3088	0.9554
7860	3088	0.978
7860	3088	0.9614
7860	3088	0.9529
7860	3088	0.9516
7860	3088	0.9715
7860	3088	0.9663
7860	3088	0.9751
7860	3088	0.9628
7860	3088	0.9354
7860	3088	0.9473
7860	3088	0.8981
7860	3088	0.8859
7860	3088	0.8377
7860	3088	0.8667
7860	3088	0.9561
7860	3088	0.9351
7860	3088	0.9407
7860	3088	0.9472
7860	3088	0.951
7860	3088	0.9362
7860	3088	0.9645
7860	3088	0.9777
7860	3088	0.9573
7860	3088	0.9578
7860	3088	0.9715
7860	3088	0.9582
7860	3088	0.9556
7860	3088	0.9543
7860	3088	0.9646
7860	3088	0.9651
7860	3088	0.9601
7860	3088	0.9541
7860	3088	0.9504
7860	3088	0.9422
7860	3088	0.9536
7860	3088	0.9432
7860	3088	0.9278
7860	3088	0.9345
7860	3088	0.9489
7860	3088	0.985
7860	3088	0.9607
7860	3088	0.9756
7860	3088	0.9598
7860	3088	0.9416
7860	3088	0.9584
7860	3088	0.9594
7860	3088	0.9569
7860	3088	0.9721
7860	3088	0.9856
7860	3088	1.0
7860	3088	0.9293
7860	3088	0.9524
7860	3088	0.9595
7860	3088	0.9457
7860	3088	0.9682
7860	3088	0.9689
7860	3088	0.9634
7860	3088	0.9640000000000001
7860	3088	0.9576
7860	3088	0.9624
7860	3088	0.9765
7860	3088	0.9663
7860	3088	0.9603
7860	3088	0.9801
7860	3088	0.9538
7860	3088	0.9124
7860	3088	0.9644
7860	3088	0.9865
7860	3088	0.9599
7860	3088	0.9507
7860	3088	0.9672
7860	3088	0.9603
7860	3088	0.9593
7860	3088	0.9491
7860	3088	0.92
7860	3088	0.9579
7860	3088	0.9751
7860	3090	0.6463
7860	312887	0.9659
7860	312887	0.9293
7860	312887	0.9605
7860	312887	0.9506
7860	315851	1.0
7860	317629	0.9769
7860	32065	0.9974
7860	32065	0.9944
7860	32065	0.9998
7860	32065	0.9998
7860	32065	0.9358
7860	32065	0.9807
7860	32065	0.9998
7860	32065	0.99
7860	32065	0.9907
7860	32065	0.9942
7860	32065	0.991
7860	32065	0.9942
7860	32065	0.9822
7860	32065	0.9957
7860	32065	0.9942
7860	32065	0.9894
7860	32065	0.9947
7860	321521	0.6746
7860	321521	0.6716
7860	32982	0.8216
7860	32982	0.8603
7860	337250	0.9856
7860	34462	0.875
7860	34462	0.8915
7860	34462	0.8583
7860	34462	0.9061
7860	34462	0.9024
7860	34462	0.9476
7860	34462	0.9482
7860	34462	0.8942
7860	34462	0.8884
7860	34462	0.9236
7860	34462	0.9146
7860	34462	0.8984
7860	34462	0.9559
7860	34462	0.8767
7860	34462	0.9446
7860	34462	0.9219
7860	34462	0.9096
7860	34462	0.8849
7860	34462	0.9159999999999999
7860	34521	0.9988
7860	34936	0.9782
7860	34936	0.9779
7860	34936	0.9732
7860	352122	0.5908
7860	352122	0.6129
7860	352122	0.7311
7860	352122	0.682
7860	352122	0.6386
7860	352122	0.7323
7860	352122	0.6382
7860	352122	0.7186
7860	35347	0.9896
7860	35443	0.9420000000000001
7860	362856	0.9976
7860	362856	0.9801
7860	367746	0.9784
7860	369100	0.8897
7860	369100	0.9502
7860	38721	0.8998
7860	38721	0.9127
7860	38721	0.9037
7860	38721	0.9182
7860	38721	0.9117
7860	38721	0.9202
7860	38721	0.9084
7860	38721	0.9029
7860	38721	0.8978
7860	38721	0.9266
7860	38721	0.8994
7860	38721	0.9094
7860	38721	0.94
7860	38721	0.9029
7860	38721	0.9116
7860	38721	0.9133
7860	38721	0.7122
7860	38721	0.8918
7860	38721	0.8927
7860	39661	0.9937
7860	407305	0.9654
7860	409962	0.9801
7860	409962	0.9436
7860	409962	0.9663
7860	409962	0.9691
7860	409962	0.9627
7860	409962	0.9649
7860	409962	0.9670000000000001
7860	409962	0.971
7860	409962	0.9577
7860	409962	0.9693
7860	409962	0.9572
7860	409962	0.963
7860	409962	0.9671
7860	409962	0.9659
7860	409962	0.958
7860	409962	0.9679
7860	409962	0.9646
7860	409962	0.9723
7860	409962	0.9583
7860	409962	0.9555
7860	409962	0.9646
7860	409962	0.9629
7860	409962	0.9599
7860	409962	0.9712
7860	409962	0.9390000000000001
7860	409962	0.9724
7860	409962	0.9583
7860	409962	0.9614
7860	409962	0.9635
7860	409962	0.9653
7860	409962	0.9649
7860	409962	0.9643
7860	409962	0.9644
7860	409962	0.9652
7860	409962	0.9664
7860	409962	0.9684
7860	409962	0.9714
7860	409962	0.961
7860	409962	0.9592
7860	409962	0.9606
7860	409962	0.9925
7860	409962	0.9594
7860	409962	0.9569
7860	409962	0.9645
7860	409962	0.9638
7860	409962	0.9745
7860	409962	0.9578
7860	409962	0.9643
7860	409962	0.9661
7860	409962	0.9653
7860	409962	0.9571
7860	409962	0.9604
7860	409962	0.9661
7860	409962	0.9640000000000001
7860	409962	0.9504
7860	409962	0.9659
7860	409962	0.9684
7860	409962	0.9623
7860	409962	0.9716
7860	409962	0.9701
7860	409962	0.9677
7860	409962	0.9693
7860	409962	0.9666
7860	409962	0.9741
7860	409962	0.8296
7860	409962	0.8477
7860	409962	0.8898
7860	409962	0.8282
7860	409962	0.9778
7860	409962	0.97
7860	409962	0.9744
7860	409962	0.9858
7860	409962	0.9772
7860	409962	0.9728
7860	409962	0.9740000000000001
7860	409962	0.9857
7860	409962	0.9617
7860	409962	0.9854
7860	409962	0.9624
7860	409962	0.9614
7860	409962	0.9961
7860	409962	0.9742
7860	409962	0.9989
7860	409962	0.9802
7860	409962	0.9689
7860	409962	0.9797
7860	409962	0.9795
7860	409962	0.9911
7860	409962	0.9793
7860	409962	0.973
7860	409962	0.9740000000000001
7860	409962	0.9651
7860	4291	0.8833
7860	4375	0.9826
7860	45388	0.9743
7860	45388	0.9767
7860	45388	0.9554
7860	45388	0.9959
7860	45388	0.9724
7860	45388	0.9721
7860	45388	0.9912
7860	45388	0.9878
7860	45388	0.9644
7860	45388	0.9473
7860	45388	0.9632
7860	45388	0.9425
7860	45388	0.9617
7860	45388	0.9712
7860	45388	0.9631
7860	45388	0.9855
7860	45388	0.9942
7860	45388	0.8353
7860	45388	0.9772
7860	45388	0.9967
7860	45388	0.9928
7860	45388	0.9964
7860	45923	0.9551
7860	4722	0.9929
7860	4722	0.9983
7860	4722	0.9973
7860	4722	0.9846
7860	49842	0.802
7860	49842	0.7061
7860	49842	0.7627
7860	49842	0.7727
7860	49842	0.7436
7860	49842	0.8198
7860	49842	0.6405
7860	49842	0.6119
7860	49842	0.6509
7860	49842	0.6878
7860	49842	0.595
7860	49842	0.5760000000000001
7860	49842	0.6362
7860	49842	0.6071
7860	49842	0.5444
7860	49842	0.6952
7860	49842	0.6882
7860	49842	0.6465
7860	49842	0.5873
7860	49842	0.6257
7860	49842	0.5881
7860	49842	0.5994
7860	49842	0.6661
7860	49842	0.5594
7860	49842	0.5993
7860	49842	0.5856
7860	49842	0.6902
7860	49842	0.6918
7860	49842	0.5748
7860	49842	0.6238
7860	49842	0.6723
7860	49842	0.7290000000000001
7860	49842	0.7077
7860	49842	0.6890000000000001
7860	49842	0.6225
7860	49842	0.6876
7860	49842	0.6235
7860	49842	0.5809
7860	49842	0.6193
7860	49842	0.6641
7860	49842	0.5928
7860	49842	0.6257
7860	49842	0.6852
7860	49842	0.5964
7860	49842	0.5842
7860	49842	0.6131
7860	49842	0.6709999999999999
7860	49842	0.6306
7860	49842	0.6038
7860	49842	0.6573
7860	49842	0.7257
7860	49842	0.5534
7860	49842	0.6025
7860	49842	0.6487
7860	49842	0.6575
7860	49842	0.8254
7860	49842	0.6489
7860	49842	0.5825
7860	49842	0.5646
7860	49842	0.5695
7860	49842	0.4444
7860	49842	0.5423
7860	49842	0.5959
7860	49842	0.5631
7860	49842	0.89
7860	49842	0.6388
7860	49842	0.7299
7860	49842	0.5785
7860	49842	0.5614
7860	49842	0.5959
7860	49842	0.5598
7860	49842	0.5842
7860	49842	0.5417
7860	49842	0.5972
7860	49842	0.5611
7860	49842	0.5797
7860	49842	0.6089
7860	49842	0.5886
7860	49842	0.5747
7860	49842	0.5902
7860	49842	0.6001
7860	49842	0.5672
7860	49842	0.528
7860	49842	0.6537
7860	49842	0.3414
7860	49842	0.5381
7860	49842	0.5794
7860	49842	0.5773
7860	49842	0.5395
7860	49842	0.5498
7860	49842	0.5306
7860	49842	0.6041
7860	527017	0.9697
7860	527017	0.9604
7860	527017	0.7356
7860	527017	0.8339
7860	527017	0.9188
7860	5364	0.9917
7860	5366	0.9562
7860	56423	0.9934
7860	57197	0.9988
7860	57197	1.0
7860	5751	0.9955
7860	59272	0.872
7860	59687	0.9836
7860	59687	0.9913
7860	602670	0.968
7860	602670	0.9623
7860	606170	0.9707
7860	606698	0.8834
7860	606869	0.7779
7860	606869	0.7132
7860	606869	0.7233
7860	608000	0.9887
7860	608000	0.9655
7860	608210	0.6944
7860	608210	0.6326
7860	609699	0.7175
7860	609699	0.7071
7860	609699	0.7029
7860	609699	0.5741
7860	609699	0.503
7860	609699	0.4694
7860	609699	0.5284
7860	609699	0.6976
7860	609699	0.5693
7860	609699	0.5418
7860	609699	0.4537
7860	609699	0.6289
7860	612049	0.9933
7860	613327	0.5937
7860	613327	0.6277
7860	613327	0.7647
7860	613327	0.7606
7860	613327	0.7151
7860	613327	0.736
7860	613327	0.7731
7860	613327	0.7313
7860	613327	0.7388
7860	614826	0.9845
7860	614826	0.9923
7860	614826	0.9979
7860	614826	0.9856
7860	614826	0.9982
7860	615296	0.9345
7860	616348	0.8581
7860	616348	0.8681
7860	616348	0.8106
7860	616348	0.8641
7860	616348	0.8502
7860	616348	0.882
7860	620107	0.8908
7860	62791	0.9408
7860	62791	0.9951
7860	628503	0.7168
7860	628503	0.6316
7860	628503	0.7103
7860	628503	0.6772
7860	628503	0.644
7860	628503	0.6334
7860	628503	0.6065
7860	628503	0.6511
7860	630176	0.6584
7860	630176	0.6937
7860	630176	0.39899999999999997
7860	630176	0.66
7860	630176	0.6174
7860	630176	0.4765
7860	630176	0.5096
7860	630176	0.5051
7860	630176	0.6578
7860	630176	0.2643
7860	630176	0.5892
7860	630176	0.6153
7860	630176	0.6197
7860	630176	0.5951
7860	630176	0.6192
7860	633770	1.0
7860	633781	0.9164
7860	633782	0.9043
7860	63878	0.7965
7860	63878	0.8276
7860	63878	0.6238
7860	63878	0.84
7860	63878	0.8088
7860	63878	0.8388
7860	63878	0.8195
7860	63878	0.7847
7860	63878	0.8077
7860	63878	0.8058
7860	63878	0.8508
7860	63878	0.753
7860	63878	0.835
7860	63878	0.7669
7860	63878	0.7708
7860	63878	0.8402
7860	63878	0.8849
7860	63878	0.7517
7860	63878	0.7921
7860	63878	0.8235
7860	63878	0.7825
7860	63878	0.7831
7860	63878	0.778
7860	63878	0.8368
7860	63878	0.7917
7860	63878	0.7737
7860	63878	0.9233
7860	63878	0.8170000000000001
7860	63878	0.7822
7860	63878	0.8004
7860	63878	0.8168
7860	63878	0.8163
7860	63878	0.8327
7860	63878	0.8297
7860	63878	0.8029
7860	63878	0.8233
7860	63878	0.841
7860	63878	0.8282
7860	63878	0.8099
7860	63878	0.8155
7860	63878	0.8503
7860	63878	0.8007
7860	63878	0.7984
7860	63878	0.816
7860	63878	0.8446
7860	63878	0.8317
7860	63878	0.8262
7860	63878	0.8237
7860	63878	0.8397
7860	63878	0.7811
7860	63878	0.8171
7860	63878	0.8351
7860	63878	0.8567
7860	63878	0.7438
7860	63878	0.8411
7860	63878	0.8029
7860	63878	0.7889
7860	63878	0.8079
7860	63878	0.8295
7860	63878	0.8041
7860	63878	0.775
7860	63878	0.8823
7860	63878	0.7965
7860	63878	0.8290000000000001
7860	63878	0.8075
7860	63878	0.9963
7860	63878	0.8159
7860	63878	0.7928
7860	63878	0.821
7860	63878	0.7479
7860	63878	0.7772
7860	63878	0.7936
7860	63878	0.8339
7860	63878	0.7925
7860	63878	0.8023
7860	63878	0.8154
7860	63878	0.9106
7860	63878	0.8497
7860	63878	0.807
7860	63878	0.8475
7860	63878	0.7971
7860	63878	0.8406
7860	63878	0.8375
7860	63878	0.8127
7860	63878	0.8257
7860	63878	0.6286
7860	63878	0.8282
7860	63878	0.8469
7860	63878	0.8064
7860	63878	0.6354
7860	63878	0.858
7860	63878	0.7183
7860	63878	0.8671
7860	63878	0.8438
7860	63878	0.7999
7860	63878	0.8634
7860	639186	0.8022
7860	6396	0.9034
7860	6396	0.9519
7860	6396	0.9957
7860	6396	0.9564
7860	6396	0.9559
7860	6396	0.9779
7860	6396	0.9569
7860	6396	0.9490000000000001
7860	6396	0.9698
7860	6396	0.9357
7860	6396	0.9486
7860	6396	0.9638
7860	6396	0.9632
7860	6396	0.976
7860	6396	0.9584
7860	6396	0.9732
7860	6396	0.9758
7860	6396	0.9805
7860	6396	0.9759
7860	6396	0.9605
7860	6396	0.9576
7860	6396	0.9624
7860	6396	0.9731
7860	6396	0.9475
7860	6396	0.9694
7860	6396	0.9737
7860	6396	0.9681
7860	6396	0.97
7860	6396	0.9683
7860	6396	0.9743
7860	6396	0.9729
7860	6396	0.9489
7860	6396	0.9605
7860	6396	0.9202
7860	6396	0.8599
7860	6396	0.8440000000000001
7860	6396	0.7575
7860	6396	0.9762
7860	6396	0.9648
7860	6396	0.9754
7860	6396	0.9722
7860	6396	0.9783
7860	6396	0.9662
7860	6396	0.9749
7860	6396	0.9574
7860	6396	0.9733
7860	6396	0.9785
7860	6396	0.9724
7860	6396	0.9704
7860	6396	0.9751
7860	6396	0.9697
7860	6396	0.9735
7860	6396	0.9794
7860	6396	0.9751
7860	6396	0.9368
7860	6396	0.9674
7860	6396	0.9567
7860	6396	0.9713
7860	6396	0.9639
7860	6396	0.9782
7860	6396	0.9767
7860	6396	0.9826
7860	6396	0.9670000000000001
7860	6396	0.9685
7860	6396	0.9494
7860	6396	0.993
7860	6396	0.9635
7860	6396	0.9801
7860	6396	0.9793
7860	6396	0.9808
7860	6396	0.9557
7860	6396	0.9935
7860	6396	0.9455
7860	6396	0.9642
7860	6396	0.976
7860	6396	0.9758
7860	6396	0.9433
7860	6396	0.9681
7860	6396	0.9740000000000001
7860	6396	0.9696
7860	6396	0.9683
7860	6396	0.9809
7860	6396	0.9801
7860	6396	0.9601
7860	6396	0.9725
7860	6396	0.9931
7860	6396	0.9767
7860	6396	0.9718
7860	6396	0.9705
7860	6396	0.9756
7860	6396	0.9839
7860	6396	0.976
7860	6396	0.9478
7860	6396	0.9906
7860	6396	0.9761
7860	6396	0.975
7860	6396	0.9670000000000001
7860	6396	0.9621
7860	6396	0.9629
7860	6396	0.9591
7860	6396	0.9494
7860	641530	0.9869
7860	648766	0.6265
7860	648766	0.1959
7860	648766	0.4907
7860	648766	0.5168
7860	648766	0.8333
7860	652104	0.9164
7860	656576	0.8318
7860	656576	0.795
7860	656576	0.8346
7860	661749	0.9844
7860	664312	0.9882
7860	665970	0.9790000000000001
7860	666076	0.9912
7860	66847	0.9775
7860	673596	0.639
7860	673596	0.5032
7860	673596	0.6236
7860	673596	0.5171
7860	67574	0.5158
7860	67574	0.6862
7860	67574	0.5481
7860	67574	0.5616
7860	67574	0.8301
7860	67574	0.7519
7860	67574	0.8039
7860	67574	0.6784
7860	67574	0.6551
7860	67574	0.8218
7860	67574	0.6413
7860	67574	0.6638
7860	67574	0.735
7860	67574	0.6838
7860	67574	0.6414
7860	67574	0.4688
7860	67574	0.6287
7860	67574	0.6438
7860	67574	0.7214
7860	67574	0.5576
7860	67574	0.6849
7860	67574	0.4652
7860	67574	0.6819
7860	67574	0.6404
7860	67574	0.6835
7860	67574	0.7581
7860	67574	0.7719
7860	67574	0.6098
7860	67574	0.6594
7860	676879	0.8795
7860	676879	0.8497
7860	677411	0.9505
7860	681239	0.6565
7860	681239	0.5252
7860	681239	0.5839
7860	681239	0.3781
7860	681239	0.5128
7860	681239	0.5663
7860	683863	0.6684
7860	683863	0.6453
7860	683864	0.7506
7860	683864	0.7698
7860	683864	0.67
7860	683864	0.7102
7860	683864	0.747
7860	685524	0.9964
7860	685701	0.945
7860	686673	0.9664
7860	686673	1.0
7860	693184	0.9779
7860	697855	0.9341
7860	697855	0.9398
7860	697979	0.8333
7860	697979	0.6981
7860	698037	0.7017
7860	698037	0.7419
7860	701852	0.8862
7860	701852	0.8569
7860	701852	0.8463
7860	701852	0.8876
7860	701852	0.8984
7860	701852	0.8536
7860	701852	0.8468
7860	701852	0.8893
7860	701852	0.8376
7860	702294	0.9738
7860	702294	0.9902
7860	706363	0.8959
7860	706363	0.9026
7860	707389	0.8333
7860	707389	0.6719
7860	707389	0.8333
7860	707389	0.6439
7860	707389	0.6362
7860	707389	0.8333
7860	71047	0.9825
7860	712571	0.9189
7860	712807	0.9783
7860	712807	0.9998
7860	713563	0.9879
7860	713563	0.9888
7860	71423	0.9921
7860	715055	0.865
7860	715055	0.8746
7860	718781	0.8894
7860	718781	0.8776
7860	718781	0.8774
7860	718781	0.852
7860	718781	0.8692
7860	718781	0.9318
7860	718781	0.9181
7860	718781	0.8901
7860	718781	0.9157
7860	719276	0.9553
7860	719276	0.9917
7860	719344	0.9759
7860	719344	0.9983
7860	719345	0.9914
7860	719345	0.9998
7860	719627	0.9883
7860	721075	0.887
7860	721517	0.8934
7860	721517	0.9704
7860	722664	0.8568
7860	724772	0.8477
7860	726630	0.7791
7860	726630	0.7483
7860	727071	0.9793
7860	727989	0.8661
7860	727989	0.903
7860	728073	0.4697
7860	728073	0.3824
7860	732517	0.6796
7860	732517	0.7112
7860	732517	0.7427
7860	732517	0.6842
7860	732517	0.7466
7860	732517	0.7841
7860	733504	0.7397
7860	733504	0.7321
7860	737754	0.9199
7860	737754	0.9126
7860	740	0.6241
7860	740	0.6807
7860	740	0.9817
7860	740	0.5697
7860	740	0.6076
7860	740	0.6135
7860	740	0.5553
7860	740	0.6524
7860	740	0.5751
7860	740	0.6769
7860	740	0.5724
7860	740	0.5771
7860	740	0.6016
7860	740	0.7132
7860	740	0.589
7860	740	0.5551
7860	740	0.5983
7860	740	0.5955
7860	740	0.6335
7860	740	0.6343
7860	740	0.6302
7860	740	0.6265
7860	740	0.6194
7860	740	0.6231
7860	740	0.6261
7860	740	0.6328
7860	740	0.6192
7860	740	0.6291
7860	740	0.6538
7860	740	0.758
7860	740	0.6747
7860	740	0.6877
7860	740	0.6349
7860	740	0.6291
7860	740	0.5823
7860	740	0.7417
7860	740	0.6741
7860	740	0.6018
7860	740	0.6394
7860	740	0.6273
7860	740	0.6237
7860	740	0.62
7860	740	0.6295
7860	740	0.7016
7860	740	0.6966
7860	740	0.6394
7860	740	0.6494
7860	740	0.6388
7860	740	0.6192
7860	740	0.5977
7860	740	0.6284
7860	740	0.6276
7860	740	0.6163
7860	740	0.6291
7860	740	0.6181
7860	740	0.7229
7860	740	0.5653
7860	740	0.5811
7860	740	0.7534
7860	740	0.645
7860	740	0.5925
7860	740	0.6332
7860	740	0.6052
7860	740	0.6284
7860	740	0.6476
7860	740	0.5878
7860	740	0.8083
7860	740	0.5820000000000001
7860	740	0.8441
7860	740	0.629
7860	740	0.6773
7860	740	0.6847
7860	740	0.6268
7860	740	0.8385
7860	740	0.6302
7860	740	0.6468
7860	740	0.5613
7860	740	0.7288
7860	740	0.7379
7860	740	0.7645
7860	740	0.6205
7860	740	0.7206
7860	740	0.6331
7860	740	0.7058
7860	740	0.645
7860	740	0.8336
7860	740	0.7812
7860	740	0.7739
7860	740	0.7233
7860	740	0.7101
7860	740	0.7454
7860	740	0.8182
7860	740	0.8369
7860	740	0.8447
7860	740	0.7324
7860	740	0.6364
7860	741078	0.8826
7860	741078	0.8659
7860	741078	0.9108
7860	741485	0.9986
7860	743414	0.8867
7860	743414	0.8907
7860	744009	0.9973
7860	745750	0.8662
7860	745750	0.8502
7860	745750	0.9014
7860	745750	0.8965
7860	746847	0.9952
7860	747167	0.8442
7860	747167	0.8994
7860	747599	0.7194
7860	747599	0.8669
7860	747856	0.9774
7860	747971	0.8146
7860	747971	0.8877
7860	747971	0.8777
7860	747971	0.858
7860	747972	1.0
7860	747973	0.0889
7860	747973	0.3428
7860	747973	0.067
7860	747974	0.8689
7860	747974	0.8821
7860	749226	0.872
7860	749227	0.7875
7860	750	0.9961
7860	750	0.9999
7860	750	0.9999
7860	750	0.9999
7860	750	0.9942
7860	750	0.7634
7860	750	0.9598
7860	750	0.9999
7860	750	0.9999
7860	750	0.9999
7860	750	0.9998
7860	750	0.9641
7860	750	0.9684
7860	750	0.9708
7860	750	0.9978
7860	750	0.9853
7860	750	0.9972
7860	750	0.9999
7860	750	0.9939
7860	750690	0.8099
7860	750690	0.789
7860	750690	0.7921
7860	750690	0.8077
7860	750690	0.8576
7860	750690	0.7748
7860	750691	0.8204
7860	750691	0.8398
7860	751548	0.7704
7860	751548	0.7832
7860	752	0.7561
7860	752	0.8137
7860	752	0.8397
7860	752	0.7838
7860	752	0.8122
7860	752	0.7619
7860	752	0.8586
7860	752	0.7465
7860	752	0.8335
7860	752	0.8472
7860	752	0.8114
7860	752	0.748
7860	752	0.8646
7860	752	0.8234
7860	752	0.8395
7860	752	0.8329
7860	752	0.8011
7860	752	0.8639
7860	752	0.8163
7860	752	0.7854
7860	752	0.8434
7860	752	0.8497
7860	752	0.8122
7860	752	0.8504
7860	752	0.8651
7860	752	0.9032
7860	752	0.8466
7860	752	0.8266
7860	752	0.8401
7860	752	0.8440000000000001
7860	752	0.7984
7860	752	0.8225
7860	752	0.8266
7860	752	0.8198
7860	752	0.8009
7860	752	0.8257
7860	752	0.8474
7860	752	0.8283
7860	752	0.8317
7860	752	0.8207
7860	752	0.8372
7860	752	0.8177
7860	752	0.8276
7860	752	0.8431
7860	752	0.8452
7860	752	0.8303
7860	752	0.8078
7860	752	0.8074
7860	752	0.7983
7860	752	0.8239
7860	752	0.8268
7860	752	0.8478
7860	752	0.8199
7860	752	0.7873
7860	752	0.708
7860	752	0.8288
[truncated: 194,409 more rows]
