# Supplementary material for: UNNT: A novel Utility for comparing Neural Net and Tree-based models
Source: PLoS Comput Biol. 2024 Apr 29;20(4):e1011504. doi: 10.1371/journal.pcbi.1011504 (PMC11090265; doi:10.1371/journal.pcbi.1011504)
Supplement: S1 Data — (ZIP) [file pcbi.1011504.s003.zip › UNNT/data/fda_drug_desc.tsv]

NAME	MW	AMW	Sv	Se	Sp	Si	Mv	Me	Mp	Mi	GD	nAT	nSK	nTA	nBT	nBO	nBM	SCBO	RBN	RBF	nDB	nTB	nAB	nH	nC	nN	nO	nP	nS	nF	nCL	nBR	nI	nB	nHM	nHet	nX	H%	C%	N%	O%	X%	nCsp3	nCsp2	nCsp	nStructures	totalcharge	nCIC	nCIR
10023	335.24	11.56	25.364	30.462	24.415	30.67	0.875	1.05	0.8420000000000001	1.058	0.08900000000000001	29.0	26.0	7.0	32.0	29.0	5.0	34.0	1.0	0.031	5.0	0.0	0.0	3.0	21.0	0.0	5.0	0.0	0.0	0.0	0.0	0.0	0.0	0.0	0.0	5.0	0.0	10.3	72.4	0.0	17.2	0.0	6.0	4.0	9.0	1.0	0.0	4.0	10.0
100880	348.22	12.897	25.09	28.956999999999997	23.522	28.628	0.929	1.072	0.871	1.06	0.085	27.0	27.0	6.0	30.0	30.0	9.0	39.0	2.0	0.067	9.0	0.0	0.0	0.0	20.0	2.0	5.0	0.0	0.0	0.0	0.0	0.0	0.0	0.0	0.0	7.0	0.0	0.0	74.1	7.4	18.5	0.0	1.0	9.0	9.0	1.0	0.0	4.0	10.0
102816	232.12	13.654000000000002	14.606	19.277	12.772	19.21	0.8590000000000001	1.1340000000000001	0.7509999999999999	1.13	0.132	17.0	17.0	5.0	18.0	18.0	3.0	21.0	1.0	0.055999999999999994	3.0	0.0	0.0	0.0	8.0	4.0	5.0	0.0	0.0	0.0	0.0	0.0	0.0	0.0	0.0	9.0	0.0	0.0	47.1	23.5	29.4	0.0	0.0	6.0	2.0	1.0	0.0	2.0	2.0
103805	126.08	12.607999999999999	7.899	11.204	7.028	11.835999999999999	0.79	1.12	0.703	1.1840000000000002	0.25	10.0	9.0	3.0	10.0	9.0	3.0	12.0	0.0	0.0	3.0	0.0	0.0	1.0	4.0	3.0	1.0	0.0	0.0	1.0	0.0	0.0	0.0	0.0	0.0	5.0	1.0	10.0	40.0	30.0	10.0	10.0	0.0	3.0	1.0	1.0	0.0	1.0	1.0
105014	274.61	13.73	17.289	21.989	16.108	22.441	0.8640000000000001	1.099	0.805	1.122	0.12300000000000001	20.0	19.0	4.0	22.0	21.0	7.0	25.0	1.0	0.045	1.0	0.0	6.0	1.0	10.0	5.0	3.0	0.0	0.0	0.0	1.0	0.0	0.0	0.0	1.0	9.0	1.0	5.0	50.0	25.0	15.0	5.0	0.0	8.0	2.0	1.0	0.0	3.0	4.0
105823	244.13	13.562999999999999	15.606	20.277	13.772	20.21	0.867	1.126	0.765	1.123	0.124	18.0	18.0	6.0	19.0	19.0	3.0	22.0	2.0	0.105	3.0	0.0	0.0	0.0	9.0	4.0	5.0	0.0	0.0	0.0	0.0	0.0	0.0	0.0	0.0	9.0	0.0	0.0	50.0	22.2	27.8	0.0	0.0	7.0	2.0	1.0	0.0	2.0	2.0
109500	452.23	13.300999999999998	30.863000000000003	37.6	27.999000000000002	36.303000000000004	0.9079999999999999	1.1059999999999999	0.8240000000000001	1.068	0.066	34.0	34.0	7.0	37.0	37.0	12.0	49.0	4.0	0.10800000000000001	12.0	0.0	0.0	0.0	23.0	0.0	11.0	0.0	0.0	0.0	0.0	0.0	0.0	0.0	0.0	11.0	0.0	0.0	67.6	0.0	32.4	0.0	0.0	13.0	10.0	1.0	-2.0	4.0	6.0
109724	245.96	17.569000000000003	13.314	15.422	13.699000000000002	15.235	0.951	1.102	0.978	1.088	0.154	14.0	14.0	3.0	14.0	14.0	1.0	15.0	1.0	0.071	1.0	0.0	0.0	0.0	7.0	2.0	2.0	1.0	0.0	0.0	2.0	0.0	0.0	0.0	3.0	7.0	2.0	0.0	50.0	14.3	14.3	14.3	0.0	0.0	7.0	1.0	0.0	1.0	1.0
10973	275.23	11.009	22.22	25.48	22.051	26.041999999999998	0.889	1.0190000000000001	0.882	1.042	0.10800000000000001	25.0	22.0	4.0	28.0	25.0	4.0	30.0	0.0	0.0	3.0	1.0	0.0	3.0	20.0	0.0	2.0	0.0	0.0	0.0	0.0	0.0	0.0	0.0	0.0	2.0	0.0	12.0	80.0	0.0	8.0	0.0	5.0	3.0	10.0	1.0	0.0	4.0	10.0
109929	280.23	12.184000000000001	22.516	23.32	22.25	23.581	0.9790000000000001	1.014	0.9670000000000001	1.025	0.099	23.0	23.0	0.0	25.0	25.0	10.0	35.0	1.0	0.04	10.0	0.0	0.0	0.0	21.0	2.0	0.0	0.0	0.0	0.0	0.0	0.0	0.0	0.0	0.0	2.0	0.0	0.0	91.3	8.7	0.0	0.0	0.0	3.0	18.0	1.0	0.0	3.0	3.0
111180	154.13	15.413	9.09	11.218	8.636000000000001	10.839	0.909	1.122	0.8640000000000001	1.084	0.2	10.0	10.0	5.0	9.0	9.0	2.0	11.0	3.0	0.33299999999999996	2.0	0.0	0.0	0.0	5.0	1.0	3.0	0.0	1.0	0.0	0.0	0.0	0.0	0.0	1.0	5.0	0.0	0.0	50.0	10.0	30.0	0.0	0.0	3.0	1.0	1.0	0.0	0.0	0.0
113891	136.16	19.451	6.519	8.135	6.659	7.468	0.9309999999999999	1.162	0.951	1.067	0.28600000000000003	7.0	7.0	4.0	6.0	6.0	2.0	8.0	0.0	0.0	2.0	0.0	0.0	0.0	2.0	0.0	3.0	0.0	2.0	0.0	0.0	0.0	0.0	0.0	2.0	5.0	0.0	0.0	28.6	0.0	42.9	0.0	0.0	0.0	2.0	1.0	-1.0	0.0	0.0
113926	764.47	12.957	54.61	63.568000000000005	50.95399999999999	62.676	0.9259999999999999	1.077	0.8640000000000001	1.062	0.037000000000000005	59.0	59.0	18.0	63.0	63.0	18.0	75.5	4.0	0.063	7.0	0.0	11.0	0.0	43.0	4.0	12.0	0.0	0.0	0.0	0.0	0.0	0.0	0.0	0.0	16.0	0.0	0.0	72.9	6.8	20.3	0.0	1.0	22.0	10.0	1.0	0.0	5.0	15.0
117186	383.26	12.363	28.595	32.738	27.278000000000002	32.545	0.922	1.056	0.88	1.05	0.076	31.0	30.0	5.0	34.0	33.0	12.0	45.0	6.0	0.17600000000000002	12.0	0.0	0.0	1.0	24.0	1.0	5.0	0.0	0.0	0.0	0.0	0.0	0.0	0.0	0.0	6.0	0.0	3.2	77.4	3.2	16.1	0.0	1.0	9.0	12.0	1.0	0.0	4.0	5.0
118218	273.15	13.657	17.296	22.564	15.261	22.838	0.865	1.128	0.763	1.1420000000000001	0.11599999999999999	20.0	20.0	5.0	22.0	22.0	7.0	26.0	1.0	0.045	1.0	0.0	6.0	0.0	10.0	5.0	4.0	0.0	0.0	1.0	0.0	0.0	0.0	0.0	0.0	10.0	1.0	0.0	50.0	25.0	20.0	5.0	0.0	8.0	2.0	1.0	0.0	3.0	4.0
12198	328.27	10.942	26.198	30.749000000000002	25.886	31.459	0.873	1.025	0.863	1.0490000000000002	0.08900000000000001	30.0	26.0	6.0	33.0	29.0	2.0	31.0	2.0	0.061	2.0	0.0	0.0	4.0	23.0	0.0	3.0	0.0	0.0	0.0	0.0	0.0	0.0	0.0	0.0	3.0	0.0	13.3	76.7	0.0	10.0	0.0	6.0	4.0	9.0	1.0	0.0	4.0	10.0
122758	272.2	12.373	21.43	22.655	20.909000000000002	22.419	0.9740000000000001	1.03	0.95	1.0190000000000001	0.095	22.0	22.0	7.0	22.0	22.0	6.0	28.0	0.0	0.0	6.0	0.0	0.0	0.0	20.0	0.0	2.0	0.0	0.0	0.0	0.0	0.0	0.0	0.0	0.0	2.0	0.0	0.0	90.9	0.0	9.1	0.0	1.0	5.0	9.0	1.0	0.0	1.0	1.0
122819	627.42	12.804	43.27	53.157	40.698	52.265	0.883	1.085	0.831	1.067	0.051	49.0	46.0	6.0	56.0	53.0	9.0	62.0	6.0	0.107	9.0	0.0	0.0	3.0	32.0	0.0	13.0	0.0	1.0	0.0	0.0	0.0	0.0	0.0	1.0	14.0	0.0	6.1	65.3	0.0	26.5	0.0	3.0	17.0	10.0	1.0	0.0	8.0	15.0
123127	514.28	13.187000000000001	35.621	42.76	32.624	41.593999999999994	0.9129999999999999	1.0959999999999999	0.8370000000000001	1.067	0.057999999999999996	39.0	39.0	11.0	43.0	43.0	12.0	52.0	4.0	0.09300000000000001	6.0	0.0	6.0	0.0	27.0	1.0	11.0	0.0	0.0	0.0	0.0	0.0	0.0	0.0	0.0	12.0	0.0	0.0	69.2	2.6	28.2	0.0	1.0	17.0	7.0	1.0	0.0	5.0	11.0
124463	273.15	13.657	17.296	22.564	15.261	22.838	0.865	1.128	0.763	1.1420000000000001	0.11599999999999999	20.0	20.0	5.0	22.0	22.0	7.0	26.0	1.0	0.045	1.0	0.0	6.0	0.0	10.0	5.0	4.0	0.0	0.0	1.0	0.0	0.0	0.0	0.0	0.0	10.0	1.0	0.0	50.0	25.0	20.0	5.0	0.0	8.0	2.0	1.0	0.0	3.0	4.0
125066	1340.02	12.762	88.829	114.29899999999999	83.539	115.96799999999999	0.846	1.089	0.7959999999999999	1.104	0.022000000000000002	105.0	96.0	27.0	110.0	101.0	20.0	118.0	28.0	0.255	14.0	0.0	6.0	9.0	55.0	17.0	21.0	0.0	3.0	0.0	0.0	0.0	0.0	0.0	3.0	41.0	0.0	8.6	52.4	16.2	20.0	0.0	9.0	27.0	13.0	1.0	1.0	6.0	6.0
125973	803.49	12.754000000000001	58.028999999999996	67.684	54.369	66.43	0.9209999999999999	1.074	0.863	1.054	0.036000000000000004	63.0	62.0	15.0	69.0	68.0	16.0	84.0	15.0	0.217	16.0	0.0	0.0	1.0	47.0	1.0	14.0	0.0	0.0	0.0	0.0	0.0	0.0	0.0	0.0	15.0	0.0	1.6	74.6	1.6	22.2	0.0	5.0	18.0	18.0	1.0	0.0	7.0	13.0
127716	216.12	13.507	13.890999999999998	17.949	12.318	18.0	0.868	1.122	0.77	1.125	0.142	16.0	16.0	4.0	17.0	17.0	3.0	20.0	1.0	0.059000000000000004	3.0	0.0	0.0	0.0	8.0	4.0	4.0	0.0	0.0	0.0	0.0	0.0	0.0	0.0	0.0	8.0	0.0	0.0	50.0	25.0	25.0	0.0	0.0	5.0	3.0	1.0	0.0	2.0	2.0
129185	300.17	13.050999999999998	21.289	24.964000000000002	19.727	24.256	0.9259999999999999	1.085	0.858	1.055	0.095	23.0	23.0	7.0	24.0	24.0	9.0	30.0	1.0	0.042	3.0	0.0	6.0	0.0	17.0	0.0	6.0	0.0	0.0	0.0	0.0	0.0	0.0	0.0	0.0	6.0	0.0	0.0	73.9	0.0	26.1	0.0	0.0	9.0	5.0	1.0	0.0	2.0	3.0
134727	356.21	13.193	24.320999999999998	29.604	22.226999999999997	29.419	0.9009999999999999	1.0959999999999999	0.823	1.09	0.085	27.0	27.0	7.0	30.0	30.0	5.0	35.0	3.0	0.1	5.0	0.0	0.0	0.0	17.0	4.0	6.0	0.0	0.0	0.0	0.0	0.0	0.0	0.0	0.0	10.0	0.0	0.0	63.0	14.8	22.2	0.0	1.0	10.0	4.0	1.0	0.0	4.0	10.0
13875	192.15	12.81	13.548	15.96	12.75	16.744	0.903	1.064	0.85	1.1159999999999999	0.14300000000000002	15.0	15.0	6.0	15.0	15.0	6.0	18.0	3.0	0.2	0.0	0.0	6.0	0.0	9.0	6.0	0.0	0.0	0.0	0.0	0.0	0.0	0.0	0.0	0.0	6.0	0.0	0.0	60.0	40.0	0.0	0.0	0.0	3.0	0.0	1.0	0.0	1.0	1.0
138783	337.09	14.655999999999999	21.885	24.666	21.261	24.594	0.9520000000000001	1.072	0.924	1.069	0.095	23.0	23.0	5.0	24.0	24.0	9.0	30.5	1.0	0.042	4.0	0.0	5.0	0.0	16.0	3.0	2.0	0.0	0.0	0.0	2.0	0.0	0.0	0.0	2.0	7.0	2.0	0.0	69.6	13.0	8.7	8.7	0.0	5.0	10.0	1.0	0.0	2.0	3.0
1390	132.09	13.209000000000001	8.747	10.967	7.954	11.372	0.875	1.097	0.795	1.137	0.244	10.0	10.0	1.0	11.0	11.0	4.0	15.0	0.0	0.0	4.0	0.0	0.0	0.0	5.0	4.0	1.0	0.0	0.0	0.0	0.0	0.0	0.0	0.0	0.0	5.0	0.0	0.0	50.0	40.0	10.0	0.0	0.0	3.0	2.0	1.0	0.0	2.0	3.0
141540	560.33	12.181	39.346	50.022	36.431	49.553000000000004	0.855	1.087	0.792	1.077	0.055999999999999994	46.0	42.0	7.0	52.0	48.0	7.0	55.0	5.0	0.096	7.0	0.0	0.0	4.0	29.0	0.0	13.0	0.0	0.0	0.0	0.0	0.0	0.0	0.0	0.0	13.0	0.0	8.7	63.0	0.0	28.3	0.0	4.0	15.0	7.0	1.0	0.0	7.0	14.0
141549	374.31	13.368	26.605	29.538	25.886	29.42	0.95	1.055	0.925	1.051	0.08199999999999999	28.0	28.0	4.0	31.0	31.0	15.0	43.0	5.0	0.161	9.0	0.0	6.0	0.0	21.0	3.0	3.0	0.0	1.0	0.0	0.0	0.0	0.0	0.0	1.0	7.0	0.0	0.0	75.0	10.7	10.7	0.0	0.0	8.0	11.0	1.0	0.0	4.0	7.0
141633	507.31	12.683	36.455	43.048	34.096	42.383	0.9109999999999999	1.0759999999999998	0.852	1.06	0.057999999999999996	40.0	39.0	8.0	44.0	43.0	6.0	49.0	5.0	0.114	6.0	0.0	0.0	1.0	29.0	1.0	9.0	0.0	0.0	0.0	0.0	0.0	0.0	0.0	0.0	10.0	0.0	2.5	72.5	2.5	22.5	0.0	4.0	8.0	13.0	1.0	0.0	5.0	17.0
141993	432.28	12.350999999999999	30.804000000000002	37.655	28.818	37.753	0.88	1.0759999999999998	0.823	1.079	0.068	35.0	33.0	12.0	38.0	36.0	8.0	44.0	3.0	0.079	8.0	0.0	0.0	2.0	23.0	3.0	7.0	0.0	0.0	0.0	0.0	0.0	0.0	0.0	0.0	10.0	0.0	5.7	65.7	8.6	20.0	0.0	3.0	12.0	4.0	1.0	0.0	4.0	10.0
14229	369.71	13.204	27.08	29.073	26.568	29.233	0.9670000000000001	1.038	0.9490000000000001	1.044	0.079	28.0	28.0	5.0	30.0	30.0	10.0	37.0	3.0	0.1	4.0	0.0	6.0	0.0	23.0	3.0	1.0	0.0	0.0	0.0	1.0	0.0	0.0	0.0	1.0	5.0	1.0	0.0	82.1	10.7	3.6	3.6	0.0	8.0	11.0	1.0	0.0	3.0	6.0
143020	1008.52	13.27	69.155	83.855	62.908	81.02600000000001	0.91	1.103	0.828	1.0659999999999998	0.028999999999999998	76.0	76.0	22.0	83.0	83.0	7.0	90.0	15.0	0.18100000000000002	7.0	0.0	0.0	0.0	52.0	0.0	24.0	0.0	0.0	0.0	0.0	0.0	0.0	0.0	0.0	24.0	0.0	0.0	68.4	0.0	31.6	0.0	1.0	34.0	8.0	1.0	0.0	8.0	11.0
145668	214.12	13.382	14.133	17.789	12.693	17.71	0.883	1.112	0.7929999999999999	1.107	0.15	16.0	16.0	3.0	18.0	18.0	3.0	21.0	0.0	0.0	3.0	0.0	0.0	0.0	9.0	3.0	4.0	0.0	0.0	0.0	0.0	0.0	0.0	0.0	0.0	7.0	0.0	0.0	56.3	18.8	25.0	0.0	0.0	6.0	3.0	1.0	0.0	3.0	6.0
148958	192.11	12.807	12.57	16.698	11.312000000000001	16.965	0.838	1.113	0.754	1.131	0.165	15.0	14.0	3.0	16.0	15.0	3.0	18.0	1.0	0.062	3.0	0.0	0.0	1.0	8.0	2.0	3.0	0.0	0.0	1.0	0.0	0.0	0.0	0.0	0.0	6.0	1.0	6.7	53.3	13.3	20.0	6.7	1.0	3.0	4.0	1.0	0.0	2.0	2.0
150817	834.48	13.039000000000001	59.195	69.39699999999999	54.897	67.641	0.925	1.084	0.858	1.057	0.033	64.0	64.0	17.0	66.0	66.0	8.0	74.0	3.0	0.045	8.0	0.0	0.0	0.0	47.0	1.0	16.0	0.0	0.0	0.0	0.0	0.0	0.0	0.0	0.0	17.0	0.0	0.0	73.4	1.6	25.0	0.0	0.0	21.0	22.0	1.0	0.0	3.0	4.0
154948	374.31	13.368	26.605	29.538	25.886	29.42	0.95	1.055	0.925	1.051	0.08199999999999999	28.0	28.0	4.0	31.0	31.0	15.0	43.0	5.0	0.161	9.0	0.0	6.0	0.0	21.0	3.0	3.0	0.0	1.0	0.0	0.0	0.0	0.0	0.0	1.0	7.0	0.0	0.0	75.0	10.7	10.7	0.0	0.0	8.0	11.0	1.0	0.0	4.0	7.0
156303	374.31	13.368	26.605	29.538	25.886	29.42	0.95	1.055	0.925	1.051	0.08199999999999999	28.0	28.0	4.0	31.0	31.0	15.0	43.0	5.0	0.161	9.0	0.0	6.0	0.0	21.0	3.0	3.0	0.0	1.0	0.0	0.0	0.0	0.0	0.0	1.0	7.0	0.0	0.0	75.0	10.7	10.7	0.0	0.0	8.0	11.0	1.0	0.0	4.0	7.0
157035	230.17	11.508	17.671	20.866	17.125	21.043000000000003	0.884	1.043	0.856	1.052	0.131	20.0	18.0	4.0	22.0	20.0	3.0	23.0	0.0	0.0	3.0	0.0	0.0	2.0	15.0	0.0	3.0	0.0	0.0	0.0	0.0	0.0	0.0	0.0	0.0	3.0	0.0	10.0	75.0	0.0	15.0	0.0	3.0	4.0	5.0	1.0	0.0	3.0	6.0
163039	232.12	13.654000000000002	14.606	19.277	12.772	19.21	0.8590000000000001	1.1340000000000001	0.7509999999999999	1.13	0.132	17.0	17.0	5.0	18.0	18.0	3.0	21.0	2.0	0.111	3.0	0.0	0.0	0.0	8.0	4.0	5.0	0.0	0.0	0.0	0.0	0.0	0.0	0.0	0.0	9.0	0.0	0.0	47.1	23.5	29.4	0.0	0.0	6.0	2.0	1.0	0.0	2.0	2.0
163661	213.13	12.537	14.639000000000001	18.570999999999998	13.449000000000002	18.627	0.861	1.092	0.7909999999999999	1.0959999999999999	0.142	17.0	16.0	4.0	18.0	17.0	4.0	21.0	1.0	0.055999999999999994	4.0	0.0	0.0	1.0	10.0	2.0	4.0	0.0	0.0	0.0	0.0	0.0	0.0	0.0	0.0	6.0	0.0	5.9	58.8	11.8	23.5	0.0	0.0	5.0	4.0	1.0	0.0	2.0	2.0
169434	402.0	16.08	24.594	26.709	24.659000000000002	26.397	0.9840000000000001	1.068	0.986	1.056	0.09	25.0	25.0	4.0	27.0	27.0	8.0	35.0	2.0	0.07400000000000001	8.0	0.0	0.0	0.0	18.0	2.0	1.0	0.0	0.0	0.0	4.0	0.0	0.0	0.0	4.0	7.0	4.0	0.0	72.0	8.0	4.0	16.0	0.0	7.0	11.0	1.0	0.0	3.0	3.0
169780	253.16	12.658	17.155	21.891	15.699000000000002	22.208000000000002	0.858	1.095	0.785	1.11	0.11699999999999999	20.0	19.0	5.0	21.0	20.0	4.0	24.0	1.0	0.048	4.0	0.0	0.0	1.0	11.0	4.0	4.0	0.0	0.0	0.0	0.0	0.0	0.0	0.0	0.0	8.0	0.0	5.0	55.0	20.0	20.0	0.0	1.0	4.0	5.0	1.0	0.0	2.0	2.0
170984	432.31	12.715	32.282	35.716	30.965999999999998	36.176	0.9490000000000001	1.05	0.9109999999999999	1.064	0.068	34.0	34.0	3.0	38.0	38.0	10.0	48.0	3.0	0.079	10.0	0.0	0.0	0.0	28.0	3.0	1.0	0.0	0.0	2.0	0.0	0.0	0.0	0.0	0.0	6.0	2.0	0.0	82.4	8.8	2.9	5.9	0.0	9.0	19.0	1.0	0.0	5.0	6.0
17474	383.31	13.69	26.401	29.92	25.476999999999997	30.434	0.943	1.069	0.91	1.087	0.08199999999999999	28.0	28.0	4.0	31.0	31.0	6.0	37.0	0.0	0.0	6.0	0.0	0.0	0.0	21.0	3.0	0.0	0.0	1.0	3.0	0.0	0.0	0.0	0.0	1.0	7.0	3.0	0.0	75.0	10.7	0.0	10.7	1.0	5.0	14.0	1.0	0.0	4.0	7.0
177023	192.2	13.729000000000001	13.703	14.395999999999999	13.898	14.501	0.9790000000000001	1.028	0.993	1.036	0.17600000000000002	14.0	14.0	0.0	16.0	16.0	4.0	20.0	1.0	0.062	4.0	0.0	0.0	0.0	11.0	2.0	0.0	0.0	1.0	0.0	0.0	0.0	0.0	0.0	1.0	3.0	0.0	0.0	78.6	14.3	0.0	0.0	0.0	3.0	8.0	1.0	0.0	3.0	4.0
180973	342.27	12.224	27.473000000000003	28.487	27.079	28.5	0.981	1.0170000000000001	0.9670000000000001	1.018	0.079	28.0	28.0	3.0	30.0	30.0	10.0	40.0	4.0	0.133	10.0	0.0	0.0	0.0	26.0	1.0	1.0	0.0	0.0	0.0	0.0	0.0	0.0	0.0	0.0	2.0	0.0	0.0	92.9	3.6	3.6	0.0	0.0	6.0	17.0	1.0	0.0	3.0	3.0
184849	282.19	12.827	20.418	23.462	19.238	23.5	0.9279999999999999	1.0659999999999998	0.8740000000000001	1.068	0.10400000000000001	22.0	22.0	3.0	24.0	24.0	9.0	33.0	5.0	0.20800000000000002	9.0	0.0	0.0	0.0	16.0	3.0	3.0	0.0	0.0	0.0	0.0	0.0	0.0	0.0	0.0	6.0	0.0	0.0	72.7	13.6	13.6	0.0	0.0	7.0	8.0	1.0	0.0	3.0	4.0
18509	122.06	13.562000000000001	7.902	10.142000000000001	6.989	9.919	0.878	1.127	0.7759999999999999	1.102	0.222	9.0	9.0	4.0	8.0	8.0	2.0	10.0	0.0	0.0	2.0	0.0	0.0	0.0	5.0	1.0	3.0	0.0	0.0	0.0	0.0	0.0	0.0	0.0	0.0	4.0	0.0	0.0	55.6	11.1	33.3	0.0	0.0	2.0	3.0	1.0	0.0	0.0	0.0
19893	127.06	14.118	7.5920000000000005	10.429	6.477	10.547	0.8440000000000001	1.159	0.72	1.172	0.25	9.0	9.0	3.0	9.0	9.0	3.0	12.0	0.0	0.0	3.0	0.0	0.0	0.0	4.0	2.0	2.0	0.0	0.0	1.0	0.0	0.0	0.0	0.0	0.0	5.0	1.0	0.0	44.4	22.2	22.2	11.1	0.0	3.0	1.0	1.0	0.0	1.0	1.0
19987	347.25	11.575	26.364	31.462	25.415	31.67	0.879	1.0490000000000002	0.847	1.056	0.085	30.0	27.0	8.0	33.0	30.0	4.0	34.0	1.0	0.03	4.0	0.0	0.0	3.0	22.0	0.0	5.0	0.0	0.0	0.0	0.0	0.0	0.0	0.0	0.0	5.0	0.0	10.0	73.3	0.0	16.7	0.0	6.0	5.0	8.0	1.0	0.0	4.0	10.0
20256	232.11	13.654000000000002	14.805	19.284000000000002	12.977	18.838	0.871	1.1340000000000001	0.763	1.1079999999999999	0.132	17.0	17.0	5.0	18.0	18.0	3.0	21.0	1.0	0.055999999999999994	3.0	0.0	0.0	0.0	9.0	2.0	6.0	0.0	0.0	0.0	0.0	0.0	0.0	0.0	0.0	8.0	0.0	0.0	52.9	11.8	35.3	0.0	0.0	6.0	3.0	1.0	0.0	2.0	2.0
208734	758.43	13.075999999999999	53.48	63.07	49.443000000000005	61.431999999999995	0.922	1.087	0.852	1.0590000000000002	0.039	58.0	58.0	15.0	64.0	64.0	10.0	74.0	9.0	0.141	10.0	0.0	0.0	0.0	42.0	1.0	15.0	0.0	0.0	0.0	0.0	0.0	0.0	0.0	0.0	16.0	0.0	0.0	72.4	1.7	25.9	0.0	1.0	24.0	10.0	1.0	0.0	7.0	13.0
218321	253.16	12.658	17.155	21.891	15.699000000000002	22.208000000000002	0.858	1.095	0.785	1.11	0.12300000000000001	20.0	19.0	3.0	22.0	21.0	3.0	24.0	1.0	0.045	3.0	0.0	0.0	1.0	11.0	4.0	4.0	0.0	0.0	0.0	0.0	0.0	0.0	0.0	0.0	8.0	0.0	5.0	55.0	20.0	20.0	0.0	1.0	5.0	5.0	1.0	0.0	3.0	4.0
226080	834.52	12.839	61.05	69.415	57.534	68.013	0.9390000000000001	1.068	0.885	1.046	0.033	65.0	65.0	18.0	68.0	68.0	9.0	77.0	4.0	0.059000000000000004	9.0	0.0	0.0	0.0	51.0	1.0	13.0	0.0	0.0	0.0	0.0	0.0	0.0	0.0	0.0	14.0	0.0	0.0	78.5	1.5	20.0	0.0	1.0	21.0	19.0	1.0	0.0	4.0	7.0
227189	396.21	13.207	27.433000000000003	32.946	25.09	31.885	0.914	1.0979999999999999	0.836	1.063	0.076	30.0	30.0	8.0	33.0	33.0	7.0	40.0	1.0	0.03	7.0	0.0	0.0	0.0	21.0	0.0	9.0	0.0	0.0	0.0	0.0	0.0	0.0	0.0	0.0	9.0	0.0	0.0	70.0	0.0	30.0	0.0	0.0	14.0	7.0	1.0	0.0	4.0	7.0
23162	376.31	11.068	30.198	34.749	29.886	35.459	0.888	1.022	0.879	1.043	0.078	34.0	30.0	3.0	38.0	34.0	6.0	40.0	2.0	0.053	6.0	0.0	0.0	4.0	27.0	0.0	3.0	0.0	0.0	0.0	0.0	0.0	0.0	0.0	0.0	3.0	0.0	11.8	79.4	0.0	8.8	0.0	5.0	5.0	16.0	1.0	0.0	5.0	11.0
23759	279.22	11.169	21.935	25.807	21.506	26.250999999999998	0.877	1.032	0.86	1.05	0.10800000000000001	25.0	22.0	4.0	28.0	25.0	4.0	29.0	0.0	0.0	4.0	0.0	0.0	3.0	19.0	0.0	3.0	0.0	0.0	0.0	0.0	0.0	0.0	0.0	0.0	3.0	0.0	12.0	76.0	0.0	12.0	0.0	5.0	3.0	9.0	1.0	0.0	4.0	10.0
241240	363.2	21.365	12.464		14.284	19.045	0.733		0.84	1.12	0.179	17.0	13.0	4.0	18.0	14.0	2.0	16.0	0.0	0.0	2.0	0.0	0.0	4.0	6.0	2.0	4.0	0.0	0.0	0.0	0.0	0.0	0.0	0.0	1.0	7.0	0.0	23.5	35.3	11.8	23.5	0.0	1.0	2.0	3.0	1.0	0.0	2.0	2.0
243115	366.55	15.273	23.503	25.444000000000003	23.42	25.246	0.9790000000000001	1.06	0.976	1.052	0.094	24.0	24.0	3.0	26.0	26.0	8.0	34.0	2.0	0.077	8.0	0.0	0.0	0.0	18.0	2.0	1.0	0.0	0.0	0.0	3.0	0.0	0.0	0.0	3.0	6.0	3.0	0.0	75.0	8.3	4.2	12.5	0.0	6.0	12.0	1.0	0.0	3.0	3.0
24559	1009.53	13.110999999999999	69.419	84.79700000000001	63.288999999999994	82.23299999999999	0.902	1.101	0.8220000000000001	1.068	0.028999999999999998	77.0	76.0	22.0	84.0	83.0	7.0	90.0	15.0	0.179	7.0	0.0	0.0	1.0	52.0	0.0	24.0	0.0	0.0	0.0	0.0	0.0	0.0	0.0	0.0	24.0	0.0	1.3	67.5	0.0	31.2	0.0	2.0	33.0	8.0	1.0	0.0	8.0	11.0
246131	687.35	13.477	45.99	56.778	41.488	55.655	0.902	1.113	0.813	1.091	0.043	51.0	51.0	15.0	55.0	55.0	14.0	66.0	7.0	0.127	8.0	0.0	6.0	0.0	34.0	1.0	13.0	0.0	0.0	3.0	0.0	0.0	0.0	0.0	0.0	17.0	3.0	0.0	66.7	2.0	25.5	5.9	2.0	19.0	10.0	1.0	0.0	5.0	11.0
248616	310.18	12.407	21.046	27.495	19.192999999999998	27.462	0.8420000000000001	1.1	0.768	1.0979999999999999	0.099	25.0	23.0	7.0	27.0	25.0	1.0	26.0	2.0	0.07400000000000001	1.0	0.0	0.0	2.0	14.0	2.0	7.0	0.0	0.0	0.0	0.0	0.0	0.0	0.0	0.0	9.0	0.0	8.0	56.0	8.0	28.0	0.0	1.0	9.0	1.0	1.0	0.0	3.0	6.0
249992	374.31	13.368	26.605	29.538	25.886	29.42	0.95	1.055	0.925	1.051	0.08199999999999999	28.0	28.0	4.0	31.0	31.0	15.0	43.0	5.0	0.161	9.0	0.0	6.0	0.0	21.0	3.0	3.0	0.0	1.0	0.0	0.0	0.0	0.0	0.0	1.0	7.0	0.0	0.0	75.0	10.7	10.7	0.0	0.0	8.0	11.0	1.0	0.0	4.0	7.0
25154	339.92	21.245	15.523	17.316	15.625	17.099	0.97	1.082	0.977	1.069	0.133	16.0	16.0	4.0	16.0	16.0	2.0	18.0	0.0	0.0	2.0	0.0	0.0	0.0	10.0	2.0	2.0	0.0	0.0	0.0	0.0	2.0	0.0	0.0	2.0	6.0	2.0	0.0	62.5	12.5	12.5	12.5	0.0	2.0	8.0	1.0	0.0	1.0	1.0
256439	470.27	13.062999999999999	33.191	39.106	30.715	38.175	0.922	1.0859999999999999	0.853	1.06	0.063	36.0	36.0	10.0	40.0	40.0	12.0	49.0	3.0	0.075	6.0	0.0	6.0	0.0	26.0	1.0	9.0	0.0	0.0	0.0	0.0	0.0	0.0	0.0	0.0	10.0	0.0	0.0	72.2	2.8	25.0	0.0	1.0	16.0	7.0	1.0	0.0	5.0	11.0
256857	188.13	12.542	14.43	15.655	13.909	15.419	0.9620000000000001	1.044	0.927	1.028	0.14300000000000002	15.0	15.0	5.0	15.0	15.0	4.0	19.0	2.0	0.133	4.0	0.0	0.0	0.0	13.0	0.0	2.0	0.0	0.0	0.0	0.0	0.0	0.0	0.0	0.0	2.0	0.0	0.0	86.7	0.0	13.3	0.0	0.0	5.0	5.0	1.0	0.0	1.0	1.0
256942	514.28	13.187000000000001	35.621	42.76	32.624	41.593999999999994	0.9129999999999999	1.0959999999999999	0.8370000000000001	1.067	0.057999999999999996	39.0	39.0	11.0	43.0	43.0	12.0	52.0	4.0	0.09300000000000001	6.0	0.0	6.0	0.0	27.0	1.0	11.0	0.0	0.0	0.0	0.0	0.0	0.0	0.0	0.0	12.0	0.0	0.0	69.2	2.6	28.2	0.0	1.0	17.0	7.0	1.0	0.0	5.0	11.0
257473	327.69	13.107999999999999	24.607	25.585	24.489	25.733	0.9840000000000001	1.023	0.98	1.0290000000000001	0.09300000000000001	25.0	25.0	1.0	28.0	28.0	11.0	39.0	4.0	0.14300000000000002	11.0	0.0	0.0	0.0	22.0	2.0	0.0	0.0	0.0	0.0	1.0	0.0	0.0	0.0	1.0	3.0	1.0	0.0	88.0	8.0	0.0	4.0	1.0	4.0	17.0	1.0	0.0	4.0	4.0
25953	276.4	17.275	16.264	16.625999999999998	17.840999999999998	16.261	1.0170000000000001	1.0390000000000001	1.115	1.016	0.125	16.0	16.0	6.0	15.0	15.0	2.0	17.0	3.0	0.2	2.0	0.0	0.0	0.0	10.0	2.0	0.0	0.0	4.0	0.0	0.0	0.0	0.0	0.0	4.0	6.0	0.0	0.0	62.5	12.5	0.0	0.0	0.0	2.0	4.0	1.0	0.0	0.0	0.0
26271	245.96	17.569000000000003	13.314	15.422	13.699000000000002	15.235	0.951	1.102	0.978	1.088	0.154	14.0	14.0	3.0	14.0	14.0	1.0	15.0	1.0	0.071	1.0	0.0	0.0	0.0	7.0	2.0	2.0	1.0	0.0	0.0	2.0	0.0	0.0	0.0	3.0	7.0	2.0	0.0	50.0	14.3	14.3	14.3	0.0	0.0	7.0	1.0	0.0	1.0	1.0
265489	288.22	11.085	21.429000000000002	27.396	20.590999999999998	28.249000000000002	0.8240000000000001	1.054	0.792	1.087	0.095	26.0	22.0	7.0	26.0	22.0	5.0	27.0	5.0	0.192	5.0	0.0	0.0	4.0	16.0	2.0	4.0	0.0	0.0	0.0	0.0	0.0	0.0	0.0	0.0	6.0	0.0	15.4	61.5	7.7	15.4	0.0	4.0	3.0	7.0	1.0	0.0	1.0	1.0
266046	385.2	22.659000000000002	13.937000000000001		15.523	18.63	0.82		0.9129999999999999	1.0959999999999999	0.162	17.0	15.0	2.0	19.0	17.0	2.0	19.0	0.0	0.0	2.0	0.0	0.0	2.0	8.0	2.0	4.0	0.0	0.0	0.0	0.0	0.0	0.0	0.0	1.0	7.0	0.0	11.8	47.1	11.8	23.5	0.0	0.0	4.0	4.0	1.0	0.0	3.0	4.0
26980	318.21	12.239	22.133000000000003	28.16	20.534000000000002	28.625	0.851	1.083	0.79	1.101	0.098	26.0	24.0	7.0	29.0	27.0	5.0	32.0	2.0	0.069	5.0	0.0	0.0	2.0	15.0	4.0	5.0	0.0	0.0	0.0	0.0	0.0	0.0	0.0	0.0	9.0	0.0	7.7	57.7	15.4	19.2	0.0	3.0	8.0	2.0	1.0	0.0	4.0	10.0
27640	235.11	13.83	14.737	19.410999999999998	12.841	19.176	0.867	1.1420000000000001	0.755	1.128	0.132	17.0	17.0	5.0	18.0	18.0	3.0	21.0	1.0	0.055999999999999994	3.0	0.0	0.0	0.0	9.0	2.0	5.0	0.0	0.0	1.0	0.0	0.0	0.0	0.0	0.0	8.0	1.0	0.0	52.9	11.8	29.4	5.9	0.0	6.0	3.0	1.0	0.0	2.0	2.0
279836	416.26	13.008	29.320999999999998	34.604	27.226999999999997	34.419000000000004	0.9159999999999999	1.081	0.851	1.0759999999999998	0.069	32.0	32.0	6.0	34.0	34.0	8.0	42.0	2.0	0.059000000000000004	8.0	0.0	0.0	0.0	22.0	4.0	6.0	0.0	0.0	0.0	0.0	0.0	0.0	0.0	0.0	10.0	0.0	0.0	68.8	12.5	18.8	0.0	0.0	10.0	12.0	1.0	0.0	3.0	6.0
2821	184.1	13.15	12.859000000000002	15.309000000000001	11.818	14.838	0.919	1.094	0.8440000000000001	1.06	0.154	14.0	14.0	4.0	14.0	14.0	5.0	19.0	1.0	0.071	5.0	0.0	0.0	0.0	10.0	0.0	4.0	0.0	0.0	0.0	0.0	0.0	0.0	0.0	0.0	4.0	0.0	0.0	71.4	0.0	28.6	0.0	0.0	4.0	5.0	1.0	0.0	1.0	1.0
2833	412.21	13.297	28.148000000000003	34.273	25.545	33.094	0.9079999999999999	1.1059999999999999	0.8240000000000001	1.068	0.071	31.0	31.0	8.0	33.0	33.0	7.0	40.0	3.0	0.091	7.0	0.0	0.0	0.0	21.0	0.0	10.0	0.0	0.0	0.0	0.0	0.0	0.0	0.0	0.0	10.0	0.0	0.0	67.7	0.0	32.3	0.0	0.0	12.0	9.0	1.0	0.0	3.0	3.0
287459	230.12	13.536	14.847999999999999	19.117	13.147	18.919	0.873	1.125	0.773	1.113	0.132	17.0	17.0	5.0	18.0	18.0	3.0	21.0	1.0	0.055999999999999994	3.0	0.0	0.0	0.0	9.0	3.0	5.0	0.0	0.0	0.0	0.0	0.0	0.0	0.0	0.0	8.0	0.0	0.0	52.9	17.6	29.4	0.0	0.0	6.0	3.0	1.0	0.0	2.0	2.0
290193	1095.78	12.175	80.233	95.397	76.233	96.749	0.8909999999999999	1.06	0.847	1.075	0.024	90.0	85.0	36.0	90.0	85.0	12.0	97.0	4.0	0.044000000000000004	12.0	0.0	0.0	5.0	62.0	11.0	12.0	0.0	0.0	0.0	0.0	0.0	0.0	0.0	0.0	23.0	0.0	5.6	68.9	12.2	13.3	0.0	0.0	29.0	9.0	1.0	0.0	1.0	1.0
292810	362.24	12.937000000000001	25.649	30.109	23.943	30.291	0.9159999999999999	1.075	0.855	1.082	0.08199999999999999	28.0	28.0	4.0	31.0	31.0	11.0	39.0	4.0	0.129	5.0	0.0	6.0	0.0	19.0	5.0	4.0	0.0	0.0	0.0	0.0	0.0	0.0	0.0	0.0	9.0	0.0	0.0	67.9	17.9	14.3	0.0	0.0	8.0	9.0	1.0	0.0	4.0	5.0
296961	199.11	16.592	11.035	13.295	11.324000000000002	13.061	0.92	1.1079999999999999	0.9440000000000001	1.088	0.16699999999999998	12.0	12.0	4.0	11.0	11.0	1.0	12.0	1.0	0.091	1.0	0.0	0.0	0.0	5.0	2.0	3.0	1.0	1.0	0.0	0.0	0.0	0.0	0.0	2.0	7.0	0.0	0.0	41.7	16.7	25.0	0.0	0.0	0.0	5.0	1.0	0.0	0.0	0.0
299589	401.72	13.390999999999998	28.31	31.72	27.273000000000003	32.024	0.9440000000000001	1.057	0.909	1.067	0.078	30.0	30.0	3.0	34.0	34.0	8.0	42.0	1.0	0.028999999999999998	8.0	0.0	0.0	0.0	22.0	5.0	2.0	0.0	0.0	0.0	1.0	0.0	0.0	0.0	1.0	8.0	1.0	0.0	73.3	16.7	6.7	3.3	0.0	8.0	14.0	1.0	0.0	5.0	7.0
301739	418.28	12.302	29.848000000000003	36.486999999999995	27.988000000000003	36.834	0.878	1.073	0.823	1.083	0.069	34.0	32.0	6.0	36.0	34.0	8.0	42.0	2.0	0.055999999999999994	8.0	0.0	0.0	2.0	22.0	4.0	6.0	0.0	0.0	0.0	0.0	0.0	0.0	0.0	0.0	10.0	0.0	5.9	64.7	11.8	17.6	0.0	0.0	10.0	12.0	1.0	0.0	3.0	6.0
3053	1168.74	12.985999999999999	82.53299999999999	97.15700000000001	76.77199999999999	96.839	0.917	1.08	0.853	1.0759999999999998	0.024	90.0	90.0	30.0	96.0	96.0	19.0	115.0	10.0	0.10400000000000001	19.0	0.0	0.0	0.0	62.0	12.0	16.0	0.0	0.0	0.0	0.0	0.0	0.0	0.0	0.0	28.0	0.0	0.0	68.9	13.3	17.8	0.0	0.0	36.0	10.0	1.0	0.0	7.0	12.0
3061	235.61	13.859000000000002	16.123	17.905	15.739	18.314	0.948	1.053	0.9259999999999999	1.077	0.132	17.0	17.0	4.0	18.0	18.0	9.0	24.0	1.0	0.055999999999999994	3.0	0.0	6.0	0.0	12.0	4.0	0.0	0.0	0.0	0.0	1.0	0.0	0.0	0.0	1.0	5.0	1.0	0.0	70.6	23.5	0.0	5.9	0.0	6.0	5.0	1.0	0.0	2.0	2.0
3069	313.05	14.23	18.799	24.371	17.761	24.346999999999998	0.8540000000000001	1.1079999999999999	0.807	1.107	0.105	22.0	20.0	7.0	22.0	20.0	6.0	26.0	5.0	0.22699999999999998	6.0	0.0	0.0	2.0	11.0	2.0	5.0	0.0	0.0	0.0	2.0	0.0	0.0	0.0	2.0	9.0	2.0	9.1	50.0	9.1	22.7	9.1	2.0	4.0	5.0	1.0	0.0	1.0	1.0
3088	285.05	15.003	18.369	20.346	18.011	20.012999999999998	0.9670000000000001	1.071	0.948	1.053	0.111	19.0	19.0	4.0	19.0	19.0	4.0	23.0	1.0	0.053	4.0	0.0	0.0	0.0	14.0	1.0	2.0	0.0	0.0	0.0	2.0	0.0	0.0	0.0	2.0	5.0	2.0	0.0	73.7	5.3	10.5	10.5	0.0	3.0	11.0	1.0	0.0	1.0	1.0
3090	342.28	12.224	27.274	28.48	26.875	28.872	0.9740000000000001	1.0170000000000001	0.96	1.031	0.079	28.0	28.0	6.0	30.0	30.0	10.0	40.0	4.0	0.133	10.0	0.0	0.0	0.0	25.0	3.0	0.0	0.0	0.0	0.0	0.0	0.0	0.0	0.0	0.0	3.0	0.0	0.0	89.3	10.7	0.0	0.0	0.0	7.0	12.0	1.0	1.0	3.0	3.0
312887	352.12	14.672	20.627	27.462	18.687	27.398000000000003	0.8590000000000001	1.1440000000000001	0.779	1.1420000000000001	0.094	24.0	24.0	7.0	26.0	26.0	8.0	31.0	2.0	0.077	2.0	0.0	6.0	0.0	10.0	5.0	7.0	1.0	0.0	1.0	0.0	0.0	0.0	0.0	1.0	14.0	1.0	0.0	41.7	20.8	29.2	4.2	0.0	8.0	2.0	1.0	0.0	3.0	4.0
315851	221.59	13.849	15.564	16.753	15.318	16.652	0.973	1.047	0.9570000000000001	1.041	0.133	16.0	16.0	6.0	16.0	16.0	4.0	20.0	4.0	0.25	4.0	0.0	0.0	0.0	13.0	1.0	1.0	0.0	0.0	0.0	1.0	0.0	0.0	0.0	1.0	3.0	1.0	0.0	81.3	6.3	6.3	6.3	1.0	4.0	4.0	1.0	0.0	1.0	1.0
317629	503.2	13.978	34.073	38.48	32.795	38.304	0.946	1.069	0.9109999999999999	1.064	0.063	36.0	36.0	4.0	40.0	40.0	9.0	49.0	3.0	0.075	9.0	0.0	0.0	0.0	26.0	4.0	4.0	0.0	0.0	0.0	2.0	0.0	0.0	0.0	2.0	10.0	2.0	0.0	72.2	11.1	11.1	5.6	1.0	7.0	17.0	1.0	0.0	5.0	5.0
32065	72.03	14.405999999999999	3.946	5.975	3.159	6.0	0.789	1.195	0.632	1.2	0.4	5.0	5.0	3.0	4.0	4.0	1.0	5.0	1.0	0.25	1.0	0.0	0.0	0.0	1.0	2.0	2.0	0.0	0.0	0.0	0.0	0.0	0.0	0.0	0.0	4.0	0.0	0.0	20.0	40.0	40.0	0.0	0.0	1.0	0.0	1.0	0.0	0.0	0.0
321521	645.22	19.552	30.002		31.476999999999997	34.763000000000005	0.909		0.9540000000000001	1.053	0.065	33.0	32.0	11.0	33.0	32.0	4.0	36.0	10.0	0.303	4.0	0.0	0.0	1.0	20.0	0.0	9.0	1.0	1.0	0.0	0.0	0.0	0.0	0.0	3.0	12.0	0.0	3.0	60.6	0.0	27.3	0.0	0.0	9.0	4.0	1.0	0.0	1.0	1.0
32982	348.21	12.897	25.289	28.964000000000002	23.726999999999997	28.256	0.937	1.073	0.879	1.047	0.08	27.0	27.0	6.0	28.0	28.0	10.0	38.0	2.0	0.071	10.0	0.0	0.0	0.0	21.0	0.0	6.0	0.0	0.0	0.0	0.0	0.0	0.0	0.0	0.0	6.0	0.0	0.0	77.8	0.0	22.2	0.0	0.0	8.0	11.0	1.0	0.0	2.0	2.0
33299	234.18	12.325	18.473	19.487000000000002	18.079	19.5	0.972	1.026	0.9520000000000001	1.026	0.11699999999999999	19.0	19.0	2.0	20.0	20.0	6.0	26.0	3.0	0.15	6.0	0.0	0.0	0.0	17.0	1.0	1.0	0.0	0.0	0.0	0.0	0.0	0.0	0.0	0.0	2.0	0.0	0.0	89.5	5.3	5.3	0.0	0.0	3.0	12.0	1.0	0.0	2.0	2.0
337250	170.08	14.173	10.238999999999999	13.884	8.795	14.095	0.853	1.157	0.733	1.175	0.16699999999999998	12.0	12.0	6.0	11.0	11.0	1.0	12.0	1.0	0.091	1.0	0.0	0.0	0.0	6.0	2.0	2.0	0.0	0.0	2.0	0.0	0.0	0.0	0.0	0.0	6.0	2.0	0.0	50.0	16.7	16.7	16.7	1.0	2.0	3.0	1.0	0.0	0.0	0.0
34462	241.01	16.067	13.885	16.666	13.261	16.594	0.9259999999999999	1.111	0.884	1.1059999999999999	0.14300000000000002	15.0	15.0	4.0	15.0	15.0	3.0	18.0	1.0	0.067	3.0	0.0	0.0	0.0	8.0	3.0	2.0	0.0	0.0	0.0	2.0	0.0	0.0	0.0	2.0	7.0	2.0	0.0	53.3	20.0	13.3	13.3	0.0	3.0	5.0	1.0	0.0	1.0	1.0
34521	365.24	12.175	26.748	31.975	25.351999999999997	32.009	0.892	1.0659999999999998	0.845	1.067	0.08199999999999999	30.0	28.0	9.0	33.0	31.0	4.0	35.0	1.0	0.03	4.0	0.0	0.0	2.0	22.0	0.0	5.0	0.0	0.0	1.0	0.0	0.0	0.0	0.0	0.0	6.0	1.0	6.7	73.3	0.0	16.7	3.3	6.0	5.0	8.0	1.0	0.0	4.0	10.0
34936	1256.99	14.616	79.111	94.946	75.09	92.08	0.92	1.104	0.873	1.071	0.025	86.0	86.0	25.0	93.0	93.0	39.0	132.0	22.0	0.237	39.0	0.0	0.0	0.0	51.0	6.0	23.0	0.0	6.0	0.0	0.0	0.0	0.0	0.0	6.0	35.0	0.0	0.0	59.3	7.0	26.7	0.0	0.0	27.0	22.0	1.0	-6.0	8.0	10.0
352122	534.34	12.144	36.992	47.84	34.193000000000005	48.378	0.841	1.087	0.777	1.099	0.053	44.0	40.0	13.0	45.0	41.0	14.0	52.0	8.0	0.17800000000000002	8.0	0.0	6.0	4.0	25.0	5.0	10.0	0.0	0.0	0.0	0.0	0.0	0.0	0.0	0.0	15.0	0.0	9.1	56.8	11.4	22.7	0.0	4.0	11.0	6.0	2.0	0.0	3.0	4.0
35347	424.3	12.479000000000001	32.859	35.309	31.818	34.838	0.966	1.0390000000000001	0.9359999999999999	1.025	0.068	34.0	34.0	11.0	38.0	38.0	3.0	41.0	1.0	0.026000000000000002	3.0	0.0	0.0	0.0	30.0	0.0	4.0	0.0	0.0	0.0	0.0	0.0	0.0	0.0	0.0	4.0	0.0	0.0	88.2	0.0	11.8	0.0	6.0	7.0	10.0	1.0	0.0	5.0	15.0
35443	318.21	12.728	23.616999999999997	26.469	22.443	26.128	0.945	1.0590000000000002	0.898	1.045	0.09	25.0	25.0	4.0	27.0	27.0	8.0	35.0	4.0	0.14800000000000002	8.0	0.0	0.0	0.0	20.0	1.0	4.0	0.0	0.0	0.0	0.0	0.0	0.0	0.0	0.0	5.0	0.0	0.0	80.0	4.0	16.0	0.0	0.0	8.0	8.0	1.0	0.0	3.0	4.0
3590	450.27	13.243	30.31	37.411	27.555999999999997	37.501	0.8909999999999999	1.1	0.81	1.103	0.064	34.0	34.0	8.0	36.0	36.0	13.0	46.0	5.0	0.139	7.0	0.0	6.0	0.0	20.0	7.0	7.0	0.0	0.0	0.0	0.0	0.0	0.0	0.0	0.0	14.0	0.0	0.0	58.8	20.6	20.6	0.0	0.0	11.0	9.0	1.0	-2.0	3.0	4.0
362856	188.12	13.437000000000001	11.978	15.615	10.659	16.163	0.856	1.115	0.7609999999999999	1.155	0.165	14.0	14.0	4.0	15.0	15.0	5.0	20.0	1.0	0.067	5.0	0.0	0.0	0.0	6.0	6.0	2.0	0.0	0.0	0.0	0.0	0.0	0.0	0.0	0.0	8.0	0.0	0.0	42.9	42.9	14.3	0.0	0.0	4.0	1.0	1.0	0.0	2.0	3.0
367746	727.6	11.549000000000001	52.297	66.618	50.54	68.708	0.83	1.057	0.802	1.091	0.039	63.0	54.0	13.0	65.0	56.0	14.0	70.0	10.0	0.154	14.0	0.0	0.0	9.0	37.0	7.0	9.0	0.0	1.0	0.0	0.0	0.0	0.0	0.0	1.0	17.0	0.0	14.3	58.7	11.1	14.3	0.0	1.0	15.0	17.0	1.0	0.0	3.0	4.0
369100	224.18	12.454	17.032	18.64	16.5	19.163	0.946	1.036	0.917	1.065	0.131	18.0	18.0	3.0	20.0	20.0	9.0	26.0	0.0	0.0	3.0	0.0	6.0	0.0	14.0	4.0	0.0	0.0	0.0	0.0	0.0	0.0	0.0	0.0	0.0	4.0	0.0	0.0	77.8	22.2	0.0	0.0	0.0	6.0	6.0	1.0	0.0	3.0	6.0
38721	309.94	17.219	18.364	19.062	18.954	18.605999999999998	1.02	1.0590000000000002	1.053	1.034	0.124	18.0	18.0	4.0	19.0	19.0	6.0	25.0	2.0	0.105	6.0	0.0	0.0	0.0	14.0	0.0	0.0	0.0	0.0	0.0	4.0	0.0	0.0	0.0	4.0	4.0	4.0	0.0	77.8	0.0	0.0	22.2	0.0	6.0	8.0	1.0	0.0	2.0	2.0
39661	343.01	20.177	15.67	18.967	15.562000000000001	18.557000000000002	0.922	1.1159999999999999	0.915	1.092	0.132	17.0	17.0	5.0	18.0	18.0	3.0	21.0	1.0	0.055999999999999994	3.0	0.0	0.0	0.0	9.0	2.0	5.0	0.0	0.0	0.0	0.0	0.0	1.0	0.0	1.0	8.0	1.0	0.0	52.9	11.8	29.4	5.9	0.0	6.0	3.0	1.0	0.0	2.0	2.0
407305	396.21	13.207	27.433000000000003	32.946	25.09	31.885	0.914	1.0979999999999999	0.836	1.063	0.076	30.0	30.0	8.0	33.0	33.0	7.0	40.0	1.0	0.03	7.0	0.0	0.0	0.0	21.0	0.0	9.0	0.0	0.0	0.0	0.0	0.0	0.0	0.0	0.0	9.0	0.0	0.0	70.0	0.0	30.0	0.0	0.0	14.0	7.0	1.0	0.0	4.0	7.0
409962	204.98	17.082	10.885	13.665999999999999	10.261	13.594000000000001	0.907	1.139	0.855	1.133	0.16699999999999998	12.0	12.0	4.0	11.0	11.0	2.0	13.0	2.0	0.182	2.0	0.0	0.0	0.0	5.0	3.0	2.0	0.0	0.0	0.0	2.0	0.0	0.0	0.0	2.0	7.0	2.0	0.0	41.7	25.0	16.7	16.7	0.0	1.0	4.0	1.0	0.0	0.0	0.0
4291	280.18	12.735	20.859	23.309	19.817999999999998	22.838	0.948	1.06	0.9009999999999999	1.038	0.1	22.0	22.0	6.0	23.0	23.0	6.0	29.0	1.0	0.043	6.0	0.0	0.0	0.0	18.0	0.0	4.0	0.0	0.0	0.0	0.0	0.0	0.0	0.0	0.0	4.0	0.0	0.0	81.8	0.0	18.2	0.0	0.0	8.0	8.0	1.0	0.0	2.0	2.0
4375	309.66	13.463	22.08	24.073	21.568	24.233	0.96	1.047	0.938	1.054	0.095	23.0	23.0	4.0	24.0	24.0	5.0	29.0	2.0	0.083	5.0	0.0	0.0	0.0	18.0	3.0	1.0	0.0	0.0	0.0	1.0	0.0	0.0	0.0	1.0	5.0	1.0	0.0	78.3	13.0	4.3	4.3	0.0	5.0	11.0	1.0	0.0	2.0	3.0
45388	172.12	13.24	11.263	14.287	10.204	14.954	0.866	1.099	0.785	1.15	0.16699999999999998	13.0	13.0	4.0	13.0	13.0	4.0	17.0	3.0	0.231	4.0	0.0	0.0	0.0	6.0	6.0	1.0	0.0	0.0	0.0	0.0	0.0	0.0	0.0	0.0	7.0	0.0	0.0	46.2	46.2	7.7	0.0	0.0	3.0	1.0	1.0	0.0	1.0	1.0
45923	208.12	13.008	14.859000000000002	17.309	13.818	16.838	0.929	1.082	0.8640000000000001	1.052	0.15	16.0	16.0	2.0	18.0	18.0	6.0	24.0	1.0	0.055999999999999994	6.0	0.0	0.0	0.0	12.0	0.0	4.0	0.0	0.0	0.0	0.0	0.0	0.0	0.0	0.0	4.0	0.0	0.0	75.0	0.0	25.0	0.0	0.0	6.0	5.0	1.0	0.0	3.0	6.0
4722	368.2	13.15	25.718000000000004	30.618000000000002	23.636	29.675	0.919	1.094	0.8440000000000001	1.06	0.079	28.0	28.0	7.0	30.0	30.0	9.0	39.0	3.0	0.1	9.0	0.0	0.0	0.0	20.0	0.0	8.0	0.0	0.0	0.0	0.0	0.0	0.0	0.0	0.0	8.0	0.0	0.0	71.4	0.0	28.6	0.0	0.0	11.0	9.0	1.0	0.0	3.0	6.0
49842	755.53	12.186	56.255	65.411	53.733000000000004	65.67	0.907	1.055	0.867	1.0590000000000002	0.039	62.0	59.0	12.0	70.0	67.0	14.0	78.5	8.0	0.114	9.0	0.0	5.0	3.0	46.0	4.0	9.0	0.0	0.0	0.0	0.0	0.0	0.0	0.0	0.0	13.0	0.0	4.8	74.2	6.5	14.5	0.0	7.0	13.0	19.0	1.0	0.0	9.0	28.0
527017	864.62	10.945	63.597	83.90899999999999	60.681000000000004	85.757	0.805	1.062	0.768	1.0859999999999999	0.032	79.0	65.0	18.0	81.0	67.0	9.0	76.0	3.0	0.037000000000000005	9.0	0.0	0.0	14.0	47.0	1.0	17.0	0.0	0.0	0.0	0.0	0.0	0.0	0.0	0.0	18.0	0.0	17.7	59.5	1.3	21.5	0.0	2.0	32.0	9.0	1.0	0.0	3.0	4.0
53477	291.71	15.353	16.125	21.090999999999998	15.988	21.116	0.8490000000000001	1.11	0.841	1.111	0.132	19.0	17.0	6.0	20.0	18.0	7.0	25.0	1.0	0.05	7.0	0.0	0.0	2.0	7.0	3.0	4.0	0.0	2.0	0.0	1.0	0.0	0.0	0.0	3.0	10.0	1.0	10.5	36.8	15.8	21.1	5.3	0.0	4.0	3.0	1.0	0.0	2.0	3.0
5364	272.21	12.373	21.230999999999998	22.647	20.704	22.791	0.965	1.0290000000000001	0.941	1.036	0.10800000000000001	22.0	22.0	2.0	25.0	25.0	6.0	31.0	2.0	0.08	6.0	0.0	0.0	0.0	19.0	2.0	1.0	0.0	0.0	0.0	0.0	0.0	0.0	0.0	0.0	3.0	0.0	0.0	86.4	9.1	4.5	0.0	0.0	7.0	11.0	1.0	0.0	4.0	6.0
5366	392.25	12.258	28.288	34.335	26.568	34.172	0.884	1.073	0.83	1.068	0.078	32.0	30.0	5.0	36.0	34.0	7.0	41.0	4.0	0.111	7.0	0.0	0.0	2.0	22.0	1.0	7.0	0.0	0.0	0.0	0.0	0.0	0.0	0.0	0.0	8.0	0.0	6.3	68.8	3.1	21.9	0.0	2.0	10.0	6.0	1.0	0.0	5.0	9.0
56423	217.16	12.064	16.209	18.916	15.54	19.208	0.9	1.051	0.863	1.067	0.132	18.0	17.0	3.0	19.0	18.0	5.0	23.0	2.0	0.105	5.0	0.0	0.0	1.0	13.0	2.0	2.0	0.0	0.0	0.0	0.0	0.0	0.0	0.0	0.0	4.0	0.0	5.6	72.2	11.1	11.1	0.0	0.0	5.0	6.0	1.0	0.0	2.0	3.0
57197	172.09	13.238	11.859000000000002	14.309000000000001	10.818	13.838	0.912	1.101	0.8320000000000001	1.064	0.16699999999999998	13.0	13.0	4.0	13.0	13.0	5.0	18.0	0.0	0.0	5.0	0.0	0.0	0.0	9.0	0.0	4.0	0.0	0.0	0.0	0.0	0.0	0.0	0.0	0.0	4.0	0.0	0.0	69.2	0.0	30.8	0.0	0.0	4.0	5.0	1.0	0.0	1.0	1.0
5751	268.13	13.405999999999999	18.004	22.291	16.180999999999997	21.465999999999998	0.9	1.115	0.809	1.073	0.111	20.0	20.0	5.0	21.0	21.0	3.0	24.0	2.0	0.095	3.0	0.0	0.0	0.0	13.0	0.0	7.0	0.0	0.0	0.0	0.0	0.0	0.0	0.0	0.0	7.0	0.0	0.0	65.0	0.0	35.0	0.0	0.0	7.0	6.0	1.0	0.0	2.0	2.0
59272	572.39	11.925	42.003	51.033	39.863	51.29600000000001	0.875	1.063	0.83	1.069	0.052000000000000005	48.0	44.0	8.0	53.0	49.0	12.0	58.5	10.0	0.18899999999999997	7.0	0.0	5.0	4.0	33.0	2.0	9.0	0.0	0.0	0.0	0.0	0.0	0.0	0.0	0.0	11.0	0.0	8.3	68.8	4.2	18.8	0.0	3.0	14.0	10.0	1.0	0.0	6.0	16.0
59687	382.25	12.742	28.331999999999997	31.796999999999997	26.897	31.338	0.9440000000000001	1.06	0.897	1.045	0.076	30.0	30.0	5.0	33.0	33.0	12.0	45.0	6.0	0.182	12.0	0.0	0.0	0.0	24.0	1.0	5.0	0.0	0.0	0.0	0.0	0.0	0.0	0.0	0.0	6.0	0.0	0.0	80.0	3.3	16.7	0.0	1.0	9.0	12.0	1.0	0.0	4.0	5.0
602670	254.15	13.376	16.649	21.109	14.943	21.291	0.8759999999999999	1.111	0.7859999999999999	1.121	0.11699999999999999	19.0	19.0	5.0	20.0	20.0	5.0	25.0	2.0	0.1	5.0	0.0	0.0	0.0	10.0	5.0	4.0	0.0	0.0	0.0	0.0	0.0	0.0	0.0	0.0	9.0	0.0	0.0	52.6	26.3	21.1	0.0	0.0	6.0	3.0	1.0	0.0	2.0	2.0
606170	198.12	13.208	13.418	16.462	12.239	16.5	0.895	1.097	0.816	1.1	0.152	15.0	15.0	3.0	16.0	16.0	3.0	19.0	1.0	0.062	3.0	0.0	0.0	0.0	9.0	3.0	3.0	0.0	0.0	0.0	0.0	0.0	0.0	0.0	0.0	6.0	0.0	0.0	60.0	20.0	20.0	0.0	0.0	4.0	5.0	1.0	0.0	2.0	2.0
606698	912.57	12.853	66.523	75.902	62.613	74.513	0.937	1.069	0.882	1.0490000000000002	0.03	71.0	71.0	20.0	74.0	74.0	10.0	84.0	6.0	0.081	10.0	0.0	0.0	0.0	55.0	2.0	14.0	0.0	0.0	0.0	0.0	0.0	0.0	0.0	0.0	16.0	0.0	0.0	77.5	2.8	19.7	0.0	1.0	22.0	20.0	1.0	0.0	4.0	7.0
606869	292.6	14.63	17.672	22.502	16.045	22.781	0.884	1.125	0.802	1.139	0.11599999999999999	20.0	20.0	5.0	22.0	22.0	7.0	26.0	1.0	0.045	1.0	0.0	6.0	0.0	10.0	5.0	3.0	0.0	0.0	1.0	1.0	0.0	0.0	0.0	1.0	10.0	2.0	0.0	50.0	25.0	15.0	10.0	0.0	8.0	2.0	1.0	0.0	3.0	4.0
608000	326.23	12.547	24.901999999999997	27.142	23.988000000000003	26.919	0.958	1.044	0.9229999999999999	1.035	0.086	26.0	26.0	7.0	28.0	28.0	8.0	36.0	4.0	0.14300000000000002	8.0	0.0	0.0	0.0	22.0	1.0	3.0	0.0	0.0	0.0	0.0	0.0	0.0	0.0	0.0	4.0	0.0	0.0	84.6	3.8	11.5	0.0	2.0	7.0	9.0	1.0	0.0	3.0	4.0
608210	727.52	12.125	54.541000000000004	63.083999999999996	52.278	63.461000000000006	0.909	1.051	0.871	1.058	0.040999999999999995	60.0	57.0	11.0	68.0	65.0	12.0	77.0	8.0	0.11800000000000001	12.0	0.0	0.0	3.0	45.0	4.0	8.0	0.0	0.0	0.0	0.0	0.0	0.0	0.0	0.0	12.0	0.0	5.0	75.0	6.7	13.3	0.0	7.0	13.0	18.0	1.0	0.0	9.0	28.0
609699	398.26	12.847000000000001	28.848000000000003	33.117	27.147	32.919000000000004	0.9309999999999999	1.068	0.8759999999999999	1.062	0.075	31.0	31.0	7.0	35.0	35.0	9.0	44.0	0.0	0.0	9.0	0.0	0.0	0.0	23.0	3.0	5.0	0.0	0.0	0.0	0.0	0.0	0.0	0.0	0.0	8.0	0.0	0.0	74.2	9.7	16.1	0.0	1.0	11.0	8.0	1.0	0.0	5.0	15.0
612049	224.14	13.185	15.175999999999998	18.622	13.863	18.791	0.893	1.095	0.815	1.105	0.14	17.0	17.0	2.0	19.0	19.0	4.0	23.0	1.0	0.053	4.0	0.0	0.0	0.0	10.0	4.0	3.0	0.0	0.0	0.0	0.0	0.0	0.0	0.0	0.0	7.0	0.0	0.0	58.8	23.5	17.6	0.0	0.0	5.0	5.0	1.0	0.0	3.0	4.0
613327	252.12	14.007	15.427	20.698	13.329	20.804000000000002	0.857	1.15	0.741	1.156	0.124	18.0	18.0	6.0	19.0	19.0	3.0	22.0	1.0	0.053	3.0	0.0	0.0	0.0	9.0	3.0	4.0	0.0	0.0	2.0	0.0	0.0	0.0	0.0	0.0	9.0	2.0	0.0	50.0	16.7	22.2	11.1	1.0	5.0	3.0	1.0	0.0	2.0	2.0
613680	377.72	13.025	28.564	29.753	28.318	29.651999999999997	0.985	1.026	0.976	1.022	0.076	29.0	29.0	3.0	31.0	31.0	10.0	41.0	4.0	0.129	10.0	0.0	0.0	0.0	26.0	1.0	1.0	0.0	0.0	0.0	1.0	0.0	0.0	0.0	1.0	3.0	1.0	0.0	89.7	3.4	3.4	3.4	0.0	6.0	18.0	1.0	0.0	3.0	3.0
614826	342.23	12.675	25.616999999999997	28.469	24.443	28.128	0.9490000000000001	1.054	0.905	1.042	0.083	27.0	27.0	4.0	29.0	29.0	11.0	40.0	7.0	0.24100000000000002	11.0	0.0	0.0	0.0	22.0	1.0	4.0	0.0	0.0	0.0	0.0	0.0	0.0	0.0	0.0	5.0	0.0	0.0	81.5	3.7	14.8	0.0	0.0	8.0	12.0	1.0	0.0	3.0	3.0
615296	352.67	13.564	24.925	27.535	24.090999999999998	27.408	0.9590000000000001	1.0590000000000002	0.927	1.054	0.086	26.0	26.0	4.0	28.0	28.0	7.0	35.0	2.0	0.071	7.0	0.0	0.0	0.0	21.0	1.0	2.0	0.0	0.0	1.0	1.0	0.0	0.0	0.0	1.0	5.0	2.0	0.0	80.8	3.8	7.7	7.7	1.0	5.0	15.0	1.0	0.0	3.0	3.0
616348	548.37	12.753	40.321	45.604	38.227	45.419	0.938	1.061	0.889	1.056	0.054000000000000006	43.0	43.0	6.0	49.0	49.0	13.0	59.0	3.0	0.061	7.0	0.0	6.0	0.0	33.0	4.0	6.0	0.0	0.0	0.0	0.0	0.0	0.0	0.0	0.0	10.0	0.0	0.0	76.7	9.3	14.0	0.0	1.0	13.0	17.0	1.0	0.0	7.0	17.0
620107	316.23	12.649000000000001	23.462	26.295	22.409000000000002	26.581999999999997	0.938	1.052	0.8959999999999999	1.063	0.087	25.0	25.0	4.0	26.0	26.0	8.0	34.0	4.0	0.154	8.0	0.0	0.0	0.0	19.0	4.0	2.0	0.0	0.0	0.0	0.0	0.0	0.0	0.0	0.0	6.0	0.0	0.0	76.0	16.0	8.0	0.0	0.0	6.0	13.0	1.0	0.0	2.0	2.0
62791	352.28	12.148	28.715	29.326999999999998	28.454	29.209	0.99	1.011	0.981	1.0070000000000001	0.079	29.0	29.0	7.0	32.0	32.0	3.0	35.0	2.0	0.062	3.0	0.0	0.0	0.0	28.0	0.0	1.0	0.0	0.0	0.0	0.0	0.0	0.0	0.0	0.0	1.0	0.0	0.0	96.6	0.0	3.4	0.0	2.0	9.0	11.0	1.0	0.0	4.0	10.0
628503	755.45	12.804	54.028999999999996	63.684	50.369	62.43	0.9159999999999999	1.079	0.8540000000000001	1.058	0.038	59.0	58.0	17.0	64.0	63.0	12.0	75.0	14.0	0.21899999999999997	12.0	0.0	0.0	1.0	43.0	1.0	14.0	0.0	0.0	0.0	0.0	0.0	0.0	0.0	0.0	15.0	0.0	1.7	72.9	1.7	23.7	0.0	6.0	16.0	13.0	1.0	0.0	6.0	12.0
630176	504.42	14.012	33.695	38.757	32.522	38.259	0.9359999999999999	1.077	0.903	1.063	0.059000000000000004	36.0	36.0	10.0	37.0	37.0	7.0	44.0	2.0	0.054000000000000006	7.0	0.0	0.0	0.0	24.0	4.0	6.0	0.0	2.0	0.0	0.0	0.0	0.0	0.0	2.0	12.0	0.0	0.0	66.7	11.1	16.7	0.0	0.0	12.0	7.0	1.0	0.0	2.0	3.0
633770	322.05	15.335999999999999	17.905	23.011	17.017	23.093000000000004	0.853	1.0959999999999999	0.81	1.1	0.11699999999999999	21.0	19.0	5.0	22.0	20.0	4.0	24.0	2.0	0.091	4.0	0.0	0.0	2.0	11.0	2.0	5.0	0.0	0.0	0.0	0.0	1.0	0.0	0.0	1.0	8.0	1.0	9.5	52.4	9.5	23.8	4.8	0.0	8.0	3.0	1.0	0.0	2.0	2.0
633781	371.27	11.602	28.364	33.461999999999996	27.415	33.67	0.8859999999999999	1.046	0.857	1.052	0.076	32.0	29.0	7.0	34.0	31.0	4.0	35.0	3.0	0.08800000000000001	4.0	0.0	0.0	3.0	24.0	0.0	5.0	0.0	0.0	0.0	0.0	0.0	0.0	0.0	0.0	5.0	0.0	9.4	75.0	0.0	15.6	0.0	3.0	8.0	9.0	1.0	0.0	3.0	4.0
633782	383.28	11.615	29.364	34.461999999999996	28.415	34.67	0.89	1.044	0.861	1.051	0.07400000000000001	33.0	30.0	8.0	35.0	32.0	4.0	36.0	3.0	0.086	4.0	0.0	0.0	3.0	25.0	0.0	5.0	0.0	0.0	0.0	0.0	0.0	0.0	0.0	0.0	5.0	0.0	9.1	75.8	0.0	15.2	0.0	4.0	7.0	9.0	1.0	0.0	3.0	4.0
63878	230.12	13.536	14.847999999999999	19.117	13.147	18.919	0.873	1.125	0.773	1.113	0.132	17.0	17.0	5.0	18.0	18.0	3.0	21.0	1.0	0.055999999999999994	3.0	0.0	0.0	0.0	9.0	3.0	5.0	0.0	0.0	0.0	0.0	0.0	0.0	0.0	0.0	8.0	0.0	0.0	52.9	17.6	29.4	0.0	0.0	6.0	3.0	1.0	0.0	2.0	2.0
639186	437.33	13.252	29.771	35.622	28.255	35.547	0.902	1.079	0.856	1.077	0.069	33.0	32.0	8.0	35.0	34.0	10.0	44.0	5.0	0.14300000000000002	10.0	0.0	0.0	1.0	21.0	4.0	6.0	0.0	1.0	0.0	0.0	0.0	0.0	0.0	1.0	11.0	0.0	3.0	63.6	12.1	18.2	0.0	1.0	10.0	8.0	1.0	0.0	3.0	4.0
6396	177.13	16.102999999999998	10.648	11.472999999999999	11.585	11.722999999999999	0.968	1.043	1.053	1.0659999999999998	0.23600000000000002	11.0	11.0	1.0	13.0	13.0	1.0	14.0	3.0	0.231	1.0	0.0	0.0	0.0	6.0	3.0	0.0	1.0	1.0	0.0	0.0	0.0	0.0	0.0	2.0	5.0	0.0	0.0	54.5	27.3	0.0	0.0	0.0	0.0	6.0	1.0	0.0	3.0	3.0
641530	252.19	12.609000000000002	18.747	20.967	17.954	21.372	0.937	1.048	0.898	1.069	0.121	20.0	20.0	2.0	23.0	23.0	7.0	30.0	1.0	0.043	7.0	0.0	0.0	0.0	15.0	4.0	1.0	0.0	0.0	0.0	0.0	0.0	0.0	0.0	0.0	5.0	0.0	0.0	75.0	20.0	5.0	0.0	0.0	7.0	7.0	1.0	0.0	4.0	7.0
648766	718.49	13.305	50.324	58.157	47.522	57.096000000000004	0.932	1.077	0.88	1.057	0.043	54.0	54.0	11.0	62.0	62.0	14.0	73.0	4.0	0.065	8.0	0.0	6.0	0.0	39.0	3.0	11.0	0.0	1.0	0.0	0.0	0.0	0.0	0.0	1.0	15.0	0.0	0.0	72.2	5.6	20.4	0.0	1.0	23.0	9.0	1.0	0.0	9.0	31.0
652104	396.32	11.655999999999999	31.714000000000002	34.698	31.295	35.125	0.9329999999999999	1.021	0.92	1.033	0.073	34.0	32.0	6.0	38.0	36.0	7.0	44.0	2.0	0.053	6.0	1.0	0.0	2.0	29.0	1.0	2.0	0.0	0.0	0.0	0.0	0.0	0.0	0.0	0.0	3.0	0.0	5.9	85.3	2.9	5.9	0.0	4.0	7.0	14.0	1.0	0.0	5.0	11.0
656576	540.39	12.567	40.891	44.949	39.318000000000005	45.0	0.951	1.045	0.914	1.047	0.055999999999999994	43.0	43.0	5.0	51.0	51.0	24.0	68.0	3.0	0.059000000000000004	10.0	0.0	14.0	0.0	35.0	4.0	4.0	0.0	0.0	0.0	0.0	0.0	0.0	0.0	0.0	8.0	0.0	0.0	81.4	9.3	9.3	0.0	1.0	16.0	15.0	1.0	0.0	9.0	81.0
661749	314.16	12.565999999999999	20.96	27.829	18.852	27.3	0.838	1.113	0.754	1.092	0.099	25.0	23.0	7.0	27.0	25.0	4.0	29.0	1.0	0.037000000000000005	4.0	0.0	0.0	2.0	14.0	0.0	9.0	0.0	0.0	0.0	0.0	0.0	0.0	0.0	0.0	9.0	0.0	8.0	56.0	0.0	36.0	0.0	2.0	9.0	2.0	1.0	0.0	3.0	6.0
664312	164.12	12.625	12.231	13.647	11.704	13.790999999999999	0.941	1.05	0.9	1.061	0.192	13.0	13.0	0.0	15.0	15.0	1.0	16.0	4.0	0.267	1.0	0.0	0.0	0.0	10.0	2.0	1.0	0.0	0.0	0.0	0.0	0.0	0.0	0.0	0.0	3.0	0.0	0.0	76.9	15.4	7.7	0.0	0.0	4.0	6.0	1.0	0.0	3.0	3.0
665970	277.21	10.662	20.891	27.346	20.176	28.085	0.804	1.052	0.7759999999999999	1.08	0.114	26.0	21.0	4.0	29.0	24.0	0.0	24.0	1.0	0.034	0.0	0.0	0.0	5.0	16.0	0.0	5.0	0.0	0.0	0.0	0.0	0.0	0.0	0.0	0.0	5.0	0.0	19.2	61.5	0.0	19.2	0.0	7.0	1.0	4.0	1.0	0.0	4.0	13.0
666076	318.25	13.837	21.32	24.866	20.340999999999998	24.63	0.927	1.081	0.884	1.071	0.099	23.0	23.0	5.0	25.0	25.0	10.0	35.0	3.0	0.12	10.0	0.0	0.0	0.0	15.0	3.0	4.0	0.0	1.0	0.0	0.0	0.0	0.0	0.0	1.0	8.0	0.0	0.0	65.2	13.0	17.4	0.0	0.0	6.0	8.0	1.0	0.0	3.0	4.0
66847	248.15	13.061	17.375	20.629	16.067999999999998	20.419	0.914	1.0859999999999999	0.846	1.075	0.12300000000000001	19.0	19.0	4.0	21.0	21.0	7.0	28.0	1.0	0.048	7.0	0.0	0.0	0.0	13.0	2.0	4.0	0.0	0.0	0.0	0.0	0.0	0.0	0.0	0.0	6.0	0.0	0.0	68.4	10.5	21.1	0.0	0.0	7.0	6.0	1.0	0.0	3.0	4.0
673596	372.24	12.835999999999999	27.09	30.956999999999997	25.522	30.628	0.934	1.067	0.88	1.056	0.081	29.0	29.0	6.0	33.0	33.0	12.0	42.0	0.0	0.0	6.0	0.0	6.0	0.0	22.0	2.0	5.0	0.0	0.0	0.0	0.0	0.0	0.0	0.0	0.0	7.0	0.0	0.0	75.9	6.9	17.2	0.0	1.0	11.0	8.0	1.0	0.0	5.0	15.0
67574	770.52	12.427999999999999	56.707	65.797	53.806000000000004	65.672	0.915	1.061	0.868	1.0590000000000002	0.038	62.0	60.0	12.0	70.0	68.0	12.0	80.0	8.0	0.114	12.0	0.0	0.0	2.0	46.0	4.0	10.0	0.0	0.0	0.0	0.0	0.0	0.0	0.0	0.0	14.0	0.0	3.2	74.2	6.5	16.1	0.0	7.0	13.0	20.0	1.0	0.0	9.0	28.0
676879	368.34	13.155	26.735	29.035999999999998	26.398000000000003	29.664	0.955	1.037	0.943	1.0590000000000002	0.08199999999999999	28.0	28.0	2.0	31.0	31.0	8.0	39.0	1.0	0.032	8.0	0.0	0.0	0.0	21.0	6.0	0.0	0.0	1.0	0.0	0.0	0.0	0.0	0.0	1.0	7.0	0.0	0.0	75.0	21.4	0.0	0.0	0.0	5.0	15.0	1.0	0.0	4.0	7.0
[truncated: 3,760 more columns]
