# Supplementary material for: UNNT: A novel Utility for comparing Neural Net and Tree-based models
Source: PLoS Comput Biol. 2024 Apr 29;20(4):e1011504. doi: 10.1371/journal.pcbi.1011504 (PMC11090265; doi:10.1371/journal.pcbi.1011504)
Supplement: S1 Data — (ZIP) [file pcbi.1011504.s003.zip › UNNT/data/val_nci60_fda_drugs.csv]

NSC
256857
606698
633782
321521
312887
163661
249992
113891
23759
125066
57197
59272
34462
141993
3053
141540
