# Supplementary material for: UNNT: A novel Utility for comparing Neural Net and Tree-based models
Source: PLoS Comput Biol. 2024 Apr 29;20(4):e1011504. doi: 10.1371/journal.pcbi.1011504 (PMC11090265; doi:10.1371/journal.pcbi.1011504)
Supplement: S1 Data — (ZIP) [file pcbi.1011504.s003.zip › UNNT/UNNT/cnn/common/profiling_utils.py]

import numba.cuda

def start_profiling(do_prof):
    if (do_prof):
        numba.cuda.profile_start()


def stop_profiling(do_prof):
    if (do_prof):
        numba.cuda.profile_stop()
