# Supplementary material for: UNNT: A novel Utility for comparing Neural Net and Tree-based models
Source: PLoS Comput Biol. 2024 Apr 29;20(4):e1011504. doi: 10.1371/journal.pcbi.1011504 (PMC11090265; doi:10.1371/journal.pcbi.1011504)
Supplement: S1 Data — (ZIP) [file pcbi.1011504.s003.zip › UNNT/UNNT/cnn/common/generic_utils.py]

from __future__ import absolute_import
from __future__ import print_function
import numpy as np
import time
import sys
import os
import six
import marshal
import types as python_types
import logging


def get_from_module(identifier, module_params, module_name,
                    instantiate=False, kwargs=None):
    if isinstance(identifier, six.string_types):
        res = module_params.get(identifier)
        if not res:
            raise Exception('Invalid ' + str(module_name) + ': ' +
                            str(identifier))
        if instantiate and not kwargs:
            return res()
        elif instantiate and kwargs:
            return res(**kwargs)
        else:
            return res
    elif type(identifier) is dict:
        name = identifier.pop('name')
        res = module_params.get(name)
        if res:
            return res(**identifier)
        else:
            raise Exception('Invalid ' + str(module_name) + ': ' +
                            str(identifier))
    return identifier


def make_tuple(*args):
    return args


def func_dump(func):
    """ Serialize user defined function. """
    code = marshal.dumps(func.__code__).decode('raw_unicode_escape')
    defaults = func.__defaults__
    if func.__closure__:
        closure = tuple(c.cell_contents for c in func.__closure__)
    else:
        closure = None
    return code, defaults, closure


def func_load(code, defaults=None, closure=None, globs=None):
    """ Deserialize user defined function. """
    if isinstance(code, (tuple, list)):  # unpack previous dump
        code, defaults, closure = code
    code = marshal.loads(code.encode('raw_unicode_escape'))
    if closure is not None:
        closure = func_reconstruct_closure(closure)
    if globs is None:
        globs = globals()
    return python_types.FunctionType(code, globs, name=code.co_name, argdefs=defaults, closure=closure)


def func_reconstruct_closure(values):
    """ Deserialization helper that reconstructs a closure. """
    nums = range(len(values))
    src = ["def func(arg):"]
    src += ["  _%d = arg[%d]" % (n, n) for n in nums]
    src += ["  return lambda:(%s)" % ','.join(["_%d" % n for n in nums]), ""]
    src = '\n'.join(src)
    try:
        exec(src, globals())
    except:
        raise SyntaxError(src)
    return func(values).__closure__


class Progbar(object):
    def __init__(self, target, width=30, verbose=1, interval=0.01):
        """
            Parameters
            ------------
            target: int
                total number of steps expected
            interval: float
                minimum visual progress update interval (in seconds)
        """
        self.width = width
        self.target = target
        self.sum_values = {}
        self.unique_values = []
        self.start = time.time()
        self.last_update = 0
        self.interval = interval
        self.total_width = 0
        self.seen_so_far = 0
        self.verbose = verbose

    def update(self, current, values=[], force=False):
        """
            Parameters
            ------------
            current : int
                index of current step
            values : list of tuples (name, value_for_last_step).
                The progress bar will display averages for these values.
            force : boolean
                force visual progress update
        """
        for k, v in values:
            if k not in self.sum_values:
                self.sum_values[k] = [v * (current - self.seen_so_far), current - self.seen_so_far]
                self.unique_values.append(k)
            else:
                self.sum_values[k][0] += v * (current - self.seen_so_far)
                self.sum_values[k][1] += (current - self.seen_so_far)
        self.seen_so_far = current

        now = time.time()
        if self.verbose == 1:
            if not force and (now - self.last_update) < self.interval:
                return

            prev_total_width = self.total_width
            sys.stdout.write("\b" * prev_total_width)
            sys.stdout.write("\r")

            numdigits = int(np.floor(np.log10(self.target))) + 1
            barstr = '%%%dd/%%%dd [' % (numdigits, numdigits)
            bar = barstr % (current, self.target)
            prog = float(current) / self.target
            prog_width = int(self.width * prog)
            if prog_width > 0:
                bar += ('=' * (prog_width-1))
                if current < self.target:
                    bar += '>'
                else:
                    bar += '='
            bar += ('.' * (self.width - prog_width))
            bar += ']'
            sys.stdout.write(bar)
            self.total_width = len(bar)

            if current:
                time_per_unit = (now - self.start) / current
            else:
                time_per_unit = 0
            eta = time_per_unit * (self.target - current)
            info = ''
            if current < self.target:
                info += ' - ETA: %ds' % eta
            else:
                info += ' - %ds' % (now - self.start)
            for k in self.unique_values:
                info += ' - %s:' % k
                if type(self.sum_values[k]) is list:
                    avg = self.sum_values[k][0] / max(1, self.sum_values[k][1])
                    if abs(avg) > 1e-3:
                        info += ' %.4f' % avg
                    else:
                        info += ' %.4e' % avg
                else:
                    info += ' %s' % self.sum_values[k]

            self.total_width += len(info)
            if prev_total_width > self.total_width:
                info += ((prev_total_width - self.total_width) * " ")

            sys.stdout.write(info)
            sys.stdout.flush()

            if current >= self.target:
                sys.stdout.write("\n")

        if self.verbose == 2:
            if current >= self.target:
                info = '%ds' % (now - self.start)
                for k in self.unique_values:
                    info += ' - %s:' % k
                    avg = self.sum_values[k][0] / max(1, self.sum_values[k][1])
                    if avg > 1e-3:
                        info += ' %.4f' % avg
                    else:
                        info += ' %.4e' % avg
                sys.stdout.write(info + "\n")

        self.last_update = now

    def add(self, n, values=[]):
        self.update(self.seen_so_far + n, values)


def display_table(rows, positions):

    def display_row(objects, positions):
        line = ''
        for i in range(len(objects)):
            line += str(objects[i])
            line = line[:positions[i]]
            line += ' ' * (positions[i] - len(line))
        print(line)

    for objects in rows:
        display_row(objects, positions)
