# Supplementary material for: UNNT: A novel Utility for comparing Neural Net and Tree-based models
Source: PLoS Comput Biol. 2024 Apr 29;20(4):e1011504. doi: 10.1371/journal.pcbi.1011504 (PMC11090265; doi:10.1371/journal.pcbi.1011504)
Supplement: S1 Data — (ZIP) [file pcbi.1011504.s003.zip › UNNT/UNNT/cnn/common/candle_keras/__init__.py]

from __future__ import absolute_import

#__version__ = '0.0.0'

#import from data_utils
from data_utils import load_csv_data
from data_utils import load_Xy_one_hot_data2
from data_utils import load_Xy_data_noheader
from data_utils import drop_impute_and_scale_dataframe
from data_utils import discretize_dataframe
from data_utils import discretize_array
from data_utils import lookup

#import from file_utils
from file_utils import get_file

#import from default_utils
from default_utils import ArgumentStruct
from default_utils import Benchmark
from default_utils import str2bool
from default_utils import finalize_parameters
from default_utils import fetch_file
from default_utils import verify_path
from default_utils import keras_default_config
from default_utils import set_up_logger

from generic_utils import Progbar

# import from viz_utils
from viz_utils import plot_history
from viz_utils import plot_scatter
from viz_utils import plot_density_observed_vs_predicted
from viz_utils import plot_2d_density_sigma_vs_error
from viz_utils import plot_histogram_error_per_sigma
from viz_utils import plot_calibration_and_errors
from viz_utils import plot_percentile_predictions

# import from uq_utils
from uq_utils import compute_statistics_homoscedastic
from uq_utils import compute_statistics_homoscedastic_all
from uq_utils import compute_statistics_heteroscedastic
from uq_utils import compute_statistics_quantile
from uq_utils import split_data_for_empirical_calibration
from uq_utils import compute_empirical_calibration
from uq_utils import bining_for_calibration
from uq_utils import computation_of_valid_calibration_interval
from uq_utils import applying_calibration
from uq_utils import overprediction_check


#import from keras_utils
#from keras_utils import dense
#from keras_utils import add_dense
from keras_utils import build_initializer
from keras_utils import build_optimizer
from keras_utils import set_seed
from keras_utils import set_parallelism_threads
from keras_utils import PermanentDropout
from keras_utils import register_permanent_dropout
from keras_utils import LoggingCallback
from keras_utils import r2
from keras_utils import mae
from keras_utils import mse


from solr_keras import CandleRemoteMonitor
from solr_keras import compute_trainable_params
from solr_keras import TerminateOnTimeOut

#import from uq_keras_utils
from uq_keras_utils import abstention_variable_initialization
from uq_keras_utils import abstention_loss
from uq_keras_utils import abs_acc
from uq_keras_utils import acc_class1
from uq_keras_utils import abs_acc_class1
from uq_keras_utils import modify_labels
from uq_keras_utils import add_model_output
from uq_keras_utils import AbstentionAdapt_Callback
