# Supplementary material for: UNNT: A novel Utility for comparing Neural Net and Tree-based models
Source: PLoS Comput Biol. 2024 Apr 29;20(4):e1011504. doi: 10.1371/journal.pcbi.1011504 (PMC11090265; doi:10.1371/journal.pcbi.1011504)
Supplement: S1 Data — (ZIP) [file pcbi.1011504.s003.zip › UNNT/UNNT/cnn/common/candle/__init__.py]

from __future__ import absolute_import

#__version__ = '0.0.0'

#import from data_utils
from data_utils import load_csv_data
from data_utils import load_Xy_one_hot_data2
from data_utils import load_Xy_data_noheader
from data_utils import drop_impute_and_scale_dataframe
from data_utils import discretize_dataframe
from data_utils import discretize_array
from data_utils import lookup

#import from file_utils
from file_utils import get_file

#import from default_utils
from default_utils import ArgumentStruct
from default_utils import Benchmark
from default_utils import str2bool
from default_utils import finalize_parameters
from default_utils import fetch_file
from default_utils import verify_path
from default_utils import keras_default_config
from default_utils import set_up_logger
from default_utils import check_flag_conflicts

from generic_utils import Progbar

# import from viz_utils
from viz_utils import plot_history
from viz_utils import plot_scatter
from viz_utils import plot_density_observed_vs_predicted
from viz_utils import plot_2d_density_sigma_vs_error
from viz_utils import plot_histogram_error_per_sigma
from viz_utils import plot_calibration_and_errors
from viz_utils import plot_percentile_predictions


# import from uq_utils
from uq_utils import compute_statistics_homoscedastic
from uq_utils import compute_statistics_homoscedastic_all
from uq_utils import compute_statistics_heteroscedastic
from uq_utils import compute_statistics_quantile
from uq_utils import split_data_for_empirical_calibration
from uq_utils import compute_empirical_calibration
from uq_utils import bining_for_calibration
from uq_utils import computation_of_valid_calibration_interval
from uq_utils import applying_calibration
from uq_utils import overprediction_check
from uq_utils import generate_index_distribution

# import from profiling_utils
from profiling_utils import start_profiling
from profiling_utils import stop_profiling

# import from data_preprocessing_utils
from data_preprocessing_utils import quantile_normalization
from data_preprocessing_utils import generate_cross_validation_partition

# feature selection
from feature_selection_utils import select_features_by_missing_values
from feature_selection_utils import select_features_by_variation
from feature_selection_utils import select_decorrelated_features

# P1-specific
from P1_utils import coxen_single_drug_gene_selection
from P1_utils import coxen_multi_drug_gene_selection
from P1_utils import generate_gene_set_data
from P1_utils import combat_batch_effect_removal

# import benchmark-dependent utils
import sys
if 'keras' in sys.modules:
    print ('Importing candle utils for keras')
    #import from keras_utils
    #from keras_utils import dense
    #from keras_utils import add_dense
    from keras_utils import build_initializer
    from keras_utils import build_optimizer
    from keras_utils import get_function
    from keras_utils import set_seed
    from keras_utils import set_parallelism_threads
    from keras_utils import PermanentDropout
    from keras_utils import register_permanent_dropout
    from keras_utils import LoggingCallback
    from keras_utils import MultiGPUCheckpoint
    from keras_utils import r2
    from keras_utils import mae
    from keras_utils import mse

    from viz_utils import plot_metrics

    from solr_keras import CandleRemoteMonitor
    from solr_keras import compute_trainable_params
    from solr_keras import TerminateOnTimeOut

    from uq_keras_utils import abstention_variable_initialization
    from uq_keras_utils import abstention_loss
    from uq_keras_utils import abs_acc
    from uq_keras_utils import acc_class1
    from uq_keras_utils import abs_acc_class1
    from uq_keras_utils import modify_labels
    from uq_keras_utils import add_model_output
    from uq_keras_utils import AbstentionAdapt_Callback

    from clr_keras_utils import CyclicLR
    from clr_keras_utils import clr_set_args
    from clr_keras_utils import clr_callback

elif 'torch' in sys.modules:
    print ('Importing candle utils for pytorch')
    from pytorch_utils import set_seed
    from pytorch_utils import build_optimizer
    from pytorch_utils import build_activation
    from pytorch_utils import get_function
    from pytorch_utils import initialize
    from pytorch_utils import xent
    from pytorch_utils import mse
    from pytorch_utils import set_parallelism_threads # for compatibility

else:
    raise Exception('No backend has been specified.')
