# Supplementary material for: UNNT: A novel Utility for comparing Neural Net and Tree-based models
Source: PLoS Comput Biol. 2024 Apr 29;20(4):e1011504. doi: 10.1371/journal.pcbi.1011504 (PMC11090265; doi:10.1371/journal.pcbi.1011504)
Supplement: S1 Data — (ZIP) [file pcbi.1011504.s003.zip › UNNT/UNNT/cnn/common/darts/visualize.py]

import sys
from graphviz import Digraph
import genotypes


def plot(genotype, filename):
    """ Plot the graph of a given genotype """
    g = Digraph(
        format='pdf',
        edge_attr = dict(fontsize='20', fontname="times"),
        node_attr = dict(
            style='filled', 
            shape='rect', 
            align='center', 
            fontsize='20', 
            height='0.5', 
            width='0.5',
            penwidth='2', 
            fontname="times"
        ),
        engine='dot'
    )

    g.body.extend(['rankdir=LR'])

    g.node("c_{k-2}", fillcolor='darkseagreen2')
    g.node("c_{k-1}", fillcolor='darkseagreen2')

    assert len(genotype) % 2 == 0
    steps = len(genotype) // 2

    for i in range(steps):
        g.node(str(i), fillcolor='lightblue')

    for i in range(steps):
        for k in [2 * i, 2 * i + 1]:
            op, j = genotype[k]
            if j == 0:
                u = "c_{k-2}"
            elif j == 1:
                u = "c_{k-1}"
            else:
                u = str(j - 2)
            v = str(i)
            g.edge(u, v, label=op, fillcolor="gray")

    g.node("c_{k}", fillcolor='palegoldenrod')

    for i in range(steps):
        g.edge(str(i), "c_{k}", fillcolor="gray")

    g.render(filename, view=True)


if __name__ == '__main__':
    if len(sys.argv) != 2:
        print("usage:\n python {} ARCH_NAME".format(sys.argv[0]))
        sys.exit(1)

    genotype_name = sys.argv[1]

    try:
        genotype = eval('genotypes.{}'.format(genotype_name))
    except AttributeError:
        print("{} is not specified in genotypes.py".format(genotype_name))
        sys.exit(1)

    plot(genotype.normal, "normal")
    plot(genotype.reduce, "reduction")
