# Supplementary material for: UNNT: A novel Utility for comparing Neural Net and Tree-based models
Source: PLoS Comput Biol. 2024 Apr 29;20(4):e1011504. doi: 10.1371/journal.pcbi.1011504 (PMC11090265; doi:10.1371/journal.pcbi.1011504)
Supplement: S1 Data — (ZIP) [file pcbi.1011504.s003.zip › UNNT/UNNT/cnn/common/darts/genotypes.py]

from collections import namedtuple


Genotype = namedtuple('Genotype', 'normal normal_concat reduce reduce_concat')


PRIMITIVES = [
    'none',
    'max_pool_3',
    'avg_pool_3',
    'skip_connect',
    'sep_conv_3',
    'sep_conv_5',
    'dil_conv_3',
    'dil_conv_5',
]


LINEAR_PRIMITIVES = [
     'linear_block',
     'skip_connect',
     'linear_conv',
     'linear_drop',
     'encoder',
     'none',
]


AmoebaNet = Genotype(
    normal=[
        ('avg_pool_3', 0),
        ('max_pool_3', 1),
        ('sep_conv_3', 0),
        ('sep_conv_5', 2),
        ('sep_conv_3', 0),
        ('avg_pool_3', 3),
        ('sep_conv_3', 1),
        ('skip_connect', 1),
        ('skip_connect', 0),
        ('avg_pool_3', 1),
    ],
    normal_concat=[4, 5, 6],
    reduce=[
        ('avg_pool_3', 0),
        ('sep_conv_3', 1),
        ('max_pool_3', 0),
        ('sep_conv_7', 2),
        ('sep_conv_7', 0),
        ('avg_pool_3', 1),
        ('max_pool_3', 0),
        ('max_pool_3', 1),
        ('conv_7x1_1', 0),
        ('sep_conv_3', 5),
    ],
    reduce_concat=[3, 4, 6]
)


GradeNet36 = Genotype(
    normal=[
        ('sep_conv_5', 1),
        ('dil_conv_3', 0),
        ('sep_conv_5', 2),
        ('max_pool_3', 1),
        ('max_pool_3', 2),
        ('max_pool_3', 1),
        ('skip_connect', 4),
        ('max_pool_3', 1),
    ], 
    normal_concat = [4, 5, 6],
    reduce=[
        ('sep_conv_5', 0),
        ('sep_conv_5', 1),
        ('max_pool_3', 2),
        ('sep_conv_3', 1),
        ('dil_conv_5', 3),
        ('sep_conv_5', 2),
        ('sep_conv_5', 3),
        ('dil_conv_5', 4)
    ],
    reduce_concat = [4, 5, 6]
)


Multitask = Genotype(
    normal=[
        ('avg_pool_3', 1), 
        ('sep_conv_3', 0), 
        ('avg_pool_3', 1), 
        ('sep_conv_5', 2), 
        ('max_pool_3', 2), 
        ('max_pool_3', 1), 
        ('skip_connect', 4), 
        ('avg_pool_3', 1)
    ], 
    normal_concat = [4, 5, 6], 
    reduce=[
        ('sep_conv_5', 1), 
        ('sep_conv_5', 0), 
        ('sep_conv_5', 2), 
        ('sep_conv_3', 0), 
        ('sep_conv_5', 3), 
        ('sep_conv_5', 2), 
        ('sep_conv_5', 4), 
        ('sep_conv_5', 3)
    ], 
    reduce_concat = [4, 5, 6]
)


MultitaskN2C3 = Genotype(
    normal=[
        ('max_pool_3', 0), 
        ('sep_conv_5', 1), 
        ('sep_conv_5', 1), 
        ('sep_conv_5', 0)
    ], 
    normal_concat = [2, 3, 4],
    reduce=[
        ('sep_conv_5', 1), 
        ('sep_conv_5', 0), 
        ('sep_conv_5', 1), 
        ('sep_conv_3', 2)
    ], 
    reduce_concat=[2, 3, 4]
)
