# Supplementary material for: UNNT: A novel Utility for comparing Neural Net and Tree-based models
Source: PLoS Comput Biol. 2024 Apr 29;20(4):e1011504. doi: 10.1371/journal.pcbi.1011504 (PMC11090265; doi:10.1371/journal.pcbi.1011504)
Supplement: S1 Data — (ZIP) [file pcbi.1011504.s003.zip › UNNT/UNNT/cnn/common/darts/metrics/multitask_loss.py]

import torch.nn as nn

import darts.functional as F
from darts.api.metrics.average import MultitaskAveragingSupervisedMetric


class MultitaskLoss(MultitaskAveragingSupervisedMetric):
    """ Multitask Classification loss """

    def __init__(self, scope="train", criterion=nn.CrossEntropyLoss()):
        super().__init__("loss", scope=scope)
        self.criterion = criterion

    def _value_function(self, x_input, y_true, y_pred, reduce=None):
        """ Return loss value of input """
        return F.multitask_loss(y_true, y_pred, criterion=self.criterion, reduce=reduce)


def create():
    """ darts factory function """
    return MultitaskLoss()
