# Supplementary material for: UNNT: A novel Utility for comparing Neural Net and Tree-based models
Source: PLoS Comput Biol. 2024 Apr 29;20(4):e1011504. doi: 10.1371/journal.pcbi.1011504 (PMC11090265; doi:10.1371/journal.pcbi.1011504)
Supplement: S1 Data — (ZIP) [file pcbi.1011504.s003.zip › UNNT/UNNT/cnn/common/darts/metrics/multitask_accuracy.py]

import darts.functional as F
from darts.api.metrics.average import MultitaskAveragingSupervisedMetric


class MultitaskAccuracy(MultitaskAveragingSupervisedMetric):
    """ Multitask Classification accuracy """

    def __init__(self, scope="train"):
        super().__init__("accuracy", scope=scope)

    def _value_function(self, x_input, y_true, y_pred):
        """ Return classification accuracy of input """
        return F.multitask_accuracy(y_true, y_pred)


def create():
    """ darts factory function """
    return MultitaskAccuracy()
