# Supplementary material for: UNNT: A novel Utility for comparing Neural Net and Tree-based models
Source: PLoS Comput Biol. 2024 Apr 29;20(4):e1011504. doi: 10.1371/journal.pcbi.1011504 (PMC11090265; doi:10.1371/journal.pcbi.1011504)
Supplement: S1 Data — (ZIP) [file pcbi.1011504.s003.zip › UNNT/UNNT/cnn/common/darts/datasets/sample.py]

from sklearn.utils import resample
from darts.api.dataset import Subset


def dummy_indices(dataset):
    """ Get indexes for the dataset """
    return [x for x in range(len(dataset))]


def sample(dataset, num_samples, replace=True):
    """ Sample the dataset """
    data_idx = dummy_indices(dataset)
    sample_idx = resample(data_idx, n_samples=num_samples, replace=replace)
    return Subset(dataset, sample_idx)
