# Supplementary material for: UNNT: A novel Utility for comparing Neural Net and Tree-based models
Source: PLoS Comput Biol. 2024 Apr 29;20(4):e1011504. doi: 10.1371/journal.pcbi.1011504 (PMC11090265; doi:10.1371/journal.pcbi.1011504)
Supplement: S1 Data — (ZIP) [file pcbi.1011504.s003.zip › UNNT/UNNT/cnn/common/darts/modules/classifier.py]

from typing import Dict
import torch.nn as nn


class MultitaskClassifier(nn.Module):

    def __init__(self, input_dim: int, tasks: Dict[str, int]):
        super(MultitaskClassifier, self).__init__()
        self.tasks = tasks

        for task, num_classes in tasks.items():
            self.add_module(
                task,
                nn.Linear(input_dim, num_classes)
            )

    def num_classes(self, task):
        """ Get number of classes for a task. """
        return self.tasks[task]

    def forward(self, x):
        logits = {}
        for task, _ in self.tasks.items():
            logits[task] = self._modules[task](x)

        return logits
