# Supplementary material for: UNNT: A novel Utility for comparing Neural Net and Tree-based models
Source: PLoS Comput Biol. 2024 Apr 29;20(4):e1011504. doi: 10.1371/journal.pcbi.1011504 (PMC11090265; doi:10.1371/journal.pcbi.1011504)
Supplement: S1 Data — (ZIP) [file pcbi.1011504.s003.zip › UNNT/UNNT/cnn/common/darts/modules/mixed_layer.py]

import torch
import torch.nn as nn
import torch.nn.functional as F

from darts.api import Model


class MixedLayer(Model):
    """ A mixture of 8 unit types

    We use weights to aggregate these outputs while training.
    and softmax to select the strongest edges while inference.
    """
    def __init__(self, c, stride, primitives, ops):
        super(MixedLayer, self).__init__()
        self.reset(c, stride, primitives, ops)

    def reset(self, c, stride, primitives, ops):
        self.layers = nn.ModuleList()

        for primitive in primitives:
            layer = ops[primitive](c, stride, False)

            if 'pool' in primitive:
                layer = nn.Sequential(layer, nn.BatchNorm1d(c, affine=False))

            self.layers.append(layer)

    def pad(self, tensors):
        """ Pad with zeros for mixed layers """
        prev = tensors[0]
        padded = []
        for tensor in tensors:
            if tensor.shape < prev.shape:
                tensor_pad = F.pad(
                    input=tensor, pad=(1, 1, 1, 1), mode='constant', value=0
                )
                padded.append(tensor_pad)
            else:
                padded.append(tensor)
            prev = tensor

        return padded

    def forward(self, x, weights):
        """
        Parameters
        ----------
        x : torch.tensor
            Data

        Weights : torch.tensor
            alpha, [op_num:8], the output = sum of alpha * op(x)
        """
        x = [w * layer(x) for w, layer in zip(weights, self.layers)]
        x = self.pad(x)
        return sum(x)
