# Supplementary material for: UNNT: A novel Utility for comparing Neural Net and Tree-based models
Source: PLoS Comput Biol. 2024 Apr 29;20(4):e1011504. doi: 10.1371/journal.pcbi.1011504 (PMC11090265; doi:10.1371/journal.pcbi.1011504)
Supplement: S1 Data — (ZIP) [file pcbi.1011504.s003.zip › UNNT/UNNT/cnn/common/darts/modules/linear/cell.py]

import torch
import torch.nn as nn

from darts.api import Model
from darts.modules.linear.mixed_layer import MixedLayer


class Cell(Model):

    def __init__(self, num_nodes, multiplier, cpp, cp, c, reduction, reduction_prev):
        """
        :param steps: 4, number of layers inside a cell
        :param multiplier: 4
        :param cpp: 48
        :param cp: 48
        :param c: 16
        :param reduction: indicates whether to reduce the output maps width
        :param reduction_prev: when previous cell reduced width, s1_d = s0_d//2
        in order to keep same shape between s1 and s0, we adopt prep0 layer to
        reduce the s0 width by half.
        """
        super(Cell, self).__init__()

        # indicating current cell is reduction or not
        self.reduction = reduction
        self.reduction_prev = reduction_prev

        # steps inside a cell
        self.num_nodes = num_nodes # 4
        self.multiplier = multiplier # 4

        self.layers = nn.ModuleList()

        for i in range(self.num_nodes):
            # for each i inside cell, it connects with all previous output
            # plus previous two cells' output
            for j in range(2 + i):
                # for reduction cell, it will reduce the heading 2 inputs only
                stride = 2 if reduction and j < 2 else 1
                layer = MixedLayer(c, stride)
                self.layers.append(layer)

    def forward(self, s0, s1, weights):
        """
        :param s0:
        :param s1:
        :param weights: [14, 8]
        :return:
        """
        states = [s0, s1]
        offset = 0
        # for each node, receive input from
        # all previous intermediate nodes and s0, s1
        for i in range(self.num_nodes): # 4
            offset += len(states)

        # concat along dim=channel
        return torch.cat(states[-self.multiplier:], dim=1)
